# Supplementary material for: Microfibril-associated glycoprotein 4 forms octamers that mediate interactions with elastogenic proteins and cells
Source: Nat Commun. 2024 May 13;15:4015. doi: 10.1038/s41467-024-48377-z (PMC11091212; doi:10.1038/s41467-024-48377-z)
Supplement: Supplementary file 4 — Supplementary Data 1 [file 41467_2024_48377_MOESM4_ESM.txt]

MODEL     1                                                                     
ATOM      1  N   GLN A   1     -53.042  13.897  41.354  1.00 45.05           N  
ATOM      2  CA  GLN A   1     -53.345  12.796  40.446  1.00 45.05           C  
ATOM      3  C   GLN A   1     -53.564  13.302  39.023  1.00 45.05           C  
ATOM      4  CB  GLN A   1     -54.576  12.027  40.925  1.00 45.05           C  
ATOM      5  O   GLN A   1     -54.460  14.113  38.778  1.00 45.05           O  
ATOM      6  CG  GLN A   1     -54.248  10.722  41.638  1.00 45.05           C  
ATOM      7  CD  GLN A   1     -55.487   9.938  42.029  1.00 45.05           C  
ATOM      8  NE2 GLN A   1     -55.317   8.966  42.919  1.00 45.05           N  
ATOM      9  OE1 GLN A   1     -56.587  10.204  41.535  1.00 45.05           O  
ATOM     10  N   VAL A   2     -52.461  13.344  38.195  1.00 34.40           N  
ATOM     11  CA  VAL A   2     -52.318  12.843  36.832  1.00 34.40           C  
ATOM     12  C   VAL A   2     -50.846  12.859  36.427  1.00 34.40           C  
ATOM     13  CB  VAL A   2     -53.155  13.671  35.832  1.00 34.40           C  
ATOM     14  O   VAL A   2     -50.182  13.894  36.519  1.00 34.40           O  
ATOM     15  CG1 VAL A   2     -53.100  13.050  34.437  1.00 34.40           C  
ATOM     16  CG2 VAL A   2     -54.601  13.785  36.313  1.00 34.40           C  
ATOM     17  N   SER A   3     -50.156  11.736  36.624  1.00 41.29           N  
ATOM     18  CA  SER A   3     -49.417  10.707  35.901  1.00 41.29           C  
ATOM     19  C   SER A   3     -48.921  11.225  34.555  1.00 41.29           C  
ATOM     20  CB  SER A   3     -50.289   9.468  35.689  1.00 41.29           C  
ATOM     21  O   SER A   3     -49.687  11.816  33.791  1.00 41.29           O  
ATOM     22  OG  SER A   3     -51.477   9.803  34.992  1.00 41.29           O  
ATOM     23  N   GLY A   4     -47.519  11.476  34.296  1.00 47.82           N  
ATOM     24  CA  GLY A   4     -46.593  10.715  33.472  1.00 47.82           C  
ATOM     25  C   GLY A   4     -46.652  11.092  32.004  1.00 47.82           C  
ATOM     26  O   GLY A   4     -47.718  11.039  31.387  1.00 47.82           O  
ATOM     27  N   ILE A   5     -45.568  11.782  31.556  1.00 45.47           N  
ATOM     28  CA  ILE A   5     -44.862  11.276  30.384  1.00 45.47           C  
ATOM     29  C   ILE A   5     -43.374  11.600  30.498  1.00 45.47           C  
ATOM     30  CB  ILE A   5     -45.441  11.866  29.078  1.00 45.47           C  
ATOM     31  O   ILE A   5     -42.994  12.766  30.620  1.00 45.47           O  
ATOM     32  CG1 ILE A   5     -46.950  11.611  28.999  1.00 45.47           C  
ATOM     33  CG2 ILE A   5     -44.722  11.283  27.857  1.00 45.47           C  
ATOM     34  CD1 ILE A   5     -47.528  11.740  27.596  1.00 45.47           C  
ATOM     35  N   ARG A   6     -42.543  10.873  31.268  1.00 46.22           N  
ATOM     36  CA  ARG A   6     -41.118  10.575  31.175  1.00 46.22           C  
ATOM     37  C   ARG A   6     -40.699  10.347  29.726  1.00 46.22           C  
ATOM     38  CB  ARG A   6     -40.769   9.348  32.020  1.00 46.22           C  
ATOM     39  O   ARG A   6     -41.275   9.506  29.033  1.00 46.22           O  
ATOM     40  CG  ARG A   6     -39.672   9.597  33.044  1.00 46.22           C  
ATOM     41  CD  ARG A   6     -39.406   8.364  33.896  1.00 46.22           C  
ATOM     42  NE  ARG A   6     -38.340   8.599  34.866  1.00 46.22           N  
ATOM     43  NH1 ARG A   6     -38.005   6.365  35.350  1.00 46.22           N  
ATOM     44  NH2 ARG A   6     -36.745   7.971  36.394  1.00 46.22           N  
ATOM     45  CZ  ARG A   6     -37.699   7.644  35.534  1.00 46.22           C  
ATOM     46  N   GLY A   7     -40.551  11.373  28.939  1.00 46.18           N  
ATOM     47  CA  GLY A   7     -39.743  11.586  27.749  1.00 46.18           C  
ATOM     48  C   GLY A   7     -38.695  10.510  27.539  1.00 46.18           C  
ATOM     49  O   GLY A   7     -37.690  10.467  28.253  1.00 46.18           O  
ATOM     50  N   ASP A   8     -39.042   9.282  27.499  1.00 48.69           N  
ATOM     51  CA  ASP A   8     -38.252   8.309  26.750  1.00 48.69           C  
ATOM     52  C   ASP A   8     -38.008   8.785  25.319  1.00 48.69           C  
ATOM     53  CB  ASP A   8     -38.948   6.947  26.740  1.00 48.69           C  
ATOM     54  O   ASP A   8     -38.897   8.696  24.470  1.00 48.69           O  
ATOM     55  CG  ASP A   8     -38.675   6.132  27.992  1.00 48.69           C  
ATOM     56  OD1 ASP A   8     -37.769   6.497  28.772  1.00 48.69           O  
ATOM     57  OD2 ASP A   8     -39.371   5.115  28.200  1.00 48.69           O  
ATOM     58  N   ALA A   9     -37.636  10.002  25.037  1.00 50.19           N  
ATOM     59  CA  ALA A   9     -37.058  10.536  23.807  1.00 50.19           C  
ATOM     60  C   ALA A   9     -35.792   9.776  23.420  1.00 50.19           C  
ATOM     61  CB  ALA A   9     -36.754  12.024  23.964  1.00 50.19           C  
ATOM     62  O   ALA A   9     -34.941   9.503  24.270  1.00 50.19           O  
ATOM     63  N   LEU A  10     -35.845   8.464  22.894  1.00 46.44           N  
ATOM     64  CA  LEU A  10     -35.137   7.983  21.712  1.00 46.44           C  
ATOM     65  C   LEU A  10     -33.643   8.271  21.819  1.00 46.44           C  
ATOM     66  CB  LEU A  10     -35.704   8.632  20.446  1.00 46.44           C  
ATOM     67  O   LEU A  10     -33.215   9.417  21.666  1.00 46.44           O  
ATOM     68  CG  LEU A  10     -36.960   7.987  19.859  1.00 46.44           C  
ATOM     69  CD1 LEU A  10     -37.697   8.979  18.965  1.00 46.44           C  
ATOM     70  CD2 LEU A  10     -36.601   6.724  19.083  1.00 46.44           C  
ATOM     71  N   GLU A  11     -32.940   7.978  22.860  1.00 47.08           N  
ATOM     72  CA  GLU A  11     -31.485   7.874  22.808  1.00 47.08           C  
ATOM     73  C   GLU A  11     -31.039   6.912  21.710  1.00 47.08           C  
ATOM     74  CB  GLU A  11     -30.928   7.422  24.160  1.00 47.08           C  
ATOM     75  O   GLU A  11     -31.219   5.699  21.830  1.00 47.08           O  
ATOM     76  CG  GLU A  11     -30.692   8.562  25.140  1.00 47.08           C  
ATOM     77  CD  GLU A  11     -29.723   8.204  26.255  1.00 47.08           C  
ATOM     78  OE1 GLU A  11     -29.350   9.100  27.046  1.00 47.08           O  
ATOM     79  OE2 GLU A  11     -29.332   7.018  26.338  1.00 47.08           O  
ATOM     80  N   ARG A  12     -31.623   6.926  20.527  1.00 48.52           N  
ATOM     81  CA  ARG A  12     -30.982   6.252  19.403  1.00 48.52           C  
ATOM     82  C   ARG A  12     -29.484   6.537  19.376  1.00 48.52           C  
ATOM     83  CB  ARG A  12     -31.621   6.682  18.082  1.00 48.52           C  
ATOM     84  O   ARG A  12     -29.068   7.697  19.344  1.00 48.52           O  
ATOM     85  CG  ARG A  12     -32.359   5.565  17.362  1.00 48.52           C  
ATOM     86  CD  ARG A  12     -32.993   6.051  16.066  1.00 48.52           C  
ATOM     87  NE  ARG A  12     -33.828   5.021  15.454  1.00 48.52           N  
ATOM     88  NH1 ARG A  12     -33.930   6.040  13.384  1.00 48.52           N  
ATOM     89  NH2 ARG A  12     -35.009   4.050  13.741  1.00 48.52           N  
ATOM     90  CZ  ARG A  12     -34.253   5.039  14.194  1.00 48.52           C  
ATOM     91  N   PHE A  13     -28.661   6.072  20.288  1.00 51.73           N  
ATOM     92  CA  PHE A  13     -27.217   5.967  20.113  1.00 51.73           C  
ATOM     93  C   PHE A  13     -26.846   6.014  18.635  1.00 51.73           C  
ATOM     94  CB  PHE A  13     -26.690   4.676  20.746  1.00 51.73           C  
ATOM     95  O   PHE A  13     -27.422   5.287  17.822  1.00 51.73           O  
ATOM     96  CG  PHE A  13     -26.428   4.788  22.224  1.00 51.73           C  
ATOM     97  CD1 PHE A  13     -25.247   5.350  22.694  1.00 51.73           C  
ATOM     98  CD2 PHE A  13     -27.362   4.330  23.143  1.00 51.73           C  
ATOM     99  CE1 PHE A  13     -25.002   5.455  24.061  1.00 51.73           C  
ATOM    100  CE2 PHE A  13     -27.124   4.431  24.511  1.00 51.73           C  
ATOM    101  CZ  PHE A  13     -25.943   4.993  24.968  1.00 51.73           C  
ATOM    102  N   CYS A  14     -26.863   7.114  17.930  1.00 57.09           N  
ATOM    103  CA  CYS A  14     -26.201   7.054  16.631  1.00 57.09           C  
ATOM    104  C   CYS A  14     -25.033   6.076  16.660  1.00 57.09           C  
ATOM    105  CB  CYS A  14     -25.708   8.440  16.217  1.00 57.09           C  
ATOM    106  O   CYS A  14     -24.088   6.253  17.431  1.00 57.09           O  
ATOM    107  SG  CYS A  14     -27.023   9.544  15.657  1.00 57.09           S  
ATOM    108  N   LEU A  15     -25.229   4.761  16.817  1.00 60.33           N  
ATOM    109  CA  LEU A  15     -24.104   3.835  16.759  1.00 60.33           C  
ATOM    110  C   LEU A  15     -23.033   4.340  15.798  1.00 60.33           C  
ATOM    111  CB  LEU A  15     -24.576   2.443  16.330  1.00 60.33           C  
ATOM    112  O   LEU A  15     -23.331   4.670  14.648  1.00 60.33           O  
ATOM    113  CG  LEU A  15     -25.177   1.563  17.427  1.00 60.33           C  
ATOM    114  CD1 LEU A  15     -26.186   0.588  16.830  1.00 60.33           C  
ATOM    115  CD2 LEU A  15     -24.079   0.814  18.173  1.00 60.33           C  
ATOM    116  N   GLN A  16     -22.083   5.044  16.333  1.00 80.72           N  
ATOM    117  CA  GLN A  16     -20.923   5.440  15.542  1.00 80.72           C  
ATOM    118  C   GLN A  16     -20.419   4.281  14.687  1.00 80.72           C  
ATOM    119  CB  GLN A  16     -19.802   5.950  16.449  1.00 80.72           C  
ATOM    120  O   GLN A  16     -20.207   3.177  15.191  1.00 80.72           O  
ATOM    121  CG  GLN A  16     -18.801   6.853  15.742  1.00 80.72           C  
ATOM    122  CD  GLN A  16     -17.978   7.685  16.707  1.00 80.72           C  
ATOM    123  NE2 GLN A  16     -17.314   8.712  16.187  1.00 80.72           N  
ATOM    124  OE1 GLN A  16     -17.939   7.408  17.910  1.00 80.72           O  
ATOM    125  N   GLN A  17     -20.618   4.363  13.369  1.00 93.63           N  
ATOM    126  CA  GLN A  17     -20.137   3.378  12.406  1.00 93.63           C  
ATOM    127  C   GLN A  17     -18.620   3.235  12.476  1.00 93.63           C  
ATOM    128  CB  GLN A  17     -20.564   3.761  10.988  1.00 93.63           C  
ATOM    129  O   GLN A  17     -17.911   4.208  12.743  1.00 93.63           O  
ATOM    130  CG  GLN A  17     -22.073   3.835  10.799  1.00 93.63           C  
ATOM    131  CD  GLN A  17     -22.752   2.488  10.963  1.00 93.63           C  
ATOM    132  NE2 GLN A  17     -23.932   2.489  11.574  1.00 93.63           N  
ATOM    133  OE1 GLN A  17     -22.221   1.455  10.543  1.00 93.63           O  
ATOM    134  N   PRO A  18     -18.130   1.965  12.423  1.00 96.72           N  
ATOM    135  CA  PRO A  18     -16.694   1.711  12.559  1.00 96.72           C  
ATOM    136  C   PRO A  18     -15.873   2.343  11.438  1.00 96.72           C  
ATOM    137  CB  PRO A  18     -16.599   0.184  12.510  1.00 96.72           C  
ATOM    138  O   PRO A  18     -16.190   2.163  10.259  1.00 96.72           O  
ATOM    139  CG  PRO A  18     -17.794  -0.247  11.722  1.00 96.72           C  
ATOM    140  CD  PRO A  18     -18.915   0.714  11.991  1.00 96.72           C  
ATOM    141  N   LEU A  19     -14.917   3.088  11.810  1.00 97.56           N  
ATOM    142  CA  LEU A  19     -14.017   3.748  10.871  1.00 97.56           C  
ATOM    143  C   LEU A  19     -13.003   2.761  10.304  1.00 97.56           C  
ATOM    144  CB  LEU A  19     -13.291   4.911  11.552  1.00 97.56           C  
ATOM    145  O   LEU A  19     -12.710   2.784   9.107  1.00 97.56           O  
ATOM    146  CG  LEU A  19     -12.255   5.652  10.705  1.00 97.56           C  
ATOM    147  CD1 LEU A  19     -12.936   6.369   9.544  1.00 97.56           C  
ATOM    148  CD2 LEU A  19     -11.471   6.639  11.563  1.00 97.56           C  
ATOM    149  N   ASP A  20     -12.516   1.908  11.131  1.00 98.30           N  
ATOM    150  CA  ASP A  20     -11.467   0.961  10.768  1.00 98.30           C  
ATOM    151  C   ASP A  20     -11.546  -0.301  11.625  1.00 98.30           C  
ATOM    152  CB  ASP A  20     -10.087   1.607  10.910  1.00 98.30           C  
ATOM    153  O   ASP A  20     -12.503  -0.486  12.379  1.00 98.30           O  
ATOM    154  CG  ASP A  20      -9.842   2.185  12.293  1.00 98.30           C  
ATOM    155  OD1 ASP A  20     -10.310   1.596  13.291  1.00 98.30           O  
ATOM    156  OD2 ASP A  20      -9.179   3.241  12.384  1.00 98.30           O  
ATOM    157  N   CYS A  21     -10.662  -1.190  11.497  1.00 98.46           N  
ATOM    158  CA  CYS A  21     -10.703  -2.498  12.139  1.00 98.46           C  
ATOM    159  C   CYS A  21     -10.505  -2.373  13.645  1.00 98.46           C  
ATOM    160  CB  CYS A  21      -9.633  -3.418  11.550  1.00 98.46           C  
ATOM    161  O   CYS A  21     -10.903  -3.259  14.403  1.00 98.46           O  
ATOM    162  SG  CYS A  21     -10.013  -4.002   9.884  1.00 98.46           S  
ATOM    163  N   ASP A  22      -9.927  -1.233  14.029  1.00 97.53           N  
ATOM    164  CA  ASP A  22      -9.833  -0.966  15.461  1.00 97.53           C  
ATOM    165  C   ASP A  22     -11.219  -0.803  16.082  1.00 97.53           C  
ATOM    166  CB  ASP A  22      -8.991   0.284  15.720  1.00 97.53           C  
ATOM    167  O   ASP A  22     -11.513  -1.396  17.122  1.00 97.53           O  
ATOM    168  CG  ASP A  22      -8.484   0.373  17.149  1.00 97.53           C  
ATOM    169  OD1 ASP A  22      -9.308   0.478  18.083  1.00 97.53           O  
ATOM    170  OD2 ASP A  22      -7.249   0.340  17.342  1.00 97.53           O  
ATOM    171  N   ASP A  23     -12.112  -0.043  15.484  1.00 97.48           N  
ATOM    172  CA  ASP A  23     -13.486   0.142  15.941  1.00 97.48           C  
ATOM    173  C   ASP A  23     -14.251  -1.180  15.932  1.00 97.48           C  
ATOM    174  CB  ASP A  23     -14.207   1.173  15.071  1.00 97.48           C  
ATOM    175  O   ASP A  23     -15.021  -1.464  16.851  1.00 97.48           O  
ATOM    176  CG  ASP A  23     -13.731   2.594  15.317  1.00 97.48           C  
ATOM    177  OD1 ASP A  23     -13.105   2.854  16.367  1.00 97.48           O  
ATOM    178  OD2 ASP A  23     -13.986   3.461  14.454  1.00 97.48           O  
ATOM    179  N   ILE A  24     -13.973  -1.909  14.900  1.00 97.75           N  
ATOM    180  CA  ILE A  24     -14.633  -3.205  14.784  1.00 97.75           C  
ATOM    181  C   ILE A  24     -14.241  -4.091  15.965  1.00 97.75           C  
ATOM    182  CB  ILE A  24     -14.278  -3.903  13.451  1.00 97.75           C  
ATOM    183  O   ILE A  24     -15.098  -4.733  16.578  1.00 97.75           O  
ATOM    184  CG1 ILE A  24     -14.895  -3.143  12.271  1.00 97.75           C  
ATOM    185  CG2 ILE A  24     -14.742  -5.362  13.466  1.00 97.75           C  
ATOM    186  CD1 ILE A  24     -14.489  -3.685  10.907  1.00 97.75           C  
ATOM    187  N   TYR A  25     -12.947  -4.145  16.210  1.00 97.07           N  
ATOM    188  CA  TYR A  25     -12.431  -4.908  17.341  1.00 97.07           C  
ATOM    189  C   TYR A  25     -13.064  -4.441  18.647  1.00 97.07           C  
ATOM    190  CB  TYR A  25     -10.907  -4.781  17.425  1.00 97.07           C  
ATOM    191  O   TYR A  25     -13.486  -5.260  19.467  1.00 97.07           O  
ATOM    192  CG  TYR A  25     -10.266  -5.778  18.360  1.00 97.07           C  
ATOM    193  CD1 TYR A  25     -10.150  -5.511  19.722  1.00 97.07           C  
ATOM    194  CD2 TYR A  25      -9.774  -6.989  17.883  1.00 97.07           C  
ATOM    195  CE1 TYR A  25      -9.558  -6.426  20.587  1.00 97.07           C  
ATOM    196  CE2 TYR A  25      -9.181  -7.911  18.738  1.00 97.07           C  
ATOM    197  OH  TYR A  25      -8.491  -8.530  20.938  1.00 97.07           O  
ATOM    198  CZ  TYR A  25      -9.077  -7.621  20.086  1.00 97.07           C  
ATOM    199  N   ALA A  26     -13.250  -3.181  18.904  1.00 95.58           N  
ATOM    200  CA  ALA A  26     -13.809  -2.586  20.115  1.00 95.58           C  
ATOM    201  C   ALA A  26     -15.282  -2.951  20.275  1.00 95.58           C  
ATOM    202  CB  ALA A  26     -13.639  -1.069  20.090  1.00 95.58           C  
ATOM    203  O   ALA A  26     -15.811  -2.952  21.389  1.00 95.58           O  
ATOM    204  N   GLN A  27     -15.841  -3.273  19.146  1.00 95.51           N  
ATOM    205  CA  GLN A  27     -17.247  -3.664  19.170  1.00 95.51           C  
ATOM    206  C   GLN A  27     -17.401  -5.142  19.518  1.00 95.51           C  
ATOM    207  CB  GLN A  27     -17.909  -3.369  17.823  1.00 95.51           C  
ATOM    208  O   GLN A  27     -18.516  -5.668  19.532  1.00 95.51           O  
ATOM    209  CG  GLN A  27     -18.084  -1.884  17.535  1.00 95.51           C  
ATOM    210  CD  GLN A  27     -18.620  -1.615  16.142  1.00 95.51           C  
ATOM    211  NE2 GLN A  27     -18.494  -0.373  15.687  1.00 95.51           N  
ATOM    212  OE1 GLN A  27     -19.142  -2.517  15.479  1.00 95.51           O  
ATOM    213  N   GLY A  28     -16.313  -5.831  19.692  1.00 96.16           N  
ATOM    214  CA  GLY A  28     -16.336  -7.201  20.179  1.00 96.16           C  
ATOM    215  C   GLY A  28     -16.079  -8.226  19.091  1.00 96.16           C  
ATOM    216  O   GLY A  28     -16.094  -9.431  19.350  1.00 96.16           O  
ATOM    217  N   TYR A  29     -15.895  -7.718  17.838  1.00 96.71           N  
ATOM    218  CA  TYR A  29     -15.574  -8.632  16.747  1.00 96.71           C  
ATOM    219  C   TYR A  29     -14.069  -8.846  16.641  1.00 96.71           C  
ATOM    220  CB  TYR A  29     -16.120  -8.099  15.419  1.00 96.71           C  
ATOM    221  O   TYR A  29     -13.360  -8.033  16.043  1.00 96.71           O  
ATOM    222  CG  TYR A  29     -17.612  -7.867  15.426  1.00 96.71           C  
ATOM    223  CD1 TYR A  29     -18.500  -8.913  15.186  1.00 96.71           C  
ATOM    224  CD2 TYR A  29     -18.136  -6.603  15.672  1.00 96.71           C  
ATOM    225  CE1 TYR A  29     -19.875  -8.705  15.189  1.00 96.71           C  
ATOM    226  CE2 TYR A  29     -19.510  -6.382  15.677  1.00 96.71           C  
ATOM    227  OH  TYR A  29     -21.730  -7.225  15.440  1.00 96.71           O  
ATOM    228  CZ  TYR A  29     -20.370  -7.438  15.436  1.00 96.71           C  
ATOM    229  N   GLN A  30     -13.541 -10.008  17.005  1.00 96.79           N  
ATOM    230  CA  GLN A  30     -12.108 -10.203  17.202  1.00 96.79           C  
ATOM    231  C   GLN A  30     -11.577 -11.320  16.309  1.00 96.79           C  
ATOM    232  CB  GLN A  30     -11.805 -10.515  18.669  1.00 96.79           C  
ATOM    233  O   GLN A  30     -10.431 -11.750  16.458  1.00 96.79           O  
ATOM    234  CG  GLN A  30     -12.145  -9.378  19.623  1.00 96.79           C  
ATOM    235  CD  GLN A  30     -11.882  -9.731  21.074  1.00 96.79           C  
ATOM    236  NE2 GLN A  30     -12.326  -8.870  21.984  1.00 96.79           N  
ATOM    237  OE1 GLN A  30     -11.284 -10.769  21.376  1.00 96.79           O  
ATOM    238  N   SER A  31     -12.353 -11.789  15.380  1.00 98.16           N  
ATOM    239  CA  SER A  31     -11.887 -12.788  14.424  1.00 98.16           C  
ATOM    240  C   SER A  31     -11.502 -12.146  13.096  1.00 98.16           C  
ATOM    241  CB  SER A  31     -12.960 -13.852  14.194  1.00 98.16           C  
ATOM    242  O   SER A  31     -12.073 -11.125  12.705  1.00 98.16           O  
ATOM    243  OG  SER A  31     -13.297 -14.498  15.410  1.00 98.16           O  
ATOM    244  N   ASP A  32     -10.447 -12.720  12.457  1.00 98.61           N  
ATOM    245  CA  ASP A  32     -10.107 -12.288  11.105  1.00 98.61           C  
ATOM    246  C   ASP A  32     -11.311 -12.403  10.173  1.00 98.61           C  
ATOM    247  CB  ASP A  32      -8.938 -13.108  10.557  1.00 98.61           C  
ATOM    248  O   ASP A  32     -12.124 -13.320  10.311  1.00 98.61           O  
ATOM    249  CG  ASP A  32      -7.648 -12.891  11.329  1.00 98.61           C  
ATOM    250  OD1 ASP A  32      -7.571 -11.935  12.131  1.00 98.61           O  
ATOM    251  OD2 ASP A  32      -6.699 -13.680  11.131  1.00 98.61           O  
ATOM    252  N   GLY A  33     -11.417 -11.500   9.274  1.00 98.36           N  
ATOM    253  CA  GLY A  33     -12.465 -11.586   8.270  1.00 98.36           C  
ATOM    254  C   GLY A  33     -12.813 -10.245   7.653  1.00 98.36           C  
ATOM    255  O   GLY A  33     -12.147  -9.242   7.919  1.00 98.36           O  
ATOM    256  N   VAL A  34     -13.752 -10.380   6.784  1.00 98.72           N  
ATOM    257  CA  VAL A  34     -14.206  -9.179   6.090  1.00 98.72           C  
ATOM    258  C   VAL A  34     -15.314  -8.504   6.894  1.00 98.72           C  
ATOM    259  CB  VAL A  34     -14.704  -9.503   4.663  1.00 98.72           C  
ATOM    260  O   VAL A  34     -16.261  -9.162   7.332  1.00 98.72           O  
ATOM    261  CG1 VAL A  34     -15.260  -8.250   3.988  1.00 98.72           C  
ATOM    262  CG2 VAL A  34     -13.576 -10.108   3.829  1.00 98.72           C  
ATOM    263  N   TYR A  35     -15.076  -7.209   7.105  1.00 98.61           N  
ATOM    264  CA  TYR A  35     -16.029  -6.350   7.799  1.00 98.61           C  
ATOM    265  C   TYR A  35     -16.310  -5.086   6.995  1.00 98.61           C  
ATOM    266  CB  TYR A  35     -15.506  -5.978   9.189  1.00 98.61           C  
ATOM    267  O   TYR A  35     -15.555  -4.743   6.082  1.00 98.61           O  
ATOM    268  CG  TYR A  35     -15.263  -7.169  10.085  1.00 98.61           C  
ATOM    269  CD1 TYR A  35     -16.234  -7.596  10.988  1.00 98.61           C  
ATOM    270  CD2 TYR A  35     -14.062  -7.869  10.030  1.00 98.61           C  
ATOM    271  CE1 TYR A  35     -16.014  -8.691  11.816  1.00 98.61           C  
ATOM    272  CE2 TYR A  35     -13.831  -8.966  10.854  1.00 98.61           C  
ATOM    273  OH  TYR A  35     -14.588 -10.454  12.560  1.00 98.61           O  
ATOM    274  CZ  TYR A  35     -14.811  -9.369  11.742  1.00 98.61           C  
ATOM    275  N   LEU A  36     -17.381  -4.410   7.417  1.00 98.36           N  
ATOM    276  CA  LEU A  36     -17.704  -3.135   6.785  1.00 98.36           C  
ATOM    277  C   LEU A  36     -17.223  -1.968   7.641  1.00 98.36           C  
ATOM    278  CB  LEU A  36     -19.211  -3.021   6.546  1.00 98.36           C  
ATOM    279  O   LEU A  36     -17.456  -1.943   8.852  1.00 98.36           O  
ATOM    280  CG  LEU A  36     -19.826  -4.046   5.592  1.00 98.36           C  
ATOM    281  CD1 LEU A  36     -21.342  -3.882   5.543  1.00 98.36           C  
ATOM    282  CD2 LEU A  36     -19.223  -3.910   4.199  1.00 98.36           C  
ATOM    283  N   ILE A  37     -16.521  -1.010   6.960  1.00 98.21           N  
ATOM    284  CA  ILE A  37     -16.125   0.234   7.612  1.00 98.21           C  
ATOM    285  C   ILE A  37     -16.722   1.422   6.861  1.00 98.21           C  
ATOM    286  CB  ILE A  37     -14.588   0.366   7.690  1.00 98.21           C  
ATOM    287  O   ILE A  37     -17.244   1.266   5.755  1.00 98.21           O  
ATOM    288  CG1 ILE A  37     -13.982   0.402   6.283  1.00 98.21           C  
ATOM    289  CG2 ILE A  37     -13.989  -0.776   8.515  1.00 98.21           C  
ATOM    290  CD1 ILE A  37     -12.486   0.684   6.259  1.00 98.21           C  
ATOM    291  N   TYR A  38     -16.634   2.639   7.506  1.00 97.74           N  
ATOM    292  CA  TYR A  38     -17.334   3.785   6.936  1.00 97.74           C  
ATOM    293  C   TYR A  38     -16.438   5.017   6.916  1.00 97.74           C  
ATOM    294  CB  TYR A  38     -18.612   4.081   7.727  1.00 97.74           C  
ATOM    295  O   TYR A  38     -16.694   5.990   7.629  1.00 97.74           O  
ATOM    296  CG  TYR A  38     -19.604   2.943   7.727  1.00 97.74           C  
ATOM    297  CD1 TYR A  38     -20.712   2.959   6.882  1.00 97.74           C  
ATOM    298  CD2 TYR A  38     -19.436   1.851   8.571  1.00 97.74           C  
ATOM    299  CE1 TYR A  38     -21.629   1.914   6.880  1.00 97.74           C  
ATOM    300  CE2 TYR A  38     -20.347   0.800   8.577  1.00 97.74           C  
ATOM    301  OH  TYR A  38     -22.344  -0.197   7.731  1.00 97.74           O  
ATOM    302  CZ  TYR A  38     -21.439   0.840   7.729  1.00 97.74           C  
ATOM    303  N   PRO A  39     -15.387   5.034   6.054  1.00 96.69           N  
ATOM    304  CA  PRO A  39     -14.441   6.152   6.051  1.00 96.69           C  
ATOM    305  C   PRO A  39     -15.057   7.444   5.518  1.00 96.69           C  
ATOM    306  CB  PRO A  39     -13.319   5.663   5.133  1.00 96.69           C  
ATOM    307  O   PRO A  39     -14.649   8.538   5.918  1.00 96.69           O  
ATOM    308  CG  PRO A  39     -13.927   4.547   4.347  1.00 96.69           C  
ATOM    309  CD  PRO A  39     -15.041   3.946   5.155  1.00 96.69           C  
ATOM    310  N   SER A  40     -16.055   7.416   4.605  1.00 94.86           N  
ATOM    311  CA  SER A  40     -16.643   8.583   3.955  1.00 94.86           C  
ATOM    312  C   SER A  40     -17.912   9.033   4.670  1.00 94.86           C  
ATOM    313  CB  SER A  40     -16.954   8.280   2.489  1.00 94.86           C  
ATOM    314  O   SER A  40     -18.468  10.087   4.354  1.00 94.86           O  
ATOM    315  OG  SER A  40     -17.899   7.229   2.382  1.00 94.86           O  
ATOM    316  N   GLY A  41     -18.353   8.270   5.649  1.00 91.30           N  
ATOM    317  CA  GLY A  41     -19.574   8.587   6.372  1.00 91.30           C  
ATOM    318  C   GLY A  41     -20.528   7.412   6.476  1.00 91.30           C  
ATOM    319  O   GLY A  41     -20.274   6.347   5.909  1.00 91.30           O  
ATOM    320  N   PRO A  42     -21.631   7.508   7.189  1.00 89.52           N  
ATOM    321  CA  PRO A  42     -22.492   6.403   7.617  1.00 89.52           C  
ATOM    322  C   PRO A  42     -23.251   5.763   6.457  1.00 89.52           C  
ATOM    323  CB  PRO A  42     -23.459   7.069   8.600  1.00 89.52           C  
ATOM    324  O   PRO A  42     -23.731   4.633   6.577  1.00 89.52           O  
ATOM    325  CG  PRO A  42     -23.411   8.523   8.256  1.00 89.52           C  
ATOM    326  CD  PRO A  42     -22.056   8.835   7.688  1.00 89.52           C  
ATOM    327  N   SER A  43     -23.223   6.312   5.230  1.00 90.57           N  
ATOM    328  CA  SER A  43     -24.089   5.820   4.164  1.00 90.57           C  
ATOM    329  C   SER A  43     -23.288   5.083   3.096  1.00 90.57           C  
ATOM    330  CB  SER A  43     -24.863   6.975   3.526  1.00 90.57           C  
ATOM    331  O   SER A  43     -23.861   4.506   2.170  1.00 90.57           O  
ATOM    332  OG  SER A  43     -23.977   7.982   3.070  1.00 90.57           O  
ATOM    333  N   VAL A  44     -22.001   5.049   3.253  1.00 94.36           N  
ATOM    334  CA  VAL A  44     -21.185   4.460   2.196  1.00 94.36           C  
ATOM    335  C   VAL A  44     -20.212   3.448   2.797  1.00 94.36           C  
ATOM    336  CB  VAL A  44     -20.410   5.541   1.409  1.00 94.36           C  
ATOM    337  O   VAL A  44     -19.085   3.798   3.157  1.00 94.36           O  
ATOM    338  CG1 VAL A  44     -19.699   4.926   0.205  1.00 94.36           C  
ATOM    339  CG2 VAL A  44     -21.355   6.655   0.963  1.00 94.36           C  
ATOM    340  N   PRO A  45     -20.721   2.177   3.012  1.00 96.77           N  
ATOM    341  CA  PRO A  45     -19.836   1.165   3.594  1.00 96.77           C  
ATOM    342  C   PRO A  45     -18.788   0.659   2.605  1.00 96.77           C  
ATOM    343  CB  PRO A  45     -20.797   0.043   3.993  1.00 96.77           C  
ATOM    344  O   PRO A  45     -19.045   0.608   1.400  1.00 96.77           O  
ATOM    345  CG  PRO A  45     -21.913   0.125   3.002  1.00 96.77           C  
ATOM    346  CD  PRO A  45     -22.140   1.569   2.658  1.00 96.77           C  
ATOM    347  N   VAL A  46     -17.631   0.332   3.209  1.00 98.08           N  
ATOM    348  CA  VAL A  46     -16.541  -0.241   2.427  1.00 98.08           C  
ATOM    349  C   VAL A  46     -16.077  -1.548   3.066  1.00 98.08           C  
ATOM    350  CB  VAL A  46     -15.355   0.742   2.301  1.00 98.08           C  
ATOM    351  O   VAL A  46     -15.722  -1.576   4.247  1.00 98.08           O  
ATOM    352  CG1 VAL A  46     -14.240   0.136   1.450  1.00 98.08           C  
ATOM    353  CG2 VAL A  46     -15.824   2.069   1.707  1.00 98.08           C  
ATOM    354  N   PRO A  47     -16.120  -2.658   2.289  1.00 98.46           N  
ATOM    355  CA  PRO A  47     -15.604  -3.908   2.852  1.00 98.46           C  
ATOM    356  C   PRO A  47     -14.082  -3.917   2.972  1.00 98.46           C  
ATOM    357  CB  PRO A  47     -16.079  -4.968   1.855  1.00 98.46           C  
ATOM    358  O   PRO A  47     -13.382  -3.538   2.029  1.00 98.46           O  
ATOM    359  CG  PRO A  47     -16.190  -4.244   0.552  1.00 98.46           C  
ATOM    360  CD  PRO A  47     -16.569  -2.817   0.830  1.00 98.46           C  
ATOM    361  N   VAL A  48     -13.572  -4.386   4.195  1.00 98.72           N  
ATOM    362  CA  VAL A  48     -12.134  -4.509   4.409  1.00 98.72           C  
ATOM    363  C   VAL A  48     -11.829  -5.816   5.138  1.00 98.72           C  
ATOM    364  CB  VAL A  48     -11.574  -3.310   5.208  1.00 98.72           C  
ATOM    365  O   VAL A  48     -12.676  -6.340   5.865  1.00 98.72           O  
ATOM    366  CG1 VAL A  48     -11.764  -2.008   4.432  1.00 98.72           C  
ATOM    367  CG2 VAL A  48     -12.246  -3.223   6.578  1.00 98.72           C  
ATOM    368  N   PHE A  49     -10.729  -6.344   4.829  1.00 98.80           N  
ATOM    369  CA  PHE A  49     -10.255  -7.468   5.627  1.00 98.80           C  
ATOM    370  C   PHE A  49      -9.561  -6.980   6.893  1.00 98.80           C  
ATOM    371  CB  PHE A  49      -9.301  -8.345   4.810  1.00 98.80           C  
ATOM    372  O   PHE A  49      -8.640  -6.162   6.826  1.00 98.80           O  
ATOM    373  CG  PHE A  49      -8.986  -9.666   5.458  1.00 98.80           C  
ATOM    374  CD1 PHE A  49      -7.932  -9.782   6.356  1.00 98.80           C  
ATOM    375  CD2 PHE A  49      -9.744 -10.793   5.169  1.00 98.80           C  
ATOM    376  CE1 PHE A  49      -7.637 -11.003   6.957  1.00 98.80           C  
ATOM    377  CE2 PHE A  49      -9.456 -12.017   5.766  1.00 98.80           C  
ATOM    378  CZ  PHE A  49      -8.401 -12.120   6.659  1.00 98.80           C  
ATOM    379  N   CYS A  50     -10.072  -7.459   8.068  1.00 98.80           N  
ATOM    380  CA  CYS A  50      -9.471  -7.147   9.360  1.00 98.80           C  
ATOM    381  C   CYS A  50      -8.583  -8.289   9.839  1.00 98.80           C  
ATOM    382  CB  CYS A  50     -10.555  -6.861  10.400  1.00 98.80           C  
ATOM    383  O   CYS A  50      -9.042  -9.426   9.968  1.00 98.80           O  
ATOM    384  SG  CYS A  50     -11.503  -5.360  10.069  1.00 98.80           S  
ATOM    385  N   ASP A  51      -7.368  -7.985   9.911  1.00 98.62           N  
ATOM    386  CA  ASP A  51      -6.418  -8.878  10.566  1.00 98.62           C  
ATOM    387  C   ASP A  51      -6.409  -8.658  12.077  1.00 98.62           C  
ATOM    388  CB  ASP A  51      -5.012  -8.677   9.997  1.00 98.62           C  
ATOM    389  O   ASP A  51      -5.825  -7.688  12.565  1.00 98.62           O  
ATOM    390  CG  ASP A  51      -3.984  -9.611  10.612  1.00 98.62           C  
ATOM    391  OD1 ASP A  51      -4.263 -10.212  11.672  1.00 98.62           O  
ATOM    392  OD2 ASP A  51      -2.883  -9.743  10.034  1.00 98.62           O  
ATOM    393  N   MET A  52      -7.113  -9.631  12.816  1.00 98.18           N  
ATOM    394  CA  MET A  52      -7.331  -9.435  14.246  1.00 98.18           C  
ATOM    395  C   MET A  52      -6.332 -10.245  15.065  1.00 98.18           C  
ATOM    396  CB  MET A  52      -8.760  -9.824  14.631  1.00 98.18           C  
ATOM    397  O   MET A  52      -6.397 -10.259  16.295  1.00 98.18           O  
ATOM    398  CG  MET A  52      -9.830  -9.054  13.873  1.00 98.18           C  
ATOM    399  SD  MET A  52      -9.760  -7.250  14.199  1.00 98.18           S  
ATOM    400  CE  MET A  52     -11.232  -6.704  13.289  1.00 98.18           C  
ATOM    401  N   THR A  53      -5.332 -10.815  14.357  1.00 97.05           N  
ATOM    402  CA  THR A  53      -4.464 -11.784  15.016  1.00 97.05           C  
ATOM    403  C   THR A  53      -3.021 -11.289  15.041  1.00 97.05           C  
ATOM    404  CB  THR A  53      -4.526 -13.156  14.319  1.00 97.05           C  
ATOM    405  O   THR A  53      -2.324 -11.440  16.047  1.00 97.05           O  
ATOM    406  CG2 THR A  53      -5.911 -13.780  14.457  1.00 97.05           C  
ATOM    407  OG1 THR A  53      -4.225 -12.992  12.927  1.00 97.05           O  
ATOM    408  N   THR A  54      -2.517 -10.640  14.033  1.00 95.39           N  
ATOM    409  CA  THR A  54      -1.119 -10.236  13.933  1.00 95.39           C  
ATOM    410  C   THR A  54      -0.795  -9.153  14.958  1.00 95.39           C  
ATOM    411  CB  THR A  54      -0.784  -9.726  12.519  1.00 95.39           C  
ATOM    412  O   THR A  54      -1.360  -8.058  14.911  1.00 95.39           O  
ATOM    413  CG2 THR A  54       0.690  -9.353  12.404  1.00 95.39           C  
ATOM    414  OG1 THR A  54      -1.082 -10.752  11.565  1.00 95.39           O  
ATOM    415  N   GLU A  55       0.142  -9.466  15.881  1.00 92.87           N  
ATOM    416  CA  GLU A  55       0.648  -8.529  16.879  1.00 92.87           C  
ATOM    417  C   GLU A  55      -0.494  -7.791  17.573  1.00 92.87           C  
ATOM    418  CB  GLU A  55       1.609  -7.525  16.236  1.00 92.87           C  
ATOM    419  O   GLU A  55      -0.484  -6.562  17.659  1.00 92.87           O  
ATOM    420  CG  GLU A  55       2.930  -8.137  15.792  1.00 92.87           C  
ATOM    421  CD  GLU A  55       3.971  -7.099  15.404  1.00 92.87           C  
ATOM    422  OE1 GLU A  55       5.161  -7.458  15.258  1.00 92.87           O  
ATOM    423  OE2 GLU A  55       3.593  -5.916  15.246  1.00 92.87           O  
ATOM    424  N   GLY A  56      -1.387  -8.461  18.059  1.00 92.76           N  
ATOM    425  CA  GLY A  56      -2.441  -7.822  18.830  1.00 92.76           C  
ATOM    426  C   GLY A  56      -3.639  -7.425  17.989  1.00 92.76           C  
ATOM    427  O   GLY A  56      -4.614  -6.877  18.507  1.00 92.76           O  
ATOM    428  N   GLY A  57      -3.545  -7.642  16.588  1.00 96.48           N  
ATOM    429  CA  GLY A  57      -4.669  -7.503  15.675  1.00 96.48           C  
ATOM    430  C   GLY A  57      -5.032  -6.058  15.391  1.00 96.48           C  
ATOM    431  O   GLY A  57      -4.165  -5.182  15.395  1.00 96.48           O  
ATOM    432  N   LYS A  58      -6.184  -5.790  14.866  1.00 97.98           N  
ATOM    433  CA  LYS A  58      -6.789  -4.488  14.600  1.00 97.98           C  
ATOM    434  C   LYS A  58      -6.222  -3.869  13.325  1.00 97.98           C  
ATOM    435  CB  LYS A  58      -6.572  -3.543  15.783  1.00 97.98           C  
ATOM    436  O   LYS A  58      -6.153  -2.644  13.201  1.00 97.98           O  
ATOM    437  CG  LYS A  58      -7.135  -4.059  17.099  1.00 97.98           C  
ATOM    438  CD  LYS A  58      -6.656  -3.223  18.278  1.00 97.98           C  
ATOM    439  CE  LYS A  58      -6.968  -3.898  19.607  1.00 97.98           C  
ATOM    440  NZ  LYS A  58      -6.449  -3.109  20.764  1.00 97.98           N  
ATOM    441  N   TRP A  59      -5.727  -4.701  12.517  1.00 98.71           N  
ATOM    442  CA  TRP A  59      -5.160  -4.216  11.263  1.00 98.71           C  
ATOM    443  C   TRP A  59      -6.231  -4.124  10.181  1.00 98.71           C  
ATOM    444  CB  TRP A  59      -4.023  -5.130  10.797  1.00 98.71           C  
ATOM    445  O   TRP A  59      -7.030  -5.048  10.010  1.00 98.71           O  
ATOM    446  CG  TRP A  59      -2.830  -5.128  11.706  1.00 98.71           C  
ATOM    447  CD1 TRP A  59      -2.570  -6.002  12.724  1.00 98.71           C  
ATOM    448  CD2 TRP A  59      -1.738  -4.205  11.679  1.00 98.71           C  
ATOM    449  CE2 TRP A  59      -0.849  -4.579  12.712  1.00 98.71           C  
ATOM    450  CE3 TRP A  59      -1.423  -3.096  10.882  1.00 98.71           C  
ATOM    451  NE1 TRP A  59      -1.379  -5.677  13.333  1.00 98.71           N  
ATOM    452  CH2 TRP A  59       0.618  -2.802  12.172  1.00 98.71           C  
ATOM    453  CZ2 TRP A  59       0.335  -3.883  12.967  1.00 98.71           C  
ATOM    454  CZ3 TRP A  59      -0.245  -2.405  11.138  1.00 98.71           C  
ATOM    455  N   THR A  60      -6.253  -3.020   9.560  1.00 98.88           N  
ATOM    456  CA  THR A  60      -7.050  -2.836   8.352  1.00 98.88           C  
ATOM    457  C   THR A  60      -6.202  -3.070   7.105  1.00 98.88           C  
ATOM    458  CB  THR A  60      -7.668  -1.427   8.299  1.00 98.88           C  
ATOM    459  O   THR A  60      -5.296  -2.288   6.808  1.00 98.88           O  
ATOM    460  CG2 THR A  60      -8.591  -1.276   7.094  1.00 98.88           C  
ATOM    461  OG1 THR A  60      -8.422  -1.197   9.496  1.00 98.88           O  
ATOM    462  N   VAL A  61      -6.493  -4.112   6.325  1.00 98.91           N  
ATOM    463  CA  VAL A  61      -5.715  -4.491   5.150  1.00 98.91           C  
ATOM    464  C   VAL A  61      -6.176  -3.681   3.941  1.00 98.91           C  
ATOM    465  CB  VAL A  61      -5.832  -6.003   4.855  1.00 98.91           C  
ATOM    466  O   VAL A  61      -7.370  -3.632   3.638  1.00 98.91           O  
ATOM    467  CG1 VAL A  61      -5.039  -6.372   3.603  1.00 98.91           C  
ATOM    468  CG2 VAL A  61      -5.354  -6.819   6.055  1.00 98.91           C  
ATOM    469  N   PHE A  62      -5.185  -3.055   3.280  1.00 98.90           N  
ATOM    470  CA  PHE A  62      -5.632  -2.252   2.149  1.00 98.90           C  
ATOM    471  C   PHE A  62      -5.036  -2.772   0.846  1.00 98.90           C  
ATOM    472  CB  PHE A  62      -5.254  -0.781   2.349  1.00 98.90           C  
ATOM    473  O   PHE A  62      -5.410  -2.320  -0.238  1.00 98.90           O  
ATOM    474  CG  PHE A  62      -3.771  -0.541   2.429  1.00 98.90           C  
ATOM    475  CD1 PHE A  62      -3.139  -0.413   3.660  1.00 98.90           C  
ATOM    476  CD2 PHE A  62      -3.008  -0.443   1.273  1.00 98.90           C  
ATOM    477  CE1 PHE A  62      -1.766  -0.191   3.738  1.00 98.90           C  
ATOM    478  CE2 PHE A  62      -1.635  -0.221   1.342  1.00 98.90           C  
ATOM    479  CZ  PHE A  62      -1.017  -0.094   2.575  1.00 98.90           C  
ATOM    480  N   GLN A  63      -4.151  -3.655   0.879  1.00 98.86           N  
ATOM    481  CA  GLN A  63      -3.595  -4.353  -0.276  1.00 98.86           C  
ATOM    482  C   GLN A  63      -3.268  -5.804   0.063  1.00 98.86           C  
ATOM    483  CB  GLN A  63      -2.342  -3.637  -0.784  1.00 98.86           C  
ATOM    484  O   GLN A  63      -2.675  -6.085   1.107  1.00 98.86           O  
ATOM    485  CG  GLN A  63      -1.821  -4.176  -2.109  1.00 98.86           C  
ATOM    486  CD  GLN A  63      -0.836  -5.317  -1.931  1.00 98.86           C  
ATOM    487  NE2 GLN A  63       0.197  -5.345  -2.766  1.00 98.86           N  
ATOM    488  OE1 GLN A  63      -1.003  -6.167  -1.050  1.00 98.86           O  
ATOM    489  N   LYS A  64      -3.629  -6.744  -0.858  1.00 98.70           N  
ATOM    490  CA  LYS A  64      -3.392  -8.168  -0.640  1.00 98.70           C  
ATOM    491  C   LYS A  64      -3.169  -8.897  -1.961  1.00 98.70           C  
ATOM    492  CB  LYS A  64      -4.564  -8.797   0.115  1.00 98.70           C  
ATOM    493  O   LYS A  64      -3.961  -8.758  -2.895  1.00 98.70           O  
ATOM    494  CG  LYS A  64      -4.320 -10.235   0.549  1.00 98.70           C  
ATOM    495  CD  LYS A  64      -5.486 -10.779   1.364  1.00 98.70           C  
ATOM    496  CE  LYS A  64      -5.232 -12.209   1.820  1.00 98.70           C  
ATOM    497  NZ  LYS A  64      -6.329 -12.714   2.699  1.00 98.70           N  
ATOM    498  N   ARG A  65      -1.949  -9.637  -2.022  1.00 98.70           N  
ATOM    499  CA  ARG A  65      -1.593 -10.444  -3.184  1.00 98.70           C  
ATOM    500  C   ARG A  65      -1.226 -11.866  -2.771  1.00 98.70           C  
ATOM    501  CB  ARG A  65      -0.433  -9.805  -3.949  1.00 98.70           C  
ATOM    502  O   ARG A  65      -0.443 -12.065  -1.840  1.00 98.70           O  
ATOM    503  CG  ARG A  65      -0.542  -8.294  -4.084  1.00 98.70           C  
ATOM    504  CD  ARG A  65      -1.731  -7.890  -4.945  1.00 98.70           C  
ATOM    505  NE  ARG A  65      -1.651  -8.472  -6.282  1.00 98.70           N  
ATOM    506  NH1 ARG A  65      -0.141  -6.922  -7.091  1.00 98.70           N  
ATOM    507  NH2 ARG A  65      -0.900  -8.606  -8.448  1.00 98.70           N  
ATOM    508  CZ  ARG A  65      -0.897  -7.999  -7.271  1.00 98.70           C  
ATOM    509  N   PHE A  66      -1.712 -12.908  -3.542  1.00 98.28           N  
ATOM    510  CA  PHE A  66      -1.275 -14.222  -3.086  1.00 98.28           C  
ATOM    511  C   PHE A  66      -1.359 -15.242  -4.215  1.00 98.28           C  
ATOM    512  CB  PHE A  66      -2.117 -14.687  -1.894  1.00 98.28           C  
ATOM    513  O   PHE A  66      -0.679 -16.270  -4.182  1.00 98.28           O  
ATOM    514  CG  PHE A  66      -3.588 -14.789  -2.194  1.00 98.28           C  
ATOM    515  CD1 PHE A  66      -4.440 -13.722  -1.937  1.00 98.28           C  
ATOM    516  CD2 PHE A  66      -4.120 -15.953  -2.734  1.00 98.28           C  
ATOM    517  CE1 PHE A  66      -5.802 -13.814  -2.213  1.00 98.28           C  
ATOM    518  CE2 PHE A  66      -5.480 -16.052  -3.013  1.00 98.28           C  
ATOM    519  CZ  PHE A  66      -6.320 -14.982  -2.751  1.00 98.28           C  
ATOM    520  N   ASN A  67      -2.169 -14.947  -5.324  1.00 97.25           N  
ATOM    521  CA  ASN A  67      -2.255 -16.014  -6.315  1.00 97.25           C  
ATOM    522  C   ASN A  67      -2.325 -15.457  -7.734  1.00 97.25           C  
ATOM    523  CB  ASN A  67      -3.465 -16.910  -6.036  1.00 97.25           C  
ATOM    524  O   ASN A  67      -2.423 -16.217  -8.700  1.00 97.25           O  
ATOM    525  CG  ASN A  67      -4.777 -16.152  -6.091  1.00 97.25           C  
ATOM    526  ND2 ASN A  67      -5.813 -16.716  -5.481  1.00 97.25           N  
ATOM    527  OD1 ASN A  67      -4.859 -15.070  -6.678  1.00 97.25           O  
ATOM    528  N   GLY A  68      -2.412 -14.161  -7.853  1.00 97.32           N  
ATOM    529  CA  GLY A  68      -2.324 -13.519  -9.155  1.00 97.32           C  
ATOM    530  C   GLY A  68      -3.631 -13.551  -9.925  1.00 97.32           C  
ATOM    531  O   GLY A  68      -3.641 -13.392 -11.147  1.00 97.32           O  
ATOM    532  N   SER A  69      -4.760 -13.797  -9.277  1.00 97.32           N  
ATOM    533  CA  SER A  69      -6.065 -13.949  -9.914  1.00 97.32           C  
ATOM    534  C   SER A  69      -6.636 -12.599 -10.333  1.00 97.32           C  
ATOM    535  CB  SER A  69      -7.041 -14.655  -8.972  1.00 97.32           C  
ATOM    536  O   SER A  69      -7.516 -12.532 -11.194  1.00 97.32           O  
ATOM    537  OG  SER A  69      -7.265 -13.880  -7.807  1.00 97.32           O  
ATOM    538  N   VAL A  70      -6.134 -11.567  -9.736  1.00 98.27           N  
ATOM    539  CA  VAL A  70      -6.606 -10.216 -10.025  1.00 98.27           C  
ATOM    540  C   VAL A  70      -5.492  -9.411 -10.691  1.00 98.27           C  
ATOM    541  CB  VAL A  70      -7.090  -9.498  -8.745  1.00 98.27           C  
ATOM    542  O   VAL A  70      -4.347  -9.425 -10.231  1.00 98.27           O  
ATOM    543  CG1 VAL A  70      -7.502  -8.060  -9.056  1.00 98.27           C  
ATOM    544  CG2 VAL A  70      -8.250 -10.264  -8.112  1.00 98.27           C  
ATOM    545  N   SER A  71      -5.883  -8.753 -11.850  1.00 97.92           N  
ATOM    546  CA  SER A  71      -4.894  -7.900 -12.499  1.00 97.92           C  
ATOM    547  C   SER A  71      -4.693  -6.600 -11.727  1.00 97.92           C  
ATOM    548  CB  SER A  71      -5.315  -7.589 -13.936  1.00 97.92           C  
ATOM    549  O   SER A  71      -5.656  -5.883 -11.448  1.00 97.92           O  
ATOM    550  OG  SER A  71      -4.408  -6.683 -14.541  1.00 97.92           O  
ATOM    551  N   PHE A  72      -3.366  -6.275 -11.421  1.00 98.67           N  
ATOM    552  CA  PHE A  72      -3.038  -5.045 -10.709  1.00 98.67           C  
ATOM    553  C   PHE A  72      -2.462  -4.005 -11.662  1.00 98.67           C  
ATOM    554  CB  PHE A  72      -2.046  -5.327  -9.576  1.00 98.67           C  
ATOM    555  O   PHE A  72      -2.211  -2.865 -11.266  1.00 98.67           O  
ATOM    556  CG  PHE A  72      -2.702  -5.688  -8.271  1.00 98.67           C  
ATOM    557  CD1 PHE A  72      -2.521  -4.896  -7.143  1.00 98.67           C  
ATOM    558  CD2 PHE A  72      -3.500  -6.820  -8.171  1.00 98.67           C  
ATOM    559  CE1 PHE A  72      -3.126  -5.228  -5.934  1.00 98.67           C  
ATOM    560  CE2 PHE A  72      -4.109  -7.158  -6.966  1.00 98.67           C  
ATOM    561  CZ  PHE A  72      -3.920  -6.362  -5.848  1.00 98.67           C  
ATOM    562  N   PHE A  73      -2.265  -4.414 -12.960  1.00 98.45           N  
ATOM    563  CA  PHE A  73      -1.880  -3.428 -13.962  1.00 98.45           C  
ATOM    564  C   PHE A  73      -3.096  -2.649 -14.449  1.00 98.45           C  
ATOM    565  CB  PHE A  73      -1.182  -4.105 -15.145  1.00 98.45           C  
ATOM    566  O   PHE A  73      -3.667  -2.969 -15.494  1.00 98.45           O  
ATOM    567  CG  PHE A  73      -0.542  -3.140 -16.106  1.00 98.45           C  
ATOM    568  CD1 PHE A  73      -0.772  -3.241 -17.473  1.00 98.45           C  
ATOM    569  CD2 PHE A  73       0.291  -2.130 -15.642  1.00 98.45           C  
ATOM    570  CE1 PHE A  73      -0.181  -2.349 -18.364  1.00 98.45           C  
ATOM    571  CE2 PHE A  73       0.886  -1.235 -16.527  1.00 98.45           C  
ATOM    572  CZ  PHE A  73       0.649  -1.347 -17.887  1.00 98.45           C  
ATOM    573  N   ARG A  74      -3.488  -1.675 -13.651  1.00 98.65           N  
ATOM    574  CA  ARG A  74      -4.725  -0.929 -13.859  1.00 98.65           C  
ATOM    575  C   ARG A  74      -4.456   0.571 -13.921  1.00 98.65           C  
ATOM    576  CB  ARG A  74      -5.731  -1.235 -12.748  1.00 98.65           C  
ATOM    577  O   ARG A  74      -3.362   1.026 -13.579  1.00 98.65           O  
ATOM    578  CG  ARG A  74      -6.058  -2.713 -12.604  1.00 98.65           C  
ATOM    579  CD  ARG A  74      -7.403  -2.929 -11.924  1.00 98.65           C  
ATOM    580  NE  ARG A  74      -7.744  -4.346 -11.841  1.00 98.65           N  
ATOM    581  NH1 ARG A  74      -9.764  -4.137 -12.943  1.00 98.65           N  
ATOM    582  NH2 ARG A  74      -9.068  -6.189 -12.197  1.00 98.65           N  
ATOM    583  CZ  ARG A  74      -8.858  -4.887 -12.327  1.00 98.65           C  
ATOM    584  N   GLY A  75      -5.476   1.280 -14.381  1.00 98.77           N  
ATOM    585  CA  GLY A  75      -5.354   2.717 -14.560  1.00 98.77           C  
ATOM    586  C   GLY A  75      -5.702   3.506 -13.312  1.00 98.77           C  
ATOM    587  O   GLY A  75      -5.986   2.924 -12.263  1.00 98.77           O  
ATOM    588  N   TRP A  76      -5.625   4.796 -13.374  1.00 98.81           N  
ATOM    589  CA  TRP A  76      -5.740   5.772 -12.295  1.00 98.81           C  
ATOM    590  C   TRP A  76      -7.078   5.634 -11.576  1.00 98.81           C  
ATOM    591  CB  TRP A  76      -5.582   7.195 -12.837  1.00 98.81           C  
ATOM    592  O   TRP A  76      -7.123   5.537 -10.348  1.00 98.81           O  
ATOM    593  CG  TRP A  76      -5.757   8.265 -11.801  1.00 98.81           C  
ATOM    594  CD1 TRP A  76      -6.861   9.047 -11.603  1.00 98.81           C  
ATOM    595  CD2 TRP A  76      -4.795   8.673 -10.824  1.00 98.81           C  
ATOM    596  CE2 TRP A  76      -5.384   9.708 -10.065  1.00 98.81           C  
ATOM    597  CE3 TRP A  76      -3.491   8.263 -10.515  1.00 98.81           C  
ATOM    598  NE1 TRP A  76      -6.643   9.917 -10.560  1.00 98.81           N  
ATOM    599  CH2 TRP A  76      -3.438   9.919  -8.734  1.00 98.81           C  
ATOM    600  CZ2 TRP A  76      -4.712  10.340  -9.015  1.00 98.81           C  
ATOM    601  CZ3 TRP A  76      -2.824   8.892  -9.471  1.00 98.81           C  
ATOM    602  N   ASN A  77      -8.157   5.576 -12.360  1.00 98.74           N  
ATOM    603  CA  ASN A  77      -9.471   5.559 -11.727  1.00 98.74           C  
ATOM    604  C   ASN A  77      -9.675   4.297 -10.894  1.00 98.74           C  
ATOM    605  CB  ASN A  77     -10.575   5.686 -12.778  1.00 98.74           C  
ATOM    606  O   ASN A  77     -10.265   4.350  -9.813  1.00 98.74           O  
ATOM    607  CG  ASN A  77     -11.919   6.040 -12.173  1.00 98.74           C  
ATOM    608  ND2 ASN A  77     -12.939   5.252 -12.492  1.00 98.74           N  
ATOM    609  OD1 ASN A  77     -12.041   7.014 -11.426  1.00 98.74           O  
ATOM    610  N   ASP A  78      -9.146   3.192 -11.322  1.00 98.81           N  
ATOM    611  CA  ASP A  78      -9.257   1.941 -10.579  1.00 98.81           C  
ATOM    612  C   ASP A  78      -8.521   2.027  -9.245  1.00 98.81           C  
ATOM    613  CB  ASP A  78      -8.712   0.775 -11.407  1.00 98.81           C  
ATOM    614  O   ASP A  78      -9.047   1.610  -8.211  1.00 98.81           O  
ATOM    615  CG  ASP A  78      -9.607   0.410 -12.579  1.00 98.81           C  
ATOM    616  OD1 ASP A  78     -10.842   0.575 -12.478  1.00 98.81           O  
ATOM    617  OD2 ASP A  78      -9.072  -0.049 -13.611  1.00 98.81           O  
ATOM    618  N   TYR A  79      -7.339   2.600  -9.245  1.00 98.89           N  
ATOM    619  CA  TYR A  79      -6.545   2.694  -8.025  1.00 98.89           C  
ATOM    620  C   TYR A  79      -7.127   3.733  -7.074  1.00 98.89           C  
ATOM    621  CB  TYR A  79      -5.091   3.046  -8.355  1.00 98.89           C  
ATOM    622  O   TYR A  79      -7.030   3.590  -5.853  1.00 98.89           O  
ATOM    623  CG  TYR A  79      -4.219   1.841  -8.615  1.00 98.89           C  
ATOM    624  CD1 TYR A  79      -3.738   1.065  -7.563  1.00 98.89           C  
ATOM    625  CD2 TYR A  79      -3.875   1.477  -9.912  1.00 98.89           C  
ATOM    626  CE1 TYR A  79      -2.933  -0.045  -7.798  1.00 98.89           C  
ATOM    627  CE2 TYR A  79      -3.071   0.369 -10.159  1.00 98.89           C  
ATOM    628  OH  TYR A  79      -1.809  -1.482  -9.335  1.00 98.89           O  
ATOM    629  CZ  TYR A  79      -2.606  -0.385  -9.097  1.00 98.89           C  
ATOM    630  N   LYS A  80      -7.777   4.664  -7.707  1.00 98.76           N  
ATOM    631  CA  LYS A  80      -8.436   5.672  -6.882  1.00 98.76           C  
ATOM    632  C   LYS A  80      -9.614   5.074  -6.118  1.00 98.76           C  
ATOM    633  CB  LYS A  80      -8.911   6.844  -7.743  1.00 98.76           C  
ATOM    634  O   LYS A  80      -9.729   5.253  -4.904  1.00 98.76           O  
ATOM    635  CG  LYS A  80      -9.665   7.915  -6.968  1.00 98.76           C  
ATOM    636  CD  LYS A  80     -10.171   9.018  -7.889  1.00 98.76           C  
ATOM    637  CE  LYS A  80     -11.603   8.760  -8.337  1.00 98.76           C  
ATOM    638  NZ  LYS A  80     -12.135   9.882  -9.166  1.00 98.76           N  
ATOM    639  N   LEU A  81     -10.414   4.299  -6.782  1.00 98.57           N  
ATOM    640  CA  LEU A  81     -11.668   3.805  -6.225  1.00 98.57           C  
ATOM    641  C   LEU A  81     -11.467   2.455  -5.545  1.00 98.57           C  
ATOM    642  CB  LEU A  81     -12.731   3.686  -7.320  1.00 98.57           C  
ATOM    643  O   LEU A  81     -12.204   2.105  -4.620  1.00 98.57           O  
ATOM    644  CG  LEU A  81     -13.185   4.993  -7.970  1.00 98.57           C  
ATOM    645  CD1 LEU A  81     -14.119   4.707  -9.141  1.00 98.57           C  
ATOM    646  CD2 LEU A  81     -13.865   5.894  -6.945  1.00 98.57           C  
ATOM    647  N   GLY A  82     -10.510   1.717  -5.983  1.00 98.73           N  
ATOM    648  CA  GLY A  82     -10.277   0.380  -5.462  1.00 98.73           C  
ATOM    649  C   GLY A  82     -10.799  -0.715  -6.373  1.00 98.73           C  
ATOM    650  O   GLY A  82     -11.596  -0.451  -7.276  1.00 98.73           O  
ATOM    651  N   PHE A  83     -10.260  -1.896  -6.235  1.00 98.83           N  
ATOM    652  CA  PHE A  83     -10.672  -3.044  -7.035  1.00 98.83           C  
ATOM    653  C   PHE A  83     -10.373  -4.348  -6.305  1.00 98.83           C  
ATOM    654  CB  PHE A  83      -9.971  -3.031  -8.397  1.00 98.83           C  
ATOM    655  O   PHE A  83      -9.688  -4.348  -5.280  1.00 98.83           O  
ATOM    656  CG  PHE A  83      -8.471  -2.952  -8.306  1.00 98.83           C  
ATOM    657  CD1 PHE A  83      -7.823  -1.723  -8.333  1.00 98.83           C  
ATOM    658  CD2 PHE A  83      -7.708  -4.107  -8.194  1.00 98.83           C  
ATOM    659  CE1 PHE A  83      -6.435  -1.646  -8.250  1.00 98.83           C  
ATOM    660  CE2 PHE A  83      -6.320  -4.038  -8.110  1.00 98.83           C  
ATOM    661  CZ  PHE A  83      -5.686  -2.807  -8.139  1.00 98.83           C  
ATOM    662  N   GLY A  84     -10.942  -5.445  -6.792  1.00 98.41           N  
ATOM    663  CA  GLY A  84     -10.796  -6.743  -6.152  1.00 98.41           C  
ATOM    664  C   GLY A  84     -11.782  -6.964  -5.021  1.00 98.41           C  
ATOM    665  O   GLY A  84     -12.779  -6.247  -4.910  1.00 98.41           O  
ATOM    666  N   ARG A  85     -11.478  -8.045  -4.257  1.00 98.20           N  
ATOM    667  CA  ARG A  85     -12.371  -8.422  -3.166  1.00 98.20           C  
ATOM    668  C   ARG A  85     -11.612  -8.522  -1.847  1.00 98.20           C  
ATOM    669  CB  ARG A  85     -13.065  -9.750  -3.474  1.00 98.20           C  
ATOM    670  O   ARG A  85     -10.538  -9.124  -1.787  1.00 98.20           O  
ATOM    671  CG  ARG A  85     -13.926  -9.720  -4.726  1.00 98.20           C  
ATOM    672  CD  ARG A  85     -14.484 -11.096  -5.060  1.00 98.20           C  
ATOM    673  NE  ARG A  85     -15.075 -11.737  -3.889  1.00 98.20           N  
ATOM    674  NH1 ARG A  85     -17.220 -10.984  -4.300  1.00 98.20           N  
ATOM    675  NH2 ARG A  85     -16.791 -12.291  -2.466  1.00 98.20           N  
ATOM    676  CZ  ARG A  85     -16.360 -11.669  -3.554  1.00 98.20           C  
ATOM    677  N   ALA A  86     -12.195  -8.014  -0.787  1.00 97.77           N  
ATOM    678  CA  ALA A  86     -11.544  -7.952   0.519  1.00 97.77           C  
ATOM    679  C   ALA A  86     -11.218  -9.351   1.036  1.00 97.77           C  
ATOM    680  CB  ALA A  86     -12.426  -7.211   1.520  1.00 97.77           C  
ATOM    681  O   ALA A  86     -10.346  -9.516   1.892  1.00 97.77           O  
ATOM    682  N   ASP A  87     -11.982 -10.405   0.546  1.00 97.34           N  
ATOM    683  CA  ASP A  87     -11.656 -11.767   0.957  1.00 97.34           C  
ATOM    684  C   ASP A  87     -10.722 -12.436  -0.049  1.00 97.34           C  
ATOM    685  CB  ASP A  87     -12.931 -12.597   1.123  1.00 97.34           C  
ATOM    686  O   ASP A  87     -10.482 -13.643   0.026  1.00 97.34           O  
ATOM    687  CG  ASP A  87     -13.769 -12.656  -0.142  1.00 97.34           C  
ATOM    688  OD1 ASP A  87     -13.452 -11.942  -1.118  1.00 97.34           O  
ATOM    689  OD2 ASP A  87     -14.757 -13.422  -0.163  1.00 97.34           O  
ATOM    690  N   GLY A  88     -10.241 -11.687  -1.071  1.00 98.21           N  
ATOM    691  CA  GLY A  88      -9.267 -12.124  -2.059  1.00 98.21           C  
ATOM    692  C   GLY A  88      -8.120 -11.148  -2.238  1.00 98.21           C  
ATOM    693  O   GLY A  88      -7.651 -10.548  -1.268  1.00 98.21           O  
ATOM    694  N   GLU A  89      -7.601 -11.027  -3.521  1.00 98.72           N  
ATOM    695  CA  GLU A  89      -6.631  -9.985  -3.845  1.00 98.72           C  
ATOM    696  C   GLU A  89      -7.322  -8.652  -4.115  1.00 98.72           C  
ATOM    697  CB  GLU A  89      -5.785 -10.394  -5.054  1.00 98.72           C  
ATOM    698  O   GLU A  89      -8.321  -8.600  -4.836  1.00 98.72           O  
ATOM    699  CG  GLU A  89      -4.909 -11.613  -4.808  1.00 98.72           C  
ATOM    700  CD  GLU A  89      -3.916 -11.875  -5.929  1.00 98.72           C  
ATOM    701  OE1 GLU A  89      -2.778 -12.311  -5.642  1.00 98.72           O  
ATOM    702  OE2 GLU A  89      -4.279 -11.641  -7.103  1.00 98.72           O  
ATOM    703  N   TYR A  90      -6.813  -7.673  -3.408  1.00 98.65           N  
ATOM    704  CA  TYR A  90      -7.560  -6.442  -3.637  1.00 98.65           C  
ATOM    705  C   TYR A  90      -6.740  -5.223  -3.233  1.00 98.65           C  
ATOM    706  CB  TYR A  90      -8.881  -6.463  -2.862  1.00 98.65           C  
ATOM    707  O   TYR A  90      -5.685  -5.356  -2.609  1.00 98.65           O  
ATOM    708  CG  TYR A  90      -8.732  -6.126  -1.398  1.00 98.65           C  
ATOM    709  CD1 TYR A  90      -8.116  -7.014  -0.519  1.00 98.65           C  
ATOM    710  CD2 TYR A  90      -9.206  -4.921  -0.892  1.00 98.65           C  
ATOM    711  CE1 TYR A  90      -7.977  -6.709   0.831  1.00 98.65           C  
ATOM    712  CE2 TYR A  90      -9.073  -4.606   0.456  1.00 98.65           C  
ATOM    713  OH  TYR A  90      -8.323  -5.197   2.644  1.00 98.65           O  
ATOM    714  CZ  TYR A  90      -8.458  -5.504   1.309  1.00 98.65           C  
ATOM    715  N   TRP A  91      -7.162  -4.100  -3.675  1.00 98.92           N  
ATOM    716  CA  TRP A  91      -6.710  -2.741  -3.392  1.00 98.92           C  
ATOM    717  C   TRP A  91      -7.861  -1.879  -2.884  1.00 98.92           C  
ATOM    718  CB  TRP A  91      -6.095  -2.107  -4.643  1.00 98.92           C  
ATOM    719  O   TRP A  91      -8.871  -1.713  -3.571  1.00 98.92           O  
ATOM    720  CG  TRP A  91      -5.647  -0.690  -4.450  1.00 98.92           C  
ATOM    721  CD1 TRP A  91      -6.314   0.443  -4.825  1.00 98.92           C  
ATOM    722  CD2 TRP A  91      -4.429  -0.255  -3.837  1.00 98.92           C  
ATOM    723  CE2 TRP A  91      -4.424   1.157  -3.875  1.00 98.92           C  
ATOM    724  CE3 TRP A  91      -3.342  -0.923  -3.258  1.00 98.92           C  
ATOM    725  NE1 TRP A  91      -5.583   1.558  -4.482  1.00 98.92           N  
ATOM    726  CH2 TRP A  91      -2.319   1.236  -2.795  1.00 98.92           C  
ATOM    727  CZ2 TRP A  91      -3.371   1.914  -3.355  1.00 98.92           C  
ATOM    728  CZ3 TRP A  91      -2.295  -0.168  -2.742  1.00 98.92           C  
ATOM    729  N   LEU A  92      -7.665  -1.352  -1.739  1.00 98.83           N  
ATOM    730  CA  LEU A  92      -8.746  -0.681  -1.025  1.00 98.83           C  
ATOM    731  C   LEU A  92      -9.163   0.596  -1.747  1.00 98.83           C  
ATOM    732  CB  LEU A  92      -8.321  -0.356   0.409  1.00 98.83           C  
ATOM    733  O   LEU A  92     -10.352   0.915  -1.817  1.00 98.83           O  
ATOM    734  CG  LEU A  92      -9.343   0.395   1.265  1.00 98.83           C  
ATOM    735  CD1 LEU A  92     -10.629  -0.416   1.388  1.00 98.83           C  
ATOM    736  CD2 LEU A  92      -8.764   0.701   2.642  1.00 98.83           C  
ATOM    737  N   GLY A  93      -8.212   1.220  -2.408  1.00 98.81           N  
ATOM    738  CA  GLY A  93      -8.458   2.501  -3.052  1.00 98.81           C  
ATOM    739  C   GLY A  93      -7.757   3.658  -2.366  1.00 98.81           C  
ATOM    740  O   GLY A  93      -7.789   3.771  -1.139  1.00 98.81           O  
ATOM    741  N   LEU A  94      -7.214   4.559  -3.104  1.00 98.90           N  
ATOM    742  CA  LEU A  94      -6.455   5.695  -2.592  1.00 98.90           C  
ATOM    743  C   LEU A  94      -7.365   6.665  -1.846  1.00 98.90           C  
ATOM    744  CB  LEU A  94      -5.742   6.422  -3.735  1.00 98.90           C  
ATOM    745  O   LEU A  94      -6.978   7.216  -0.813  1.00 98.90           O  
ATOM    746  CG  LEU A  94      -4.554   5.694  -4.366  1.00 98.90           C  
ATOM    747  CD1 LEU A  94      -4.225   6.297  -5.727  1.00 98.90           C  
ATOM    748  CD2 LEU A  94      -3.341   5.750  -3.443  1.00 98.90           C  
ATOM    749  N   GLN A  95      -8.590   6.805  -2.339  1.00 98.60           N  
ATOM    750  CA  GLN A  95      -9.532   7.717  -1.699  1.00 98.60           C  
ATOM    751  C   GLN A  95      -9.873   7.254  -0.286  1.00 98.60           C  
ATOM    752  CB  GLN A  95     -10.809   7.841  -2.532  1.00 98.60           C  
ATOM    753  O   GLN A  95      -9.849   8.049   0.656  1.00 98.60           O  
ATOM    754  CG  GLN A  95     -11.805   8.853  -1.983  1.00 98.60           C  
ATOM    755  CD  GLN A  95     -13.011   9.038  -2.885  1.00 98.60           C  
ATOM    756  NE2 GLN A  95     -13.874   9.986  -2.534  1.00 98.60           N  
ATOM    757  OE1 GLN A  95     -13.166   8.336  -3.889  1.00 98.60           O  
ATOM    758  N   ASN A  96     -10.134   5.981  -0.170  1.00 98.60           N  
ATOM    759  CA  ASN A  96     -10.449   5.434   1.146  1.00 98.60           C  
ATOM    760  C   ASN A  96      -9.249   5.505   2.085  1.00 98.60           C  
ATOM    761  CB  ASN A  96     -10.942   3.990   1.022  1.00 98.60           C  
ATOM    762  O   ASN A  96      -9.394   5.846   3.260  1.00 98.60           O  
ATOM    763  CG  ASN A  96     -12.313   3.893   0.384  1.00 98.60           C  
ATOM    764  ND2 ASN A  96     -12.514   2.871  -0.438  1.00 98.60           N  
ATOM    765  OD1 ASN A  96     -13.185   4.732   0.628  1.00 98.60           O  
ATOM    766  N   MET A  97      -8.057   5.239   1.568  1.00 98.76           N  
ATOM    767  CA  MET A  97      -6.847   5.318   2.382  1.00 98.76           C  
ATOM    768  C   MET A  97      -6.613   6.743   2.872  1.00 98.76           C  
ATOM    769  CB  MET A  97      -5.633   4.832   1.589  1.00 98.76           C  
ATOM    770  O   MET A  97      -6.233   6.953   4.026  1.00 98.76           O  
ATOM    771  CG  MET A  97      -5.620   3.331   1.347  1.00 98.76           C  
ATOM    772  SD  MET A  97      -4.104   2.772   0.477  1.00 98.76           S  
ATOM    773  CE  MET A  97      -4.462   3.361  -1.201  1.00 98.76           C  
ATOM    774  N   HIS A  98      -6.801   7.663   2.005  1.00 98.65           N  
ATOM    775  CA  HIS A  98      -6.650   9.062   2.389  1.00 98.65           C  
ATOM    776  C   HIS A  98      -7.625   9.437   3.500  1.00 98.65           C  
ATOM    777  CB  HIS A  98      -6.857   9.975   1.179  1.00 98.65           C  
ATOM    778  O   HIS A  98      -7.237  10.070   4.485  1.00 98.65           O  
ATOM    779  CG  HIS A  98      -6.965  11.424   1.532  1.00 98.65           C  
ATOM    780  CD2 HIS A  98      -7.988  12.300   1.389  1.00 98.65           C  
ATOM    781  ND1 HIS A  98      -5.929  12.130   2.104  1.00 98.65           N  
ATOM    782  CE1 HIS A  98      -6.312  13.381   2.300  1.00 98.65           C  
ATOM    783  NE2 HIS A  98      -7.556  13.510   1.875  1.00 98.65           N  
ATOM    784  N   LEU A  99      -8.882   9.038   3.369  1.00 98.05           N  
ATOM    785  CA  LEU A  99      -9.898   9.368   4.362  1.00 98.05           C  
ATOM    786  C   LEU A  99      -9.560   8.745   5.713  1.00 98.05           C  
ATOM    787  CB  LEU A  99     -11.276   8.892   3.898  1.00 98.05           C  
ATOM    788  O   LEU A  99      -9.717   9.386   6.754  1.00 98.05           O  
ATOM    789  CG  LEU A  99     -11.881   9.628   2.701  1.00 98.05           C  
ATOM    790  CD1 LEU A  99     -13.150   8.925   2.232  1.00 98.05           C  
ATOM    791  CD2 LEU A  99     -12.169  11.082   3.059  1.00 98.05           C  
ATOM    792  N   LEU A 100      -9.081   7.551   5.641  1.00 98.46           N  
ATOM    793  CA  LEU A 100      -8.701   6.890   6.884  1.00 98.46           C  
ATOM    794  C   LEU A 100      -7.564   7.638   7.573  1.00 98.46           C  
ATOM    795  CB  LEU A 100      -8.284   5.441   6.616  1.00 98.46           C  
ATOM    796  O   LEU A 100      -7.650   7.946   8.764  1.00 98.46           O  
ATOM    797  CG  LEU A 100      -9.406   4.473   6.235  1.00 98.46           C  
ATOM    798  CD1 LEU A 100      -8.822   3.165   5.712  1.00 98.46           C  
ATOM    799  CD2 LEU A 100     -10.319   4.217   7.429  1.00 98.46           C  
ATOM    800  N   THR A 101      -6.539   7.947   6.818  1.00 98.09           N  
ATOM    801  CA  THR A 101      -5.329   8.522   7.397  1.00 98.09           C  
ATOM    802  C   THR A 101      -5.536   9.998   7.726  1.00 98.09           C  
ATOM    803  CB  THR A 101      -4.128   8.369   6.447  1.00 98.09           C  
ATOM    804  O   THR A 101      -4.759  10.585   8.482  1.00 98.09           O  
ATOM    805  CG2 THR A 101      -3.819   6.898   6.183  1.00 98.09           C  
ATOM    806  OG1 THR A 101      -4.425   9.014   5.202  1.00 98.09           O  
ATOM    807  N   LEU A 102      -6.632  10.604   7.210  1.00 96.57           N  
ATOM    808  CA  LEU A 102      -7.007  11.971   7.554  1.00 96.57           C  
ATOM    809  C   LEU A 102      -7.652  12.026   8.935  1.00 96.57           C  
ATOM    810  CB  LEU A 102      -7.965  12.544   6.507  1.00 96.57           C  
ATOM    811  O   LEU A 102      -7.497  13.012   9.659  1.00 96.57           O  
ATOM    812  CG  LEU A 102      -8.312  14.027   6.645  1.00 96.57           C  
ATOM    813  CD1 LEU A 102      -7.074  14.886   6.413  1.00 96.57           C  
ATOM    814  CD2 LEU A 102      -9.424  14.409   5.674  1.00 96.57           C  
ATOM    815  N   LYS A 103      -8.345  11.013   9.354  1.00 95.99           N  
ATOM    816  CA  LYS A 103      -9.166  10.999  10.561  1.00 95.99           C  
ATOM    817  C   LYS A 103      -8.374  10.485  11.759  1.00 95.99           C  
ATOM    818  CB  LYS A 103     -10.414  10.141  10.350  1.00 95.99           C  
ATOM    819  O   LYS A 103      -8.625  10.890  12.896  1.00 95.99           O  
ATOM    820  CG  LYS A 103     -11.419  10.736   9.375  1.00 95.99           C  
ATOM    821  CD  LYS A 103     -12.637   9.838   9.209  1.00 95.99           C  
ATOM    822  CE  LYS A 103     -13.630  10.419   8.212  1.00 95.99           C  
ATOM    823  NZ  LYS A 103     -14.202   9.366   7.321  1.00 95.99           N  
ATOM    824  N   GLN A 104      -7.431   9.639  11.498  1.00 97.25           N  
ATOM    825  CA  GLN A 104      -6.603   9.085  12.564  1.00 97.25           C  
ATOM    826  C   GLN A 104      -5.153   8.935  12.113  1.00 97.25           C  
ATOM    827  CB  GLN A 104      -7.151   7.733  13.023  1.00 97.25           C  
ATOM    828  O   GLN A 104      -4.858   9.012  10.918  1.00 97.25           O  
ATOM    829  CG  GLN A 104      -8.552   7.807  13.615  1.00 97.25           C  
ATOM    830  CD  GLN A 104      -8.592   8.548  14.938  1.00 97.25           C  
ATOM    831  NE2 GLN A 104      -9.768   9.049  15.302  1.00 97.25           N  
ATOM    832  OE1 GLN A 104      -7.575   8.669  15.628  1.00 97.25           O  
ATOM    833  N   LYS A 105      -4.306   8.705  13.079  1.00 97.89           N  
ATOM    834  CA  LYS A 105      -2.906   8.403  12.796  1.00 97.89           C  
ATOM    835  C   LYS A 105      -2.670   6.896  12.736  1.00 97.89           C  
ATOM    836  CB  LYS A 105      -1.996   9.035  13.851  1.00 97.89           C  
ATOM    837  O   LYS A 105      -3.143   6.154  13.599  1.00 97.89           O  
ATOM    838  CG  LYS A 105      -2.040  10.555  13.875  1.00 97.89           C  
ATOM    839  CD  LYS A 105      -1.009  11.129  14.839  1.00 97.89           C  
ATOM    840  CE  LYS A 105      -1.024  12.651  14.834  1.00 97.89           C  
ATOM    841  NZ  LYS A 105      -0.034  13.218  15.799  1.00 97.89           N  
ATOM    842  N   TYR A 106      -1.862   6.507  11.691  1.00 98.68           N  
ATOM    843  CA  TYR A 106      -1.743   5.072  11.460  1.00 98.68           C  
ATOM    844  C   TYR A 106      -0.281   4.658  11.345  1.00 98.68           C  
ATOM    845  CB  TYR A 106      -2.501   4.667  10.192  1.00 98.68           C  
ATOM    846  O   TYR A 106       0.561   5.443  10.902  1.00 98.68           O  
ATOM    847  CG  TYR A 106      -4.002   4.685  10.351  1.00 98.68           C  
ATOM    848  CD1 TYR A 106      -4.692   3.547  10.764  1.00 98.68           C  
ATOM    849  CD2 TYR A 106      -4.733   5.838  10.089  1.00 98.68           C  
ATOM    850  CE1 TYR A 106      -6.075   3.558  10.910  1.00 98.68           C  
ATOM    851  CE2 TYR A 106      -6.117   5.861  10.231  1.00 98.68           C  
ATOM    852  OH  TYR A 106      -8.147   4.734  10.785  1.00 98.68           O  
ATOM    853  CZ  TYR A 106      -6.778   4.718  10.642  1.00 98.68           C  
ATOM    854  N   GLU A 107      -0.053   3.456  11.863  1.00 98.61           N  
ATOM    855  CA  GLU A 107       1.159   2.742  11.474  1.00 98.61           C  
ATOM    856  C   GLU A 107       0.885   1.771  10.330  1.00 98.61           C  
ATOM    857  CB  GLU A 107       1.749   1.992  12.671  1.00 98.61           C  
ATOM    858  O   GLU A 107      -0.264   1.395  10.090  1.00 98.61           O  
ATOM    859  CG  GLU A 107       0.869   0.859  13.181  1.00 98.61           C  
ATOM    860  CD  GLU A 107       1.449   0.149  14.394  1.00 98.61           C  
ATOM    861  OE1 GLU A 107       0.827  -0.821  14.884  1.00 98.61           O  
ATOM    862  OE2 GLU A 107       2.533   0.566  14.858  1.00 98.61           O  
ATOM    863  N   LEU A 108       2.018   1.574   9.588  1.00 98.85           N  
ATOM    864  CA  LEU A 108       1.934   0.680   8.439  1.00 98.85           C  
ATOM    865  C   LEU A 108       2.766  -0.578   8.667  1.00 98.85           C  
ATOM    866  CB  LEU A 108       2.405   1.393   7.168  1.00 98.85           C  
ATOM    867  O   LEU A 108       3.868  -0.508   9.217  1.00 98.85           O  
ATOM    868  CG  LEU A 108       2.604   0.516   5.932  1.00 98.85           C  
ATOM    869  CD1 LEU A 108       1.258   0.029   5.405  1.00 98.85           C  
ATOM    870  CD2 LEU A 108       3.362   1.278   4.851  1.00 98.85           C  
ATOM    871  N   ARG A 109       2.243  -1.706   8.276  1.00 98.78           N  
ATOM    872  CA  ARG A 109       2.967  -2.973   8.247  1.00 98.78           C  
ATOM    873  C   ARG A 109       2.837  -3.646   6.884  1.00 98.78           C  
ATOM    874  CB  ARG A 109       2.456  -3.910   9.344  1.00 98.78           C  
ATOM    875  O   ARG A 109       1.740  -3.729   6.329  1.00 98.78           O  
ATOM    876  CG  ARG A 109       3.133  -5.271   9.356  1.00 98.78           C  
ATOM    877  CD  ARG A 109       2.645  -6.133  10.512  1.00 98.78           C  
ATOM    878  NE  ARG A 109       3.179  -7.490  10.435  1.00 98.78           N  
ATOM    879  NH1 ARG A 109       5.093  -7.027  11.645  1.00 98.78           N  
ATOM    880  NH2 ARG A 109       4.721  -9.143  10.845  1.00 98.78           N  
ATOM    881  CZ  ARG A 109       4.330  -7.884  10.975  1.00 98.78           C  
ATOM    882  N   VAL A 110       3.996  -4.125   6.374  1.00 98.91           N  
ATOM    883  CA  VAL A 110       4.039  -4.848   5.107  1.00 98.91           C  
ATOM    884  C   VAL A 110       4.518  -6.278   5.345  1.00 98.91           C  
ATOM    885  CB  VAL A 110       4.954  -4.143   4.081  1.00 98.91           C  
ATOM    886  O   VAL A 110       5.676  -6.499   5.708  1.00 98.91           O  
ATOM    887  CG1 VAL A 110       4.893  -4.849   2.728  1.00 98.91           C  
ATOM    888  CG2 VAL A 110       4.562  -2.673   3.939  1.00 98.91           C  
ATOM    889  N   ASP A 111       3.631  -7.205   5.124  1.00 98.89           N  
ATOM    890  CA  ASP A 111       3.966  -8.620   5.250  1.00 98.89           C  
ATOM    891  C   ASP A 111       4.331  -9.221   3.895  1.00 98.89           C  
ATOM    892  CB  ASP A 111       2.801  -9.394   5.872  1.00 98.89           C  
ATOM    893  O   ASP A 111       3.599  -9.052   2.917  1.00 98.89           O  
ATOM    894  CG  ASP A 111       2.594  -9.074   7.342  1.00 98.89           C  
ATOM    895  OD1 ASP A 111       3.567  -8.689   8.025  1.00 98.89           O  
ATOM    896  OD2 ASP A 111       1.448  -9.211   7.822  1.00 98.89           O  
ATOM    897  N   LEU A 112       5.453  -9.995   3.902  1.00 98.91           N  
ATOM    898  CA  LEU A 112       5.969 -10.556   2.658  1.00 98.91           C  
ATOM    899  C   LEU A 112       6.224 -12.053   2.802  1.00 98.91           C  
ATOM    900  CB  LEU A 112       7.258  -9.844   2.243  1.00 98.91           C  
ATOM    901  O   LEU A 112       6.624 -12.518   3.872  1.00 98.91           O  
ATOM    902  CG  LEU A 112       7.221  -8.315   2.249  1.00 98.91           C  
ATOM    903  CD1 LEU A 112       8.622  -7.749   2.042  1.00 98.91           C  
ATOM    904  CD2 LEU A 112       6.266  -7.799   1.178  1.00 98.91           C  
ATOM    905  N   GLU A 113       5.968 -12.738   1.728  1.00 98.88           N  
ATOM    906  CA  GLU A 113       6.232 -14.173   1.697  1.00 98.88           C  
ATOM    907  C   GLU A 113       6.744 -14.611   0.327  1.00 98.88           C  
ATOM    908  CB  GLU A 113       4.971 -14.960   2.063  1.00 98.88           C  
ATOM    909  O   GLU A 113       6.184 -14.228  -0.702  1.00 98.88           O  
ATOM    910  CG  GLU A 113       5.183 -16.465   2.130  1.00 98.88           C  
ATOM    911  CD  GLU A 113       3.928 -17.232   2.516  1.00 98.88           C  
ATOM    912  OE1 GLU A 113       3.829 -18.437   2.192  1.00 98.88           O  
ATOM    913  OE2 GLU A 113       3.037 -16.621   3.147  1.00 98.88           O  
ATOM    914  N   ASP A 114       7.895 -15.448   0.364  1.00 98.75           N  
ATOM    915  CA  ASP A 114       8.403 -15.969  -0.901  1.00 98.75           C  
ATOM    916  C   ASP A 114       7.868 -17.374  -1.171  1.00 98.75           C  
ATOM    917  CB  ASP A 114       9.933 -15.980  -0.901  1.00 98.75           C  
ATOM    918  O   ASP A 114       7.031 -17.880  -0.420  1.00 98.75           O  
ATOM    919  CG  ASP A 114      10.519 -16.961   0.100  1.00 98.75           C  
ATOM    920  OD1 ASP A 114       9.776 -17.824   0.614  1.00 98.75           O  
ATOM    921  OD2 ASP A 114      11.734 -16.867   0.379  1.00 98.75           O  
ATOM    922  N   PHE A 115       8.256 -17.987  -2.271  1.00 98.50           N  
ATOM    923  CA  PHE A 115       7.692 -19.253  -2.725  1.00 98.50           C  
ATOM    924  C   PHE A 115       8.334 -20.425  -1.993  1.00 98.50           C  
ATOM    925  CB  PHE A 115       7.879 -19.413  -4.237  1.00 98.50           C  
ATOM    926  O   PHE A 115       7.889 -21.567  -2.129  1.00 98.50           O  
ATOM    927  CG  PHE A 115       6.800 -18.756  -5.055  1.00 98.50           C  
ATOM    928  CD1 PHE A 115       5.681 -19.473  -5.461  1.00 98.50           C  
ATOM    929  CD2 PHE A 115       6.905 -17.419  -5.418  1.00 98.50           C  
ATOM    930  CE1 PHE A 115       4.681 -18.867  -6.218  1.00 98.50           C  
ATOM    931  CE2 PHE A 115       5.910 -16.807  -6.174  1.00 98.50           C  
ATOM    932  CZ  PHE A 115       4.799 -17.533  -6.574  1.00 98.50           C  
ATOM    933  N   GLU A 116       9.355 -20.082  -1.165  1.00 98.45           N  
ATOM    934  CA  GLU A 116       9.933 -21.090  -0.281  1.00 98.45           C  
ATOM    935  C   GLU A 116       9.353 -20.988   1.126  1.00 98.45           C  
ATOM    936  CB  GLU A 116      11.457 -20.954  -0.234  1.00 98.45           C  
ATOM    937  O   GLU A 116       9.908 -21.547   2.074  1.00 98.45           O  
ATOM    938  CG  GLU A 116      12.149 -21.334  -1.534  1.00 98.45           C  
ATOM    939  CD  GLU A 116      12.172 -20.206  -2.554  1.00 98.45           C  
ATOM    940  OE1 GLU A 116      12.449 -20.471  -3.746  1.00 98.45           O  
ATOM    941  OE2 GLU A 116      11.911 -19.049  -2.157  1.00 98.45           O  
ATOM    942  N   ASN A 117       8.342 -20.202   1.304  1.00 98.27           N  
ATOM    943  CA  ASN A 117       7.568 -20.041   2.530  1.00 98.27           C  
ATOM    944  C   ASN A 117       8.344 -19.256   3.584  1.00 98.27           C  
ATOM    945  CB  ASN A 117       7.150 -21.405   3.084  1.00 98.27           C  
ATOM    946  O   ASN A 117       8.046 -19.347   4.776  1.00 98.27           O  
ATOM    947  CG  ASN A 117       6.146 -22.113   2.197  1.00 98.27           C  
ATOM    948  ND2 ASN A 117       6.215 -23.439   2.164  1.00 98.27           N  
ATOM    949  OD1 ASN A 117       5.316 -21.474   1.545  1.00 98.27           O  
ATOM    950  N   ASN A 118       9.422 -18.576   3.139  1.00 98.68           N  
ATOM    951  CA  ASN A 118      10.063 -17.606   4.021  1.00 98.68           C  
ATOM    952  C   ASN A 118       9.250 -16.318   4.123  1.00 98.68           C  
ATOM    953  CB  ASN A 118      11.483 -17.300   3.540  1.00 98.68           C  
ATOM    954  O   ASN A 118       8.673 -15.863   3.134  1.00 98.68           O  
ATOM    955  CG  ASN A 118      12.336 -18.547   3.411  1.00 98.68           C  
ATOM    956  ND2 ASN A 118      12.935 -18.737   2.241  1.00 98.68           N  
ATOM    957  OD1 ASN A 118      12.456 -19.332   4.354  1.00 98.68           O  
ATOM    958  N   THR A 119       9.222 -15.780   5.384  1.00 98.72           N  
ATOM    959  CA  THR A 119       8.437 -14.568   5.587  1.00 98.72           C  
ATOM    960  C   THR A 119       9.302 -13.455   6.172  1.00 98.72           C  
ATOM    961  CB  THR A 119       7.236 -14.829   6.515  1.00 98.72           C  
ATOM    962  O   THR A 119      10.299 -13.726   6.845  1.00 98.72           O  
ATOM    963  CG2 THR A 119       6.327 -15.914   5.946  1.00 98.72           C  
ATOM    964  OG1 THR A 119       7.714 -15.247   7.800  1.00 98.72           O  
ATOM    965  N   ALA A 120       8.994 -12.261   5.863  1.00 98.76           N  
ATOM    966  CA  ALA A 120       9.564 -11.036   6.416  1.00 98.76           C  
ATOM    967  C   ALA A 120       8.532  -9.912   6.439  1.00 98.76           C  
ATOM    968  CB  ALA A 120      10.791 -10.610   5.614  1.00 98.76           C  
ATOM    969  O   ALA A 120       7.478 -10.016   5.807  1.00 98.76           O  
ATOM    970  N   TYR A 121       8.780  -8.958   7.288  1.00 98.86           N  
ATOM    971  CA  TYR A 121       7.890  -7.803   7.286  1.00 98.86           C  
ATOM    972  C   TYR A 121       8.673  -6.509   7.477  1.00 98.86           C  
ATOM    973  CB  TYR A 121       6.831  -7.938   8.385  1.00 98.86           C  
ATOM    974  O   TYR A 121       9.853  -6.538   7.836  1.00 98.86           O  
ATOM    975  CG  TYR A 121       7.394  -7.859   9.783  1.00 98.86           C  
ATOM    976  CD1 TYR A 121       7.866  -8.999  10.430  1.00 98.86           C  
ATOM    977  CD2 TYR A 121       7.454  -6.646  10.460  1.00 98.86           C  
ATOM    978  CE1 TYR A 121       8.384  -8.931  11.720  1.00 98.86           C  
ATOM    979  CE2 TYR A 121       7.969  -6.566  11.749  1.00 98.86           C  
ATOM    980  OH  TYR A 121       8.943  -7.640  13.646  1.00 98.86           O  
ATOM    981  CZ  TYR A 121       8.432  -7.712  12.370  1.00 98.86           C  
ATOM    982  N   ALA A 122       8.123  -5.417   7.106  1.00 98.80           N  
ATOM    983  CA  ALA A 122       8.584  -4.052   7.344  1.00 98.80           C  
ATOM    984  C   ALA A 122       7.487  -3.205   7.982  1.00 98.80           C  
ATOM    985  CB  ALA A 122       9.053  -3.413   6.039  1.00 98.80           C  
ATOM    986  O   ALA A 122       6.331  -3.252   7.555  1.00 98.80           O  
ATOM    987  N   LYS A 123       7.928  -2.371   9.048  1.00 98.66           N  
ATOM    988  CA  LYS A 123       6.968  -1.518   9.743  1.00 98.66           C  
ATOM    989  C   LYS A 123       7.378  -0.050   9.663  1.00 98.66           C  
ATOM    990  CB  LYS A 123       6.831  -1.945  11.205  1.00 98.66           C  
ATOM    991  O   LYS A 123       8.569   0.267   9.652  1.00 98.66           O  
ATOM    992  CG  LYS A 123       6.103  -3.267  11.399  1.00 98.66           C  
ATOM    993  CD  LYS A 123       5.983  -3.629  12.873  1.00 98.66           C  
ATOM    994  CE  LYS A 123       5.053  -2.675  13.610  1.00 98.66           C  
ATOM    995  NZ  LYS A 123       4.955  -3.008  15.063  1.00 98.66           N  
ATOM    996  N   TYR A 124       6.373   0.727   9.642  1.00 98.71           N  
ATOM    997  CA  TYR A 124       6.549   2.175   9.663  1.00 98.71           C  
ATOM    998  C   TYR A 124       5.625   2.821  10.688  1.00 98.71           C  
ATOM    999  CB  TYR A 124       6.286   2.769   8.275  1.00 98.71           C  
ATOM   1000  O   TYR A 124       4.425   2.537  10.718  1.00 98.71           O  
ATOM   1001  CG  TYR A 124       7.143   2.171   7.187  1.00 98.71           C  
ATOM   1002  CD1 TYR A 124       8.301   2.813   6.753  1.00 98.71           C  
ATOM   1003  CD2 TYR A 124       6.798   0.963   6.589  1.00 98.71           C  
ATOM   1004  CE1 TYR A 124       9.093   2.267   5.749  1.00 98.71           C  
ATOM   1005  CE2 TYR A 124       7.583   0.408   5.584  1.00 98.71           C  
ATOM   1006  OH  TYR A 124       9.508   0.521   4.177  1.00 98.71           O  
ATOM   1007  CZ  TYR A 124       8.727   1.066   5.172  1.00 98.71           C  
ATOM   1008  N   ALA A 125       6.200   3.656  11.500  1.00 98.32           N  
ATOM   1009  CA  ALA A 125       5.482   4.229  12.636  1.00 98.32           C  
ATOM   1010  C   ALA A 125       4.458   5.262  12.173  1.00 98.32           C  
ATOM   1011  CB  ALA A 125       6.463   4.860  13.621  1.00 98.32           C  
ATOM   1012  O   ALA A 125       3.497   5.555  12.887  1.00 98.32           O  
ATOM   1013  N   ASP A 126       4.715   5.829  10.972  1.00 98.31           N  
ATOM   1014  CA  ASP A 126       3.852   6.887  10.454  1.00 98.31           C  
ATOM   1015  C   ASP A 126       3.546   6.670   8.974  1.00 98.31           C  
ATOM   1016  CB  ASP A 126       4.498   8.258  10.663  1.00 98.31           C  
ATOM   1017  O   ASP A 126       4.459   6.619   8.147  1.00 98.31           O  
ATOM   1018  CG  ASP A 126       3.504   9.402  10.571  1.00 98.31           C  
ATOM   1019  OD1 ASP A 126       2.355   9.178  10.135  1.00 98.31           O  
ATOM   1020  OD2 ASP A 126       3.875  10.539  10.936  1.00 98.31           O  
ATOM   1021  N   PHE A 127       2.269   6.583   8.735  1.00 98.69           N  
ATOM   1022  CA  PHE A 127       1.786   6.374   7.375  1.00 98.69           C  
ATOM   1023  C   PHE A 127       0.577   7.257   7.089  1.00 98.69           C  
ATOM   1024  CB  PHE A 127       1.426   4.902   7.150  1.00 98.69           C  
ATOM   1025  O   PHE A 127      -0.385   7.271   7.861  1.00 98.69           O  
ATOM   1026  CG  PHE A 127       0.717   4.643   5.849  1.00 98.69           C  
ATOM   1027  CD1 PHE A 127      -0.666   4.509   5.809  1.00 98.69           C  
ATOM   1028  CD2 PHE A 127       1.434   4.532   4.664  1.00 98.69           C  
ATOM   1029  CE1 PHE A 127      -1.325   4.269   4.605  1.00 98.69           C  
ATOM   1030  CE2 PHE A 127       0.782   4.291   3.458  1.00 98.69           C  
ATOM   1031  CZ  PHE A 127      -0.597   4.159   3.431  1.00 98.69           C  
ATOM   1032  N   SER A 128       0.655   7.963   6.004  1.00 98.63           N  
ATOM   1033  CA  SER A 128      -0.486   8.768   5.579  1.00 98.63           C  
ATOM   1034  C   SER A 128      -0.444   9.036   4.078  1.00 98.63           C  
ATOM   1035  CB  SER A 128      -0.521  10.093   6.342  1.00 98.63           C  
ATOM   1036  O   SER A 128       0.612   8.927   3.452  1.00 98.63           O  
ATOM   1037  OG  SER A 128       0.675  10.824   6.134  1.00 98.63           O  
ATOM   1038  N   ILE A 129      -1.633   9.304   3.583  1.00 98.73           N  
ATOM   1039  CA  ILE A 129      -1.774   9.680   2.180  1.00 98.73           C  
ATOM   1040  C   ILE A 129      -2.231  11.134   2.080  1.00 98.73           C  
ATOM   1041  CB  ILE A 129      -2.768   8.754   1.444  1.00 98.73           C  
ATOM   1042  O   ILE A 129      -3.319  11.483   2.546  1.00 98.73           O  
ATOM   1043  CG1 ILE A 129      -2.340   7.289   1.589  1.00 98.73           C  
ATOM   1044  CG2 ILE A 129      -2.880   9.148  -0.032  1.00 98.73           C  
ATOM   1045  CD1 ILE A 129      -0.980   6.978   0.979  1.00 98.73           C  
ATOM   1046  N   SER A 130      -1.291  11.983   1.501  1.00 98.40           N  
ATOM   1047  CA  SER A 130      -1.582  13.396   1.281  1.00 98.40           C  
ATOM   1048  C   SER A 130      -2.042  14.073   2.568  1.00 98.40           C  
ATOM   1049  CB  SER A 130      -2.650  13.562   0.199  1.00 98.40           C  
ATOM   1050  O   SER A 130      -3.097  14.711   2.598  1.00 98.40           O  
ATOM   1051  OG  SER A 130      -2.174  13.096  -1.052  1.00 98.40           O  
ATOM   1052  N   PRO A 131      -1.259  14.030   3.642  1.00 96.01           N  
ATOM   1053  CA  PRO A 131      -1.671  14.512   4.963  1.00 96.01           C  
ATOM   1054  C   PRO A 131      -1.940  16.015   4.985  1.00 96.01           C  
ATOM   1055  CB  PRO A 131      -0.479  14.157   5.855  1.00 96.01           C  
ATOM   1056  O   PRO A 131      -2.721  16.494   5.811  1.00 96.01           O  
ATOM   1057  CG  PRO A 131       0.682  14.056   4.920  1.00 96.01           C  
ATOM   1058  CD  PRO A 131       0.191  13.515   3.607  1.00 96.01           C  
ATOM   1059  N   ASN A 132      -1.400  16.756   3.975  1.00 94.29           N  
ATOM   1060  CA  ASN A 132      -1.502  18.210   4.044  1.00 94.29           C  
ATOM   1061  C   ASN A 132      -2.261  18.776   2.848  1.00 94.29           C  
ATOM   1062  CB  ASN A 132      -0.111  18.841   4.138  1.00 94.29           C  
ATOM   1063  O   ASN A 132      -2.311  19.993   2.659  1.00 94.29           O  
ATOM   1064  CG  ASN A 132       0.667  18.364   5.348  1.00 94.29           C  
ATOM   1065  ND2 ASN A 132       1.944  18.057   5.150  1.00 94.29           N  
ATOM   1066  OD1 ASN A 132       0.125  18.270   6.453  1.00 94.29           O  
ATOM   1067  N   ALA A 133      -2.897  17.900   2.137  1.00 95.31           N  
ATOM   1068  CA  ALA A 133      -3.508  18.354   0.890  1.00 95.31           C  
ATOM   1069  C   ALA A 133      -4.949  18.803   1.118  1.00 95.31           C  
ATOM   1070  CB  ALA A 133      -3.458  17.248  -0.161  1.00 95.31           C  
ATOM   1071  O   ALA A 133      -5.660  18.231   1.947  1.00 95.31           O  
ATOM   1072  N   VAL A 134      -5.326  19.915   0.479  1.00 93.19           N  
ATOM   1073  CA  VAL A 134      -6.728  20.317   0.435  1.00 93.19           C  
ATOM   1074  C   VAL A 134      -7.524  19.326  -0.411  1.00 93.19           C  
ATOM   1075  CB  VAL A 134      -6.891  21.748  -0.125  1.00 93.19           C  
ATOM   1076  O   VAL A 134      -8.603  18.883  -0.008  1.00 93.19           O  
ATOM   1077  CG1 VAL A 134      -8.369  22.092  -0.305  1.00 93.19           C  
ATOM   1078  CG2 VAL A 134      -6.212  22.761   0.795  1.00 93.19           C  
ATOM   1079  N   SER A 135      -6.934  19.012  -1.574  1.00 96.52           N  
ATOM   1080  CA  SER A 135      -7.459  17.973  -2.455  1.00 96.52           C  
ATOM   1081  C   SER A 135      -6.425  16.877  -2.694  1.00 96.52           C  
ATOM   1082  CB  SER A 135      -7.897  18.573  -3.791  1.00 96.52           C  
ATOM   1083  O   SER A 135      -5.417  17.104  -3.367  1.00 96.52           O  
ATOM   1084  OG  SER A 135      -8.200  17.552  -4.726  1.00 96.52           O  
ATOM   1085  N   ALA A 136      -6.728  15.645  -2.138  1.00 97.66           N  
ATOM   1086  CA  ALA A 136      -5.777  14.540  -2.233  1.00 97.66           C  
ATOM   1087  C   ALA A 136      -5.561  14.126  -3.685  1.00 97.66           C  
ATOM   1088  CB  ALA A 136      -6.263  13.349  -1.410  1.00 97.66           C  
ATOM   1089  O   ALA A 136      -4.441  13.795  -4.083  1.00 97.66           O  
ATOM   1090  N   GLU A 137      -6.613  14.173  -4.487  1.00 97.80           N  
ATOM   1091  CA  GLU A 137      -6.494  13.781  -5.888  1.00 97.80           C  
ATOM   1092  C   GLU A 137      -5.591  14.741  -6.655  1.00 97.80           C  
ATOM   1093  CB  GLU A 137      -7.874  13.717  -6.547  1.00 97.80           C  
ATOM   1094  O   GLU A 137      -4.734  14.311  -7.431  1.00 97.80           O  
ATOM   1095  CG  GLU A 137      -7.849  13.197  -7.977  1.00 97.80           C  
ATOM   1096  CD  GLU A 137      -9.234  12.911  -8.536  1.00 97.80           C  
ATOM   1097  OE1 GLU A 137      -9.337  12.445  -9.694  1.00 97.80           O  
ATOM   1098  OE2 GLU A 137     -10.224  13.157  -7.811  1.00 97.80           O  
ATOM   1099  N   GLU A 138      -5.788  16.092  -6.415  1.00 98.05           N  
ATOM   1100  CA  GLU A 138      -4.936  17.081  -7.069  1.00 98.05           C  
ATOM   1101  C   GLU A 138      -3.489  16.958  -6.601  1.00 98.05           C  
ATOM   1102  CB  GLU A 138      -5.455  18.497  -6.806  1.00 98.05           C  
ATOM   1103  O   GLU A 138      -2.558  17.191  -7.376  1.00 98.05           O  
ATOM   1104  CG  GLU A 138      -6.765  18.813  -7.513  1.00 98.05           C  
ATOM   1105  CD  GLU A 138      -7.286  20.209  -7.215  1.00 98.05           C  
ATOM   1106  OE1 GLU A 138      -8.363  20.579  -7.735  1.00 98.05           O  
ATOM   1107  OE2 GLU A 138      -6.612  20.940  -6.455  1.00 98.05           O  
ATOM   1108  N   ASP A 139      -3.375  16.571  -5.304  1.00 98.51           N  
ATOM   1109  CA  ASP A 139      -2.053  16.376  -4.718  1.00 98.51           C  
ATOM   1110  C   ASP A 139      -1.389  15.115  -5.267  1.00 98.51           C  
ATOM   1111  CB  ASP A 139      -2.148  16.299  -3.193  1.00 98.51           C  
ATOM   1112  O   ASP A 139      -0.166  14.973  -5.203  1.00 98.51           O  
ATOM   1113  CG  ASP A 139      -0.794  16.155  -2.521  1.00 98.51           C  
ATOM   1114  OD1 ASP A 139       0.023  17.099  -2.585  1.00 98.51           O  
ATOM   1115  OD2 ASP A 139      -0.540  15.086  -1.924  1.00 98.51           O  
ATOM   1116  N   GLY A 140      -2.175  14.266  -5.877  1.00 98.50           N  
ATOM   1117  CA  GLY A 140      -1.661  13.043  -6.473  1.00 98.50           C  
ATOM   1118  C   GLY A 140      -1.531  11.904  -5.480  1.00 98.50           C  
ATOM   1119  O   GLY A 140      -0.724  10.992  -5.675  1.00 98.50           O  
ATOM   1120  N   TYR A 141      -2.229  12.034  -4.355  1.00 98.79           N  
ATOM   1121  CA  TYR A 141      -2.198  11.028  -3.299  1.00 98.79           C  
ATOM   1122  C   TYR A 141      -0.765  10.733  -2.869  1.00 98.79           C  
ATOM   1123  CB  TYR A 141      -2.879   9.738  -3.764  1.00 98.79           C  
ATOM   1124  O   TYR A 141      -0.335   9.578  -2.874  1.00 98.79           O  
ATOM   1125  CG  TYR A 141      -4.364   9.883  -3.991  1.00 98.79           C  
ATOM   1126  CD1 TYR A 141      -5.248   9.965  -2.918  1.00 98.79           C  
ATOM   1127  CD2 TYR A 141      -4.887   9.939  -5.279  1.00 98.79           C  
ATOM   1128  CE1 TYR A 141      -6.617  10.097  -3.122  1.00 98.79           C  
ATOM   1129  CE2 TYR A 141      -6.254  10.071  -5.495  1.00 98.79           C  
ATOM   1130  OH  TYR A 141      -8.465  10.281  -4.620  1.00 98.79           O  
ATOM   1131  CZ  TYR A 141      -7.110  10.150  -4.412  1.00 98.79           C  
ATOM   1132  N   THR A 142      -0.041  11.731  -2.434  1.00 98.78           N  
ATOM   1133  CA  THR A 142       1.359  11.659  -2.031  1.00 98.78           C  
ATOM   1134  C   THR A 142       1.524  10.768  -0.803  1.00 98.78           C  
ATOM   1135  CB  THR A 142       1.927  13.059  -1.733  1.00 98.78           C  
ATOM   1136  O   THR A 142       0.729  10.845   0.136  1.00 98.78           O  
ATOM   1137  CG2 THR A 142       3.387  12.979  -1.298  1.00 98.78           C  
ATOM   1138  OG1 THR A 142       1.835  13.867  -2.913  1.00 98.78           O  
ATOM   1139  N   LEU A 143       2.543   9.941  -0.875  1.00 98.87           N  
ATOM   1140  CA  LEU A 143       2.851   9.007   0.203  1.00 98.87           C  
ATOM   1141  C   LEU A 143       3.696   9.679   1.280  1.00 98.87           C  
ATOM   1142  CB  LEU A 143       3.585   7.780  -0.345  1.00 98.87           C  
ATOM   1143  O   LEU A 143       4.651  10.395   0.969  1.00 98.87           O  
ATOM   1144  CG  LEU A 143       4.107   6.784   0.691  1.00 98.87           C  
ATOM   1145  CD1 LEU A 143       2.945   6.063   1.366  1.00 98.87           C  
ATOM   1146  CD2 LEU A 143       5.058   5.785   0.040  1.00 98.87           C  
ATOM   1147  N   PHE A 144       3.276   9.484   2.533  1.00 98.77           N  
ATOM   1148  CA  PHE A 144       4.128   9.793   3.675  1.00 98.77           C  
ATOM   1149  C   PHE A 144       4.339   8.558   4.542  1.00 98.77           C  
ATOM   1150  CB  PHE A 144       3.520  10.923   4.511  1.00 98.77           C  
ATOM   1151  O   PHE A 144       3.379   7.986   5.063  1.00 98.77           O  
ATOM   1152  CG  PHE A 144       4.347  11.305   5.708  1.00 98.77           C  
ATOM   1153  CD1 PHE A 144       4.031  10.821   6.972  1.00 98.77           C  
ATOM   1154  CD2 PHE A 144       5.441  12.149   5.571  1.00 98.77           C  
ATOM   1155  CE1 PHE A 144       4.795  11.173   8.082  1.00 98.77           C  
ATOM   1156  CE2 PHE A 144       6.209  12.506   6.676  1.00 98.77           C  
ATOM   1157  CZ  PHE A 144       5.884  12.017   7.931  1.00 98.77           C  
ATOM   1158  N   VAL A 145       5.581   8.203   4.674  1.00 98.54           N  
ATOM   1159  CA  VAL A 145       5.949   7.113   5.572  1.00 98.54           C  
ATOM   1160  C   VAL A 145       7.216   7.481   6.340  1.00 98.54           C  
ATOM   1161  CB  VAL A 145       6.156   5.789   4.804  1.00 98.54           C  
ATOM   1162  O   VAL A 145       8.119   8.117   5.791  1.00 98.54           O  
ATOM   1163  CG1 VAL A 145       4.826   5.258   4.273  1.00 98.54           C  
ATOM   1164  CG2 VAL A 145       7.150   5.986   3.661  1.00 98.54           C  
ATOM   1165  N   ALA A 146       7.258   7.174   7.617  1.00 98.42           N  
ATOM   1166  CA  ALA A 146       8.394   7.444   8.495  1.00 98.42           C  
ATOM   1167  C   ALA A 146       8.461   6.428   9.632  1.00 98.42           C  
ATOM   1168  CB  ALA A 146       8.308   8.861   9.056  1.00 98.42           C  
ATOM   1169  O   ALA A 146       7.511   5.674   9.856  1.00 98.42           O  
ATOM   1170  N   GLY A 147       9.654   6.417  10.258  1.00 98.17           N  
ATOM   1171  CA  GLY A 147       9.803   5.584  11.441  1.00 98.17           C  
ATOM   1172  C   GLY A 147       9.953   4.109  11.116  1.00 98.17           C  
ATOM   1173  O   GLY A 147       9.335   3.260  11.762  1.00 98.17           O  
ATOM   1174  N   PHE A 148      10.805   3.747  10.142  1.00 98.63           N  
ATOM   1175  CA  PHE A 148      11.021   2.379   9.686  1.00 98.63           C  
ATOM   1176  C   PHE A 148      11.557   1.509  10.818  1.00 98.63           C  
ATOM   1177  CB  PHE A 148      11.990   2.353   8.500  1.00 98.63           C  
ATOM   1178  O   PHE A 148      12.425   1.940  11.580  1.00 98.63           O  
ATOM   1179  CG  PHE A 148      12.506   0.979   8.168  1.00 98.63           C  
ATOM   1180  CD1 PHE A 148      13.846   0.662   8.352  1.00 98.63           C  
ATOM   1181  CD2 PHE A 148      11.650   0.004   7.671  1.00 98.63           C  
ATOM   1182  CE1 PHE A 148      14.327  -0.609   8.045  1.00 98.63           C  
ATOM   1183  CE2 PHE A 148      12.124  -1.268   7.362  1.00 98.63           C  
ATOM   1184  CZ  PHE A 148      13.462  -1.572   7.549  1.00 98.63           C  
ATOM   1185  N   GLU A 149      10.970   0.364  10.937  1.00 98.23           N  
ATOM   1186  CA  GLU A 149      11.428  -0.721  11.799  1.00 98.23           C  
ATOM   1187  C   GLU A 149      11.616  -2.012  11.008  1.00 98.23           C  
ATOM   1188  CB  GLU A 149      10.443  -0.947  12.949  1.00 98.23           C  
ATOM   1189  O   GLU A 149      10.686  -2.484  10.349  1.00 98.23           O  
ATOM   1190  CG  GLU A 149      10.899  -1.995  13.953  1.00 98.23           C  
ATOM   1191  CD  GLU A 149       9.890  -2.243  15.063  1.00 98.23           C  
ATOM   1192  OE1 GLU A 149       9.721  -3.411  15.480  1.00 98.23           O  
ATOM   1193  OE2 GLU A 149       9.263  -1.260  15.518  1.00 98.23           O  
ATOM   1194  N   ASP A 150      12.803  -2.539  11.198  1.00 98.07           N  
ATOM   1195  CA  ASP A 150      13.170  -3.692  10.381  1.00 98.07           C  
ATOM   1196  C   ASP A 150      12.590  -4.981  10.959  1.00 98.07           C  
ATOM   1197  CB  ASP A 150      14.692  -3.806  10.266  1.00 98.07           C  
ATOM   1198  O   ASP A 150      12.822  -5.304  12.126  1.00 98.07           O  
ATOM   1199  CG  ASP A 150      15.134  -4.808   9.214  1.00 98.07           C  
ATOM   1200  OD1 ASP A 150      14.289  -5.266   8.415  1.00 98.07           O  
ATOM   1201  OD2 ASP A 150      16.337  -5.145   9.187  1.00 98.07           O  
ATOM   1202  N   GLY A 151      11.852  -5.703  10.167  1.00 97.88           N  
ATOM   1203  CA  GLY A 151      11.319  -7.015  10.498  1.00 97.88           C  
ATOM   1204  C   GLY A 151      11.890  -8.126   9.637  1.00 97.88           C  
ATOM   1205  O   GLY A 151      11.254  -9.166   9.455  1.00 97.88           O  
ATOM   1206  N   GLY A 152      13.093  -7.862   9.026  1.00 98.44           N  
ATOM   1207  CA  GLY A 152      13.779  -8.858   8.219  1.00 98.44           C  
ATOM   1208  C   GLY A 152      13.652  -8.610   6.728  1.00 98.44           C  
ATOM   1209  O   GLY A 152      14.351  -9.235   5.927  1.00 98.44           O  
ATOM   1210  N   ALA A 153      12.799  -7.656   6.338  1.00 98.48           N  
ATOM   1211  CA  ALA A 153      12.535  -7.419   4.921  1.00 98.48           C  
ATOM   1212  C   ALA A 153      13.411  -6.293   4.380  1.00 98.48           C  
ATOM   1213  CB  ALA A 153      11.060  -7.093   4.701  1.00 98.48           C  
ATOM   1214  O   ALA A 153      13.629  -6.193   3.170  1.00 98.48           O  
ATOM   1215  N   GLY A 154      14.083  -5.511   5.315  1.00 98.72           N  
ATOM   1216  CA  GLY A 154      14.763  -4.301   4.881  1.00 98.72           C  
ATOM   1217  C   GLY A 154      13.809  -3.181   4.511  1.00 98.72           C  
ATOM   1218  O   GLY A 154      12.593  -3.380   4.477  1.00 98.72           O  
ATOM   1219  N   ASP A 155      14.397  -1.999   4.190  1.00 98.76           N  
ATOM   1220  CA  ASP A 155      13.587  -0.814   3.929  1.00 98.76           C  
ATOM   1221  C   ASP A 155      13.536  -0.501   2.435  1.00 98.76           C  
ATOM   1222  CB  ASP A 155      14.133   0.390   4.700  1.00 98.76           C  
ATOM   1223  O   ASP A 155      14.444   0.136   1.898  1.00 98.76           O  
ATOM   1224  CG  ASP A 155      13.250   1.620   4.582  1.00 98.76           C  
ATOM   1225  OD1 ASP A 155      12.190   1.549   3.925  1.00 98.76           O  
ATOM   1226  OD2 ASP A 155      13.620   2.671   5.149  1.00 98.76           O  
ATOM   1227  N   SER A 156      12.383  -0.818   1.761  1.00 98.76           N  
ATOM   1228  CA  SER A 156      12.232  -0.567   0.332  1.00 98.76           C  
ATOM   1229  C   SER A 156      11.130   0.452   0.063  1.00 98.76           C  
ATOM   1230  CB  SER A 156      11.928  -1.868  -0.412  1.00 98.76           C  
ATOM   1231  O   SER A 156      10.808   0.736  -1.093  1.00 98.76           O  
ATOM   1232  OG  SER A 156      13.079  -2.692  -0.475  1.00 98.76           O  
ATOM   1233  N   LEU A 157      10.611   1.056   1.200  1.00 98.83           N  
ATOM   1234  CA  LEU A 157       9.470   1.943   1.001  1.00 98.83           C  
ATOM   1235  C   LEU A 157       9.849   3.390   1.299  1.00 98.83           C  
ATOM   1236  CB  LEU A 157       8.298   1.517   1.889  1.00 98.83           C  
ATOM   1237  O   LEU A 157       9.289   4.317   0.708  1.00 98.83           O  
ATOM   1238  CG  LEU A 157       6.958   2.203   1.618  1.00 98.83           C  
ATOM   1239  CD1 LEU A 157       6.514   1.951   0.181  1.00 98.83           C  
ATOM   1240  CD2 LEU A 157       5.900   1.717   2.603  1.00 98.83           C  
ATOM   1241  N   SER A 158      10.794   3.661   2.205  1.00 98.72           N  
ATOM   1242  CA  SER A 158      11.165   5.019   2.589  1.00 98.72           C  
ATOM   1243  C   SER A 158      11.607   5.834   1.378  1.00 98.72           C  
ATOM   1244  CB  SER A 158      12.283   4.995   3.633  1.00 98.72           C  
ATOM   1245  O   SER A 158      11.400   7.049   1.332  1.00 98.72           O  
ATOM   1246  OG  SER A 158      11.808   4.482   4.866  1.00 98.72           O  
ATOM   1247  N   TYR A 159      12.206   5.139   0.433  1.00 98.67           N  
ATOM   1248  CA  TYR A 159      12.638   5.756  -0.816  1.00 98.67           C  
ATOM   1249  C   TYR A 159      11.468   6.427  -1.526  1.00 98.67           C  
ATOM   1250  CB  TYR A 159      13.278   4.713  -1.737  1.00 98.67           C  
ATOM   1251  O   TYR A 159      11.650   7.424  -2.229  1.00 98.67           O  
ATOM   1252  CG  TYR A 159      13.624   5.243  -3.107  1.00 98.67           C  
ATOM   1253  CD1 TYR A 159      12.799   4.993  -4.201  1.00 98.67           C  
ATOM   1254  CD2 TYR A 159      14.776   5.994  -3.311  1.00 98.67           C  
ATOM   1255  CE1 TYR A 159      13.114   5.478  -5.466  1.00 98.67           C  
ATOM   1256  CE2 TYR A 159      15.102   6.485  -4.571  1.00 98.67           C  
ATOM   1257  OH  TYR A 159      14.583   6.705  -6.891  1.00 98.67           O  
ATOM   1258  CZ  TYR A 159      14.266   6.222  -5.641  1.00 98.67           C  
ATOM   1259  N   HIS A 160      10.304   6.004  -1.213  1.00 98.74           N  
ATOM   1260  CA  HIS A 160       9.126   6.419  -1.967  1.00 98.74           C  
ATOM   1261  C   HIS A 160       8.369   7.525  -1.240  1.00 98.74           C  
ATOM   1262  CB  HIS A 160       8.202   5.226  -2.217  1.00 98.74           C  
ATOM   1263  O   HIS A 160       7.415   8.090  -1.781  1.00 98.74           O  
ATOM   1264  CG  HIS A 160       8.803   4.175  -3.095  1.00 98.74           C  
ATOM   1265  CD2 HIS A 160       9.492   3.050  -2.790  1.00 98.74           C  
ATOM   1266  ND1 HIS A 160       8.729   4.222  -4.470  1.00 98.74           N  
ATOM   1267  CE1 HIS A 160       9.347   3.168  -4.975  1.00 98.74           C  
ATOM   1268  NE2 HIS A 160       9.819   2.441  -3.976  1.00 98.74           N  
ATOM   1269  N   SER A 161       8.790   7.803   0.012  1.00 98.75           N  
ATOM   1270  CA  SER A 161       8.111   8.842   0.780  1.00 98.75           C  
ATOM   1271  C   SER A 161       8.197  10.193   0.079  1.00 98.75           C  
ATOM   1272  CB  SER A 161       8.708   8.947   2.184  1.00 98.75           C  
ATOM   1273  O   SER A 161       9.260  10.576  -0.415  1.00 98.75           O  
ATOM   1274  OG  SER A 161       7.928   9.805   2.999  1.00 98.75           O  
ATOM   1275  N   GLY A 162       7.083  10.901  -0.077  1.00 98.56           N  
ATOM   1276  CA  GLY A 162       7.020  12.203  -0.721  1.00 98.56           C  
ATOM   1277  C   GLY A 162       6.644  12.125  -2.188  1.00 98.56           C  
ATOM   1278  O   GLY A 162       6.479  13.154  -2.848  1.00 98.56           O  
ATOM   1279  N   GLN A 163       6.516  10.940  -2.672  1.00 98.74           N  
ATOM   1280  CA  GLN A 163       6.214  10.768  -4.089  1.00 98.74           C  
ATOM   1281  C   GLN A 163       4.713  10.612  -4.317  1.00 98.74           C  
ATOM   1282  CB  GLN A 163       6.959   9.558  -4.654  1.00 98.74           C  
ATOM   1283  O   GLN A 163       3.998  10.105  -3.450  1.00 98.74           O  
ATOM   1284  CG  GLN A 163       8.471   9.638  -4.495  1.00 98.74           C  
ATOM   1285  CD  GLN A 163       9.046  10.950  -4.996  1.00 98.74           C  
ATOM   1286  NE2 GLN A 163       9.769  11.650  -4.128  1.00 98.74           N  
ATOM   1287  OE1 GLN A 163       8.843  11.330  -6.153  1.00 98.74           O  
ATOM   1288  N   LYS A 164       4.324  11.149  -5.570  1.00 98.78           N  
ATOM   1289  CA  LYS A 164       2.939  10.991  -6.006  1.00 98.78           C  
ATOM   1290  C   LYS A 164       2.697   9.595  -6.574  1.00 98.78           C  
ATOM   1291  CB  LYS A 164       2.580  12.051  -7.048  1.00 98.78           C  
ATOM   1292  O   LYS A 164       3.641   8.911  -6.975  1.00 98.78           O  
ATOM   1293  CG  LYS A 164       2.746  13.482  -6.558  1.00 98.78           C  
ATOM   1294  CD  LYS A 164       2.420  14.489  -7.654  1.00 98.78           C  
ATOM   1295  CE  LYS A 164       2.655  15.919  -7.187  1.00 98.78           C  
ATOM   1296  NZ  LYS A 164       2.311  16.912  -8.249  1.00 98.78           N  
ATOM   1297  N   PHE A 165       1.432   9.231  -6.583  1.00 98.85           N  
ATOM   1298  CA  PHE A 165       1.051   7.921  -7.099  1.00 98.85           C  
ATOM   1299  C   PHE A 165       0.966   7.942  -8.620  1.00 98.85           C  
ATOM   1300  CB  PHE A 165      -0.289   7.477  -6.504  1.00 98.85           C  
ATOM   1301  O   PHE A 165       0.413   8.877  -9.204  1.00 98.85           O  
ATOM   1302  CG  PHE A 165      -0.518   5.991  -6.567  1.00 98.85           C  
ATOM   1303  CD1 PHE A 165      -1.246   5.429  -7.608  1.00 98.85           C  
ATOM   1304  CD2 PHE A 165      -0.003   5.155  -5.584  1.00 98.85           C  
ATOM   1305  CE1 PHE A 165      -1.460   4.054  -7.668  1.00 98.85           C  
ATOM   1306  CE2 PHE A 165      -0.212   3.780  -5.637  1.00 98.85           C  
ATOM   1307  CZ  PHE A 165      -0.942   3.231  -6.680  1.00 98.85           C  
ATOM   1308  N   SER A 166       1.555   6.971  -9.266  1.00 98.82           N  
ATOM   1309  CA  SER A 166       1.565   6.920 -10.724  1.00 98.82           C  
ATOM   1310  C   SER A 166       0.957   5.618 -11.236  1.00 98.82           C  
ATOM   1311  CB  SER A 166       2.991   7.070 -11.256  1.00 98.82           C  
ATOM   1312  O   SER A 166       1.123   4.565 -10.619  1.00 98.82           O  
ATOM   1313  OG  SER A 166       3.492   8.369 -10.991  1.00 98.82           O  
ATOM   1314  N   THR A 167       0.186   5.672 -12.258  1.00 98.83           N  
ATOM   1315  CA  THR A 167      -0.311   4.567 -13.070  1.00 98.83           C  
ATOM   1316  C   THR A 167       0.120   4.730 -14.525  1.00 98.83           C  
ATOM   1317  CB  THR A 167      -1.845   4.463 -12.995  1.00 98.83           C  
ATOM   1318  O   THR A 167       0.744   5.730 -14.885  1.00 98.83           O  
ATOM   1319  CG2 THR A 167      -2.307   4.178 -11.570  1.00 98.83           C  
ATOM   1320  OG1 THR A 167      -2.424   5.698 -13.435  1.00 98.83           O  
ATOM   1321  N   PHE A 168      -0.203   3.633 -15.306  1.00 98.31           N  
ATOM   1322  CA  PHE A 168       0.296   3.676 -16.676  1.00 98.31           C  
ATOM   1323  C   PHE A 168      -0.353   4.814 -17.453  1.00 98.31           C  
ATOM   1324  CB  PHE A 168       0.038   2.342 -17.384  1.00 98.31           C  
ATOM   1325  O   PHE A 168       0.170   5.248 -18.482  1.00 98.31           O  
ATOM   1326  CG  PHE A 168      -1.422   2.013 -17.546  1.00 98.31           C  
ATOM   1327  CD1 PHE A 168      -2.039   1.096 -16.704  1.00 98.31           C  
ATOM   1328  CD2 PHE A 168      -2.176   2.621 -18.540  1.00 98.31           C  
ATOM   1329  CE1 PHE A 168      -3.390   0.790 -16.851  1.00 98.31           C  
ATOM   1330  CE2 PHE A 168      -3.527   2.320 -18.694  1.00 98.31           C  
ATOM   1331  CZ  PHE A 168      -4.131   1.403 -17.849  1.00 98.31           C  
ATOM   1332  N   ASP A 169      -1.558   5.289 -16.999  1.00 98.54           N  
ATOM   1333  CA  ASP A 169      -2.261   6.315 -17.763  1.00 98.54           C  
ATOM   1334  C   ASP A 169      -2.202   7.665 -17.053  1.00 98.54           C  
ATOM   1335  CB  ASP A 169      -3.717   5.907 -17.996  1.00 98.54           C  
ATOM   1336  O   ASP A 169      -2.931   8.593 -17.409  1.00 98.54           O  
ATOM   1337  CG  ASP A 169      -4.480   5.666 -16.706  1.00 98.54           C  
ATOM   1338  OD1 ASP A 169      -3.858   5.665 -15.621  1.00 98.54           O  
ATOM   1339  OD2 ASP A 169      -5.713   5.473 -16.774  1.00 98.54           O  
ATOM   1340  N   ARG A 170      -1.464   7.806 -15.951  1.00 98.40           N  
ATOM   1341  CA  ARG A 170      -1.196   9.046 -15.229  1.00 98.40           C  
ATOM   1342  C   ARG A 170       0.215   9.048 -14.650  1.00 98.40           C  
ATOM   1343  CB  ARG A 170      -2.221   9.251 -14.112  1.00 98.40           C  
ATOM   1344  O   ARG A 170       0.439   8.552 -13.544  1.00 98.40           O  
ATOM   1345  CG  ARG A 170      -2.170  10.630 -13.475  1.00 98.40           C  
ATOM   1346  CD  ARG A 170      -3.383  10.889 -12.593  1.00 98.40           C  
ATOM   1347  NE  ARG A 170      -3.334  12.216 -11.984  1.00 98.40           N  
ATOM   1348  NH1 ARG A 170      -5.573  12.266 -11.418  1.00 98.40           N  
ATOM   1349  NH2 ARG A 170      -4.218  14.045 -10.914  1.00 98.40           N  
ATOM   1350  CZ  ARG A 170      -4.375  12.839 -11.440  1.00 98.40           C  
ATOM   1351  N   ASP A 171       1.152   9.731 -15.355  1.00 98.47           N  
ATOM   1352  CA  ASP A 171       2.565   9.755 -14.988  1.00 98.47           C  
ATOM   1353  C   ASP A 171       2.872  10.929 -14.061  1.00 98.47           C  
ATOM   1354  CB  ASP A 171       3.443   9.827 -16.239  1.00 98.47           C  
ATOM   1355  O   ASP A 171       2.842  12.086 -14.486  1.00 98.47           O  
ATOM   1356  CG  ASP A 171       4.922   9.668 -15.934  1.00 98.47           C  
ATOM   1357  OD1 ASP A 171       5.302   9.650 -14.744  1.00 98.47           O  
ATOM   1358  OD2 ASP A 171       5.716   9.563 -16.894  1.00 98.47           O  
ATOM   1359  N   GLN A 172       3.271  10.631 -12.870  1.00 97.81           N  
ATOM   1360  CA  GLN A 172       3.543  11.679 -11.893  1.00 97.81           C  
ATOM   1361  C   GLN A 172       4.885  11.454 -11.203  1.00 97.81           C  
ATOM   1362  CB  GLN A 172       2.423  11.748 -10.853  1.00 97.81           C  
ATOM   1363  O   GLN A 172       5.126  11.981 -10.115  1.00 97.81           O  
ATOM   1364  CG  GLN A 172       1.064  12.107 -11.437  1.00 97.81           C  
ATOM   1365  CD  GLN A 172      -0.027  12.178 -10.385  1.00 97.81           C  
ATOM   1366  NE2 GLN A 172       0.274  12.823  -9.262  1.00 97.81           N  
ATOM   1367  OE1 GLN A 172      -1.131  11.660 -10.579  1.00 97.81           O  
ATOM   1368  N   ASP A 173       5.701  10.505 -11.815  1.00 97.40           N  
ATOM   1369  CA  ASP A 173       7.000  10.168 -11.242  1.00 97.40           C  
ATOM   1370  C   ASP A 173       8.080  11.135 -11.725  1.00 97.40           C  
ATOM   1371  CB  ASP A 173       7.386   8.730 -11.595  1.00 97.40           C  
ATOM   1372  O   ASP A 173       7.795  12.064 -12.483  1.00 97.40           O  
ATOM   1373  CG  ASP A 173       7.446   8.483 -13.093  1.00 97.40           C  
ATOM   1374  OD1 ASP A 173       8.165   9.217 -13.804  1.00 97.40           O  
ATOM   1375  OD2 ASP A 173       6.766   7.547 -13.566  1.00 97.40           O  
ATOM   1376  N   LEU A 174       9.373  11.013 -11.193  1.00 96.12           N  
ATOM   1377  CA  LEU A 174      10.458  11.954 -11.446  1.00 96.12           C  
ATOM   1378  C   LEU A 174      11.376  11.441 -12.551  1.00 96.12           C  
ATOM   1379  CB  LEU A 174      11.266  12.197 -10.168  1.00 96.12           C  
ATOM   1380  O   LEU A 174      12.405  12.054 -12.844  1.00 96.12           O  
ATOM   1381  CG  LEU A 174      10.499  12.788  -8.984  1.00 96.12           C  
ATOM   1382  CD1 LEU A 174      11.438  13.011  -7.803  1.00 96.12           C  
ATOM   1383  CD2 LEU A 174       9.816  14.091  -9.385  1.00 96.12           C  
ATOM   1384  N   PHE A 175      10.974  10.286 -13.144  1.00 95.90           N  
ATOM   1385  CA  PHE A 175      11.769   9.688 -14.210  1.00 95.90           C  
ATOM   1386  C   PHE A 175      11.305  10.184 -15.575  1.00 95.90           C  
ATOM   1387  CB  PHE A 175      11.686   8.159 -14.152  1.00 95.90           C  
ATOM   1388  O   PHE A 175      10.157  10.606 -15.731  1.00 95.90           O  
ATOM   1389  CG  PHE A 175      12.729   7.463 -14.983  1.00 95.90           C  
ATOM   1390  CD1 PHE A 175      12.362   6.526 -15.942  1.00 95.90           C  
ATOM   1391  CD2 PHE A 175      14.077   7.745 -14.806  1.00 95.90           C  
ATOM   1392  CE1 PHE A 175      13.325   5.880 -16.713  1.00 95.90           C  
ATOM   1393  CE2 PHE A 175      15.045   7.103 -15.573  1.00 95.90           C  
ATOM   1394  CZ  PHE A 175      14.667   6.170 -16.525  1.00 95.90           C  
ATOM   1395  N   VAL A 176      12.260  10.146 -16.567  1.00 95.54           N  
ATOM   1396  CA  VAL A 176      11.990  10.699 -17.890  1.00 95.54           C  
ATOM   1397  C   VAL A 176      10.895   9.887 -18.576  1.00 95.54           C  
ATOM   1398  CB  VAL A 176      13.263  10.724 -18.765  1.00 95.54           C  
ATOM   1399  O   VAL A 176      10.077  10.437 -19.318  1.00 95.54           O  
ATOM   1400  CG1 VAL A 176      13.755   9.305 -19.044  1.00 95.54           C  
ATOM   1401  CG2 VAL A 176      12.997  11.467 -20.073  1.00 95.54           C  
ATOM   1402  N   GLN A 177      10.859   8.567 -18.314  1.00 96.10           N  
ATOM   1403  CA  GLN A 177       9.807   7.711 -18.851  1.00 96.10           C  
ATOM   1404  C   GLN A 177       8.770   7.377 -17.783  1.00 96.10           C  
ATOM   1405  CB  GLN A 177      10.403   6.424 -19.425  1.00 96.10           C  
ATOM   1406  O   GLN A 177       8.874   7.838 -16.644  1.00 96.10           O  
ATOM   1407  CG  GLN A 177      11.327   6.650 -20.613  1.00 96.10           C  
ATOM   1408  CD  GLN A 177      11.903   5.359 -21.163  1.00 96.10           C  
ATOM   1409  NE2 GLN A 177      12.829   5.478 -22.109  1.00 96.10           N  
ATOM   1410  OE1 GLN A 177      11.520   4.263 -20.741  1.00 96.10           O  
ATOM   1411  N   ASN A 178       7.709   6.691 -18.205  1.00 97.42           N  
ATOM   1412  CA  ASN A 178       6.645   6.306 -17.284  1.00 97.42           C  
ATOM   1413  C   ASN A 178       6.993   5.025 -16.530  1.00 97.42           C  
ATOM   1414  CB  ASN A 178       5.321   6.137 -18.033  1.00 97.42           C  
ATOM   1415  O   ASN A 178       6.925   3.931 -17.092  1.00 97.42           O  
ATOM   1416  CG  ASN A 178       4.146   5.917 -17.101  1.00 97.42           C  
ATOM   1417  ND2 ASN A 178       2.940   6.164 -17.598  1.00 97.42           N  
ATOM   1418  OD1 ASN A 178       4.321   5.528 -15.943  1.00 97.42           O  
ATOM   1419  N   CYS A 179       7.318   5.177 -15.192  1.00 98.31           N  
ATOM   1420  CA  CYS A 179       7.737   4.056 -14.358  1.00 98.31           C  
ATOM   1421  C   CYS A 179       6.636   3.007 -14.261  1.00 98.31           C  
ATOM   1422  CB  CYS A 179       8.117   4.541 -12.960  1.00 98.31           C  
ATOM   1423  O   CYS A 179       6.912   1.806 -14.292  1.00 98.31           O  
ATOM   1424  SG  CYS A 179       9.656   5.485 -12.909  1.00 98.31           S  
ATOM   1425  N   ALA A 180       5.479   3.500 -14.165  1.00 98.11           N  
ATOM   1426  CA  ALA A 180       4.358   2.572 -14.046  1.00 98.11           C  
ATOM   1427  C   ALA A 180       4.267   1.662 -15.267  1.00 98.11           C  
ATOM   1428  CB  ALA A 180       3.051   3.339 -13.859  1.00 98.11           C  
ATOM   1429  O   ALA A 180       4.060   0.454 -15.135  1.00 98.11           O  
ATOM   1430  N   ALA A 181       4.448   2.205 -16.422  1.00 97.40           N  
ATOM   1431  CA  ALA A 181       4.414   1.425 -17.657  1.00 97.40           C  
ATOM   1432  C   ALA A 181       5.640   0.524 -17.769  1.00 97.40           C  
ATOM   1433  CB  ALA A 181       4.325   2.350 -18.868  1.00 97.40           C  
ATOM   1434  O   ALA A 181       5.525  -0.649 -18.134  1.00 97.40           O  
ATOM   1435  N   LEU A 182       6.790   0.946 -17.328  1.00 97.14           N  
ATOM   1436  CA  LEU A 182       8.043   0.205 -17.426  1.00 97.14           C  
ATOM   1437  C   LEU A 182       8.063  -0.961 -16.444  1.00 97.14           C  
ATOM   1438  CB  LEU A 182       9.234   1.130 -17.163  1.00 97.14           C  
ATOM   1439  O   LEU A 182       8.558  -2.043 -16.768  1.00 97.14           O  
ATOM   1440  CG  LEU A 182       9.552   2.154 -18.254  1.00 97.14           C  
ATOM   1441  CD1 LEU A 182      10.668   3.087 -17.796  1.00 97.14           C  
ATOM   1442  CD2 LEU A 182       9.934   1.451 -19.552  1.00 97.14           C  
ATOM   1443  N   SER A 183       7.460  -0.725 -15.273  1.00 96.87           N  
ATOM   1444  CA  SER A 183       7.557  -1.707 -14.198  1.00 96.87           C  
ATOM   1445  C   SER A 183       6.275  -2.525 -14.080  1.00 96.87           C  
ATOM   1446  CB  SER A 183       7.856  -1.017 -12.867  1.00 96.87           C  
ATOM   1447  O   SER A 183       6.170  -3.404 -13.221  1.00 96.87           O  
ATOM   1448  OG  SER A 183       9.074  -0.295 -12.937  1.00 96.87           O  
ATOM   1449  N   SER A 184       5.317  -2.289 -14.979  1.00 97.62           N  
ATOM   1450  CA  SER A 184       4.070  -3.043 -15.060  1.00 97.62           C  
ATOM   1451  C   SER A 184       3.334  -3.039 -13.724  1.00 97.62           C  
ATOM   1452  CB  SER A 184       4.342  -4.484 -15.496  1.00 97.62           C  
ATOM   1453  O   SER A 184       2.845  -4.077 -13.275  1.00 97.62           O  
ATOM   1454  OG  SER A 184       5.077  -4.512 -16.708  1.00 97.62           O  
ATOM   1455  N   GLY A 185       3.329  -1.804 -13.095  1.00 97.49           N  
ATOM   1456  CA  GLY A 185       2.635  -1.642 -11.827  1.00 97.49           C  
ATOM   1457  C   GLY A 185       2.137  -0.228 -11.596  1.00 97.49           C  
ATOM   1458  O   GLY A 185       2.077   0.575 -12.529  1.00 97.49           O  
ATOM   1459  N   ALA A 186       1.643  -0.014 -10.477  1.00 98.79           N  
ATOM   1460  CA  ALA A 186       1.231   1.285  -9.952  1.00 98.79           C  
ATOM   1461  C   ALA A 186       1.778   1.507  -8.545  1.00 98.79           C  
ATOM   1462  CB  ALA A 186      -0.291   1.400  -9.953  1.00 98.79           C  
ATOM   1463  O   ALA A 186       1.638   0.644  -7.675  1.00 98.79           O  
ATOM   1464  N   PHE A 187       2.465   2.596  -8.390  1.00 98.76           N  
ATOM   1465  CA  PHE A 187       3.107   2.837  -7.103  1.00 98.76           C  
ATOM   1466  C   PHE A 187       3.489   4.305  -6.955  1.00 98.76           C  
ATOM   1467  CB  PHE A 187       4.348   1.953  -6.946  1.00 98.76           C  
ATOM   1468  O   PHE A 187       3.209   5.117  -7.839  1.00 98.76           O  
ATOM   1469  CG  PHE A 187       4.650   1.579  -5.519  1.00 98.76           C  
ATOM   1470  CD1 PHE A 187       5.822   2.008  -4.907  1.00 98.76           C  
ATOM   1471  CD2 PHE A 187       3.762   0.799  -4.790  1.00 98.76           C  
ATOM   1472  CE1 PHE A 187       6.104   1.664  -3.588  1.00 98.76           C  
ATOM   1473  CE2 PHE A 187       4.037   0.451  -3.471  1.00 98.76           C  
ATOM   1474  CZ  PHE A 187       5.209   0.884  -2.872  1.00 98.76           C  
ATOM   1475  N   TRP A 188       3.851   4.629  -5.730  1.00 98.80           N  
ATOM   1476  CA  TRP A 188       4.489   5.923  -5.509  1.00 98.80           C  
ATOM   1477  C   TRP A 188       5.916   5.926  -6.046  1.00 98.80           C  
ATOM   1478  CB  TRP A 188       4.490   6.274  -4.019  1.00 98.80           C  
ATOM   1479  O   TRP A 188       6.876   5.957  -5.274  1.00 98.80           O  
ATOM   1480  CG  TRP A 188       3.121   6.415  -3.425  1.00 98.80           C  
ATOM   1481  CD1 TRP A 188       2.336   7.535  -3.419  1.00 98.80           C  
ATOM   1482  CD2 TRP A 188       2.376   5.399  -2.746  1.00 98.80           C  
ATOM   1483  CE2 TRP A 188       1.146   5.974  -2.354  1.00 98.80           C  
ATOM   1484  CE3 TRP A 188       2.629   4.058  -2.430  1.00 98.80           C  
ATOM   1485  NE1 TRP A 188       1.147   7.276  -2.776  1.00 98.80           N  
ATOM   1486  CH2 TRP A 188       0.444   3.941  -1.366  1.00 98.80           C  
ATOM   1487  CZ2 TRP A 188       0.171   5.252  -1.662  1.00 98.80           C  
ATOM   1488  CZ3 TRP A 188       1.657   3.341  -1.742  1.00 98.80           C  
ATOM   1489  N   PHE A 189       6.037   5.946  -7.393  1.00 98.72           N  
ATOM   1490  CA  PHE A 189       7.317   5.837  -8.082  1.00 98.72           C  
ATOM   1491  C   PHE A 189       8.116   7.127  -7.948  1.00 98.72           C  
ATOM   1492  CB  PHE A 189       7.106   5.501  -9.561  1.00 98.72           C  
ATOM   1493  O   PHE A 189       7.541   8.217  -7.894  1.00 98.72           O  
ATOM   1494  CG  PHE A 189       6.560   4.118  -9.798  1.00 98.72           C  
ATOM   1495  CD1 PHE A 189       7.270   2.996  -9.390  1.00 98.72           C  
ATOM   1496  CD2 PHE A 189       5.336   3.941 -10.430  1.00 98.72           C  
ATOM   1497  CE1 PHE A 189       6.767   1.715  -9.608  1.00 98.72           C  
ATOM   1498  CE2 PHE A 189       4.826   2.665 -10.651  1.00 98.72           C  
ATOM   1499  CZ  PHE A 189       5.544   1.553 -10.240  1.00 98.72           C  
ATOM   1500  N   ARG A 190       9.451   6.988  -7.711  1.00 97.71           N  
ATOM   1501  CA  ARG A 190      10.375   8.111  -7.829  1.00 97.71           C  
ATOM   1502  C   ARG A 190      11.160   8.040  -9.134  1.00 97.71           C  
ATOM   1503  CB  ARG A 190      11.337   8.143  -6.640  1.00 97.71           C  
ATOM   1504  O   ARG A 190      10.869   8.775 -10.080  1.00 97.71           O  
ATOM   1505  CG  ARG A 190      12.168   9.414  -6.554  1.00 97.71           C  
ATOM   1506  CD  ARG A 190      13.013   9.450  -5.288  1.00 97.71           C  
ATOM   1507  NE  ARG A 190      13.812  10.670  -5.208  1.00 97.71           N  
ATOM   1508  NH1 ARG A 190      14.786  10.146  -3.180  1.00 97.71           N  
ATOM   1509  NH2 ARG A 190      15.315  12.110  -4.238  1.00 97.71           N  
ATOM   1510  CZ  ARG A 190      14.636  10.973  -4.209  1.00 97.71           C  
ATOM   1511  N   SER A 191      12.225   7.166  -9.324  1.00 96.21           N  
ATOM   1512  CA  SER A 191      13.003   6.890 -10.527  1.00 96.21           C  
ATOM   1513  C   SER A 191      13.706   5.540 -10.432  1.00 96.21           C  
ATOM   1514  CB  SER A 191      14.034   7.994 -10.765  1.00 96.21           C  
ATOM   1515  O   SER A 191      14.930   5.479 -10.302  1.00 96.21           O  
ATOM   1516  OG  SER A 191      14.682   7.817 -12.012  1.00 96.21           O  
ATOM   1517  N   CYS A 192      13.222   4.271 -10.612  1.00 97.31           N  
ATOM   1518  CA  CYS A 192      11.771   4.202 -10.481  1.00 97.31           C  
ATOM   1519  C   CYS A 192      11.372   3.672  -9.109  1.00 97.31           C  
ATOM   1520  CB  CYS A 192      11.176   3.314 -11.574  1.00 97.31           C  
ATOM   1521  O   CYS A 192      10.579   4.298  -8.404  1.00 97.31           O  
ATOM   1522  SG  CYS A 192      11.219   4.057 -13.219  1.00 97.31           S  
ATOM   1523  N   HIS A 193      11.999   2.519  -8.652  1.00 98.51           N  
ATOM   1524  CA  HIS A 193      11.420   2.003  -7.417  1.00 98.51           C  
ATOM   1525  C   HIS A 193      12.372   1.032  -6.726  1.00 98.51           C  
ATOM   1526  CB  HIS A 193      10.082   1.317  -7.698  1.00 98.51           C  
ATOM   1527  O   HIS A 193      13.262   0.468  -7.365  1.00 98.51           O  
ATOM   1528  CG  HIS A 193      10.203   0.093  -8.550  1.00 98.51           C  
ATOM   1529  CD2 HIS A 193      10.038  -0.082  -9.883  1.00 98.51           C  
ATOM   1530  ND1 HIS A 193      10.529  -1.143  -8.036  1.00 98.51           N  
ATOM   1531  CE1 HIS A 193      10.560  -2.028  -9.018  1.00 98.51           C  
ATOM   1532  NE2 HIS A 193      10.266  -1.409 -10.149  1.00 98.51           N  
ATOM   1533  N   PHE A 194      12.261   0.914  -5.421  1.00 98.64           N  
ATOM   1534  CA  PHE A 194      12.824  -0.158  -4.607  1.00 98.64           C  
ATOM   1535  C   PHE A 194      11.733  -1.115  -4.142  1.00 98.64           C  
ATOM   1536  CB  PHE A 194      13.568   0.418  -3.398  1.00 98.64           C  
ATOM   1537  O   PHE A 194      12.021  -2.241  -3.733  1.00 98.64           O  
ATOM   1538  CG  PHE A 194      14.894   1.042  -3.741  1.00 98.64           C  
ATOM   1539  CD1 PHE A 194      15.769   0.410  -4.616  1.00 98.64           C  
ATOM   1540  CD2 PHE A 194      15.264   2.261  -3.189  1.00 98.64           C  
ATOM   1541  CE1 PHE A 194      16.997   0.985  -4.935  1.00 98.64           C  
ATOM   1542  CE2 PHE A 194      16.489   2.842  -3.504  1.00 98.64           C  
ATOM   1543  CZ  PHE A 194      17.355   2.202  -4.376  1.00 98.64           C  
ATOM   1544  N   ALA A 195      10.499  -0.728  -4.243  1.00 98.74           N  
ATOM   1545  CA  ALA A 195       9.324  -1.554  -3.978  1.00 98.74           C  
ATOM   1546  C   ALA A 195       8.296  -1.421  -5.098  1.00 98.74           C  
ATOM   1547  CB  ALA A 195       8.699  -1.176  -2.637  1.00 98.74           C  
ATOM   1548  O   ALA A 195       8.042  -0.318  -5.587  1.00 98.74           O  
ATOM   1549  N   ASN A 196       7.765  -2.598  -5.563  1.00 98.75           N  
ATOM   1550  CA  ASN A 196       6.703  -2.676  -6.560  1.00 98.75           C  
ATOM   1551  C   ASN A 196       5.725  -3.805  -6.251  1.00 98.75           C  
ATOM   1552  CB  ASN A 196       7.294  -2.854  -7.960  1.00 98.75           C  
ATOM   1553  O   ASN A 196       5.592  -4.749  -7.032  1.00 98.75           O  
ATOM   1554  CG  ASN A 196       6.255  -2.711  -9.055  1.00 98.75           C  
ATOM   1555  ND2 ASN A 196       6.474  -3.393 -10.173  1.00 98.75           N  
ATOM   1556  OD1 ASN A 196       5.264  -1.992  -8.897  1.00 98.75           O  
ATOM   1557  N   LEU A 197       4.931  -3.584  -5.179  1.00 98.84           N  
ATOM   1558  CA  LEU A 197       4.085  -4.657  -4.668  1.00 98.84           C  
ATOM   1559  C   LEU A 197       2.824  -4.803  -5.513  1.00 98.84           C  
ATOM   1560  CB  LEU A 197       3.707  -4.393  -3.208  1.00 98.84           C  
ATOM   1561  O   LEU A 197       2.090  -5.785  -5.376  1.00 98.84           O  
ATOM   1562  CG  LEU A 197       4.860  -4.363  -2.204  1.00 98.84           C  
ATOM   1563  CD1 LEU A 197       4.325  -4.185  -0.787  1.00 98.84           C  
ATOM   1564  CD2 LEU A 197       5.695  -5.635  -2.310  1.00 98.84           C  
ATOM   1565  N   ASN A 198       2.634  -3.840  -6.474  1.00 98.87           N  
ATOM   1566  CA  ASN A 198       1.476  -3.882  -7.360  1.00 98.87           C  
ATOM   1567  C   ASN A 198       1.872  -4.269  -8.782  1.00 98.87           C  
ATOM   1568  CB  ASN A 198       0.751  -2.534  -7.360  1.00 98.87           C  
ATOM   1569  O   ASN A 198       1.165  -3.947  -9.738  1.00 98.87           O  
ATOM   1570  CG  ASN A 198       0.169  -2.184  -6.005  1.00 98.87           C  
ATOM   1571  ND2 ASN A 198       0.208  -0.904  -5.655  1.00 98.87           N  
ATOM   1572  OD1 ASN A 198      -0.310  -3.058  -5.277  1.00 98.87           O  
ATOM   1573  N   GLY A 199       3.069  -4.900  -8.903  1.00 98.57           N  
ATOM   1574  CA  GLY A 199       3.540  -5.349 -10.203  1.00 98.57           C  
ATOM   1575  C   GLY A 199       2.940  -6.674 -10.631  1.00 98.57           C  
ATOM   1576  O   GLY A 199       2.037  -7.195  -9.972  1.00 98.57           O  
ATOM   1577  N   PHE A 200       3.427  -7.226 -11.680  1.00 98.64           N  
ATOM   1578  CA  PHE A 200       2.962  -8.502 -12.211  1.00 98.64           C  
ATOM   1579  C   PHE A 200       3.240  -9.632 -11.226  1.00 98.64           C  
ATOM   1580  CB  PHE A 200       3.631  -8.802 -13.556  1.00 98.64           C  
ATOM   1581  O   PHE A 200       4.286  -9.652 -10.575  1.00 98.64           O  
ATOM   1582  CG  PHE A 200       3.035  -8.046 -14.712  1.00 98.64           C  
ATOM   1583  CD1 PHE A 200       1.794  -7.432 -14.593  1.00 98.64           C  
ATOM   1584  CD2 PHE A 200       3.715  -7.950 -15.919  1.00 98.64           C  
ATOM   1585  CE1 PHE A 200       1.239  -6.731 -15.662  1.00 98.64           C  
ATOM   1586  CE2 PHE A 200       3.167  -7.251 -16.992  1.00 98.64           C  
ATOM   1587  CZ  PHE A 200       1.929  -6.644 -16.861  1.00 98.64           C  
ATOM   1588  N   TYR A 201       2.326 -10.499 -11.105  1.00 98.58           N  
ATOM   1589  CA  TYR A 201       2.533 -11.742 -10.371  1.00 98.58           C  
ATOM   1590  C   TYR A 201       3.300 -12.753 -11.214  1.00 98.58           C  
ATOM   1591  CB  TYR A 201       1.191 -12.338  -9.933  1.00 98.58           C  
ATOM   1592  O   TYR A 201       2.707 -13.478 -12.017  1.00 98.58           O  
ATOM   1593  CG  TYR A 201       1.310 -13.349  -8.819  1.00 98.58           C  
ATOM   1594  CD1 TYR A 201       1.612 -14.682  -9.091  1.00 98.58           C  
ATOM   1595  CD2 TYR A 201       1.120 -12.975  -7.493  1.00 98.58           C  
ATOM   1596  CE1 TYR A 201       1.721 -15.618  -8.068  1.00 98.58           C  
ATOM   1597  CE2 TYR A 201       1.227 -13.903  -6.462  1.00 98.58           C  
ATOM   1598  OH  TYR A 201       1.634 -16.142  -5.742  1.00 98.58           O  
ATOM   1599  CZ  TYR A 201       1.527 -15.219  -6.759  1.00 98.58           C  
ATOM   1600  N   LEU A 202       4.652 -12.996 -11.014  1.00 98.50           N  
ATOM   1601  CA  LEU A 202       5.508 -13.720 -11.948  1.00 98.50           C  
ATOM   1602  C   LEU A 202       6.005 -15.023 -11.332  1.00 98.50           C  
ATOM   1603  CB  LEU A 202       6.699 -12.853 -12.367  1.00 98.50           C  
ATOM   1604  O   LEU A 202       6.720 -15.789 -11.982  1.00 98.50           O  
ATOM   1605  CG  LEU A 202       6.367 -11.561 -13.115  1.00 98.50           C  
ATOM   1606  CD1 LEU A 202       7.638 -10.764 -13.386  1.00 98.50           C  
ATOM   1607  CD2 LEU A 202       5.636 -11.870 -14.418  1.00 98.50           C  
ATOM   1608  N   GLY A 203       5.616 -15.264 -10.157  1.00 97.61           N  
ATOM   1609  CA  GLY A 203       5.812 -16.574  -9.556  1.00 97.61           C  
ATOM   1610  C   GLY A 203       7.264 -16.870  -9.232  1.00 97.61           C  
ATOM   1611  O   GLY A 203       7.801 -17.898  -9.650  1.00 97.61           O  
ATOM   1612  N   GLY A 204       8.009 -16.050  -8.480  1.00 98.28           N  
ATOM   1613  CA  GLY A 204       9.381 -16.249  -8.039  1.00 98.28           C  
ATOM   1614  C   GLY A 204      10.402 -15.600  -8.953  1.00 98.28           C  
ATOM   1615  O   GLY A 204      10.177 -14.499  -9.462  1.00 98.28           O  
ATOM   1616  N   SER A 205      11.488 -16.339  -9.218  1.00 98.38           N  
ATOM   1617  CA  SER A 205      12.552 -15.800 -10.058  1.00 98.38           C  
ATOM   1618  C   SER A 205      12.061 -15.550 -11.480  1.00 98.38           C  
ATOM   1619  CB  SER A 205      13.750 -16.750 -10.082  1.00 98.38           C  
ATOM   1620  O   SER A 205      11.287 -16.341 -12.022  1.00 98.38           O  
ATOM   1621  OG  SER A 205      14.337 -16.853  -8.796  1.00 98.38           O  
ATOM   1622  N   HIS A 206      12.471 -14.430 -11.985  1.00 98.18           N  
ATOM   1623  CA  HIS A 206      12.073 -14.097 -13.348  1.00 98.18           C  
ATOM   1624  C   HIS A 206      13.171 -13.323 -14.070  1.00 98.18           C  
ATOM   1625  CB  HIS A 206      10.776 -13.286 -13.344  1.00 98.18           C  
ATOM   1626  O   HIS A 206      14.077 -12.782 -13.432  1.00 98.18           O  
ATOM   1627  CG  HIS A 206      10.857 -12.028 -12.538  1.00 98.18           C  
ATOM   1628  CD2 HIS A 206      10.427 -11.745 -11.286  1.00 98.18           C  
ATOM   1629  ND1 HIS A 206      11.438 -10.874 -13.017  1.00 98.18           N  
ATOM   1630  CE1 HIS A 206      11.362  -9.933 -12.091  1.00 98.18           C  
ATOM   1631  NE2 HIS A 206      10.753 -10.436 -11.031  1.00 98.18           N  
ATOM   1632  N   LEU A 207      13.208 -13.237 -15.490  1.00 97.55           N  
ATOM   1633  CA  LEU A 207      14.271 -12.673 -16.314  1.00 97.55           C  
ATOM   1634  C   LEU A 207      14.069 -11.175 -16.513  1.00 97.55           C  
ATOM   1635  CB  LEU A 207      14.327 -13.377 -17.672  1.00 97.55           C  
ATOM   1636  O   LEU A 207      15.037 -10.431 -16.688  1.00 97.55           O  
ATOM   1637  CG  LEU A 207      14.702 -14.860 -17.653  1.00 97.55           C  
ATOM   1638  CD1 LEU A 207      14.624 -15.445 -19.059  1.00 97.55           C  
ATOM   1639  CD2 LEU A 207      16.095 -15.052 -17.065  1.00 97.55           C  
ATOM   1640  N   SER A 208      12.753 -10.746 -16.489  1.00 97.64           N  
ATOM   1641  CA  SER A 208      12.453  -9.332 -16.688  1.00 97.64           C  
ATOM   1642  C   SER A 208      12.879  -8.502 -15.483  1.00 97.64           C  
ATOM   1643  CB  SER A 208      10.960  -9.133 -16.952  1.00 97.64           C  
ATOM   1644  O   SER A 208      12.911  -9.002 -14.357  1.00 97.64           O  
ATOM   1645  OG  SER A 208      10.188  -9.626 -15.870  1.00 97.64           O  
ATOM   1646  N   TYR A 209      13.377  -7.313 -15.814  1.00 97.55           N  
ATOM   1647  CA  TYR A 209      13.919  -6.461 -14.762  1.00 97.55           C  
ATOM   1648  C   TYR A 209      12.804  -5.737 -14.017  1.00 97.55           C  
ATOM   1649  CB  TYR A 209      14.902  -5.443 -15.347  1.00 97.55           C  
ATOM   1650  O   TYR A 209      12.066  -4.945 -14.608  1.00 97.55           O  
ATOM   1651  CG  TYR A 209      15.516  -4.528 -14.315  1.00 97.55           C  
ATOM   1652  CD1 TYR A 209      15.148  -3.187 -14.238  1.00 97.55           C  
ATOM   1653  CD2 TYR A 209      16.465  -5.003 -13.416  1.00 97.55           C  
ATOM   1654  CE1 TYR A 209      15.713  -2.340 -13.289  1.00 97.55           C  
ATOM   1655  CE2 TYR A 209      17.036  -4.165 -12.464  1.00 97.55           C  
ATOM   1656  OH  TYR A 209      17.216  -2.004 -11.467  1.00 97.55           O  
ATOM   1657  CZ  TYR A 209      16.654  -2.838 -12.408  1.00 97.55           C  
ATOM   1658  N   ALA A 210      12.603  -6.001 -12.726  1.00 97.41           N  
ATOM   1659  CA  ALA A 210      11.902  -5.237 -11.697  1.00 97.41           C  
ATOM   1660  C   ALA A 210      10.454  -4.973 -12.100  1.00 97.41           C  
ATOM   1661  CB  ALA A 210      12.625  -3.920 -11.426  1.00 97.41           C  
ATOM   1662  O   ALA A 210       9.929  -3.881 -11.870  1.00 97.41           O  
ATOM   1663  N   ASN A 211       9.784  -5.969 -12.812  1.00 98.38           N  
ATOM   1664  CA  ASN A 211       8.399  -5.731 -13.205  1.00 98.38           C  
ATOM   1665  C   ASN A 211       7.446  -6.705 -12.517  1.00 98.38           C  
ATOM   1666  CB  ASN A 211       8.248  -5.825 -14.725  1.00 98.38           C  
ATOM   1667  O   ASN A 211       6.313  -6.891 -12.964  1.00 98.38           O  
ATOM   1668  CG  ASN A 211       8.508  -7.223 -15.252  1.00 98.38           C  
ATOM   1669  ND2 ASN A 211       7.989  -7.515 -16.439  1.00 98.38           N  
ATOM   1670  OD1 ASN A 211       9.170  -8.033 -14.598  1.00 98.38           O  
ATOM   1671  N   GLY A 212       7.934  -7.358 -11.431  1.00 98.59           N  
ATOM   1672  CA  GLY A 212       7.106  -8.230 -10.614  1.00 98.59           C  
ATOM   1673  C   GLY A 212       6.730  -7.616  -9.278  1.00 98.59           C  
ATOM   1674  O   GLY A 212       6.736  -6.393  -9.128  1.00 98.59           O  
ATOM   1675  N   ILE A 213       6.184  -8.462  -8.329  1.00 98.81           N  
ATOM   1676  CA  ILE A 213       5.970  -8.062  -6.942  1.00 98.81           C  
ATOM   1677  C   ILE A 213       7.304  -8.044  -6.199  1.00 98.81           C  
ATOM   1678  CB  ILE A 213       4.972  -9.003  -6.230  1.00 98.81           C  
ATOM   1679  O   ILE A 213       7.726  -9.061  -5.643  1.00 98.81           O  
ATOM   1680  CG1 ILE A 213       3.703  -9.172  -7.073  1.00 98.81           C  
ATOM   1681  CG2 ILE A 213       4.636  -8.475  -4.833  1.00 98.81           C  
ATOM   1682  CD1 ILE A 213       2.754 -10.244  -6.555  1.00 98.81           C  
ATOM   1683  N   ASN A 214       7.959  -6.906  -6.251  1.00 98.80           N  
ATOM   1684  CA  ASN A 214       9.345  -6.804  -5.807  1.00 98.80           C  
ATOM   1685  C   ASN A 214       9.464  -5.988  -4.523  1.00 98.80           C  
ATOM   1686  CB  ASN A 214      10.217  -6.194  -6.906  1.00 98.80           C  
ATOM   1687  O   ASN A 214       8.762  -4.990  -4.349  1.00 98.80           O  
ATOM   1688  CG  ASN A 214      10.061  -6.903  -8.237  1.00 98.80           C  
ATOM   1689  ND2 ASN A 214      10.551  -8.135  -8.314  1.00 98.80           N  
ATOM   1690  OD1 ASN A 214       9.505  -6.348  -9.189  1.00 98.80           O  
ATOM   1691  N   TRP A 215      10.199  -6.441  -3.636  1.00 98.85           N  
ATOM   1692  CA  TRP A 215      10.799  -5.781  -2.482  1.00 98.85           C  
ATOM   1693  C   TRP A 215      12.317  -5.924  -2.502  1.00 98.85           C  
ATOM   1694  CB  TRP A 215      10.237  -6.357  -1.180  1.00 98.85           C  
ATOM   1695  O   TRP A 215      12.855  -6.954  -2.090  1.00 98.85           O  
ATOM   1696  CG  TRP A 215      10.522  -5.519   0.030  1.00 98.85           C  
ATOM   1697  CD1 TRP A 215      11.601  -5.616   0.864  1.00 98.85           C  
ATOM   1698  CD2 TRP A 215       9.712  -4.458   0.545  1.00 98.85           C  
ATOM   1699  CE2 TRP A 215      10.362  -3.955   1.694  1.00 98.85           C  
ATOM   1700  CE3 TRP A 215       8.499  -3.882   0.145  1.00 98.85           C  
ATOM   1701  NE1 TRP A 215      11.511  -4.679   1.867  1.00 98.85           N  
ATOM   1702  CH2 TRP A 215       8.650  -2.357   2.035  1.00 98.85           C  
ATOM   1703  CZ2 TRP A 215       9.838  -2.902   2.448  1.00 98.85           C  
ATOM   1704  CZ3 TRP A 215       7.979  -2.834   0.897  1.00 98.85           C  
ATOM   1705  N   ALA A 216      13.002  -4.897  -2.988  1.00 98.60           N  
ATOM   1706  CA  ALA A 216      14.391  -4.967  -3.434  1.00 98.60           C  
ATOM   1707  C   ALA A 216      15.318  -5.354  -2.286  1.00 98.60           C  
ATOM   1708  CB  ALA A 216      14.824  -3.633  -4.037  1.00 98.60           C  
ATOM   1709  O   ALA A 216      16.218  -6.180  -2.457  1.00 98.60           O  
ATOM   1710  N   GLN A 217      15.122  -4.846  -1.126  1.00 98.67           N  
ATOM   1711  CA  GLN A 217      16.042  -5.082  -0.018  1.00 98.67           C  
ATOM   1712  C   GLN A 217      15.909  -6.506   0.514  1.00 98.67           C  
ATOM   1713  CB  GLN A 217      15.798  -4.076   1.108  1.00 98.67           C  
ATOM   1714  O   GLN A 217      16.809  -7.009   1.189  1.00 98.67           O  
ATOM   1715  CG  GLN A 217      16.284  -2.668   0.791  1.00 98.67           C  
ATOM   1716  CD  GLN A 217      16.389  -1.792   2.025  1.00 98.67           C  
ATOM   1717  NE2 GLN A 217      16.707  -0.518   1.822  1.00 98.67           N  
ATOM   1718  OE1 GLN A 217      16.185  -2.256   3.151  1.00 98.67           O  
ATOM   1719  N   TRP A 218      14.852  -7.234   0.181  1.00 98.72           N  
ATOM   1720  CA  TRP A 218      14.700  -8.606   0.653  1.00 98.72           C  
ATOM   1721  C   TRP A 218      15.065  -9.602  -0.443  1.00 98.72           C  
ATOM   1722  CB  TRP A 218      13.266  -8.855   1.129  1.00 98.72           C  
ATOM   1723  O   TRP A 218      16.030 -10.357  -0.307  1.00 98.72           O  
ATOM   1724  CG  TRP A 218      13.055 -10.204   1.749  1.00 98.72           C  
ATOM   1725  CD1 TRP A 218      13.907 -10.867   2.589  1.00 98.72           C  
ATOM   1726  CD2 TRP A 218      11.920 -11.057   1.573  1.00 98.72           C  
ATOM   1727  CE2 TRP A 218      12.151 -12.222   2.338  1.00 98.72           C  
ATOM   1728  CE3 TRP A 218      10.729 -10.949   0.844  1.00 98.72           C  
ATOM   1729  NE1 TRP A 218      13.369 -12.081   2.947  1.00 98.72           N  
ATOM   1730  CH2 TRP A 218      10.075 -13.142   1.669  1.00 98.72           C  
ATOM   1731  CZ2 TRP A 218      11.232 -13.273   2.392  1.00 98.72           C  
ATOM   1732  CZ3 TRP A 218       9.816 -11.996   0.900  1.00 98.72           C  
ATOM   1733  N   LYS A 219      14.428  -9.549  -1.680  1.00 98.59           N  
ATOM   1734  CA  LYS A 219      14.652 -10.603  -2.666  1.00 98.59           C  
ATOM   1735  C   LYS A 219      15.168 -10.025  -3.981  1.00 98.59           C  
ATOM   1736  CB  LYS A 219      13.365 -11.393  -2.909  1.00 98.59           C  
ATOM   1737  O   LYS A 219      15.290 -10.744  -4.975  1.00 98.59           O  
ATOM   1738  CG  LYS A 219      12.879 -12.173  -1.697  1.00 98.59           C  
ATOM   1739  CD  LYS A 219      13.845 -13.292  -1.328  1.00 98.59           C  
ATOM   1740  CE  LYS A 219      13.283 -14.175  -0.223  1.00 98.59           C  
ATOM   1741  NZ  LYS A 219      14.222 -15.280   0.135  1.00 98.59           N  
ATOM   1742  N   GLY A 220      15.509  -8.685  -3.987  1.00 98.43           N  
ATOM   1743  CA  GLY A 220      16.087  -8.072  -5.172  1.00 98.43           C  
ATOM   1744  C   GLY A 220      15.057  -7.743  -6.236  1.00 98.43           C  
ATOM   1745  O   GLY A 220      13.853  -7.766  -5.971  1.00 98.43           O  
ATOM   1746  N   PHE A 221      15.456  -7.482  -7.465  1.00 98.53           N  
ATOM   1747  CA  PHE A 221      14.604  -6.966  -8.529  1.00 98.53           C  
ATOM   1748  C   PHE A 221      14.185  -8.083  -9.478  1.00 98.53           C  
ATOM   1749  CB  PHE A 221      15.323  -5.858  -9.306  1.00 98.53           C  
ATOM   1750  O   PHE A 221      13.384  -7.863 -10.389  1.00 98.53           O  
ATOM   1751  CG  PHE A 221      15.489  -4.581  -8.529  1.00 98.53           C  
ATOM   1752  CD1 PHE A 221      14.389  -3.793  -8.214  1.00 98.53           C  
ATOM   1753  CD2 PHE A 221      16.748  -4.168  -8.111  1.00 98.53           C  
ATOM   1754  CE1 PHE A 221      14.540  -2.610  -7.494  1.00 98.53           C  
ATOM   1755  CE2 PHE A 221      16.907  -2.987  -7.391  1.00 98.53           C  
ATOM   1756  CZ  PHE A 221      15.802  -2.209  -7.085  1.00 98.53           C  
ATOM   1757  N   TYR A 222      14.683  -9.308  -9.299  1.00 98.61           N  
ATOM   1758  CA  TYR A 222      14.416 -10.383 -10.248  1.00 98.61           C  
ATOM   1759  C   TYR A 222      13.647 -11.519  -9.584  1.00 98.61           C  
ATOM   1760  CB  TYR A 222      15.725 -10.915 -10.840  1.00 98.61           C  
ATOM   1761  O   TYR A 222      13.726 -12.670 -10.020  1.00 98.61           O  
ATOM   1762  CG  TYR A 222      16.427  -9.932 -11.744  1.00 98.61           C  
ATOM   1763  CD1 TYR A 222      16.060  -9.801 -13.081  1.00 98.61           C  
ATOM   1764  CD2 TYR A 222      17.458  -9.132 -11.263  1.00 98.61           C  
ATOM   1765  CE1 TYR A 222      16.705  -8.897 -13.919  1.00 98.61           C  
ATOM   1766  CE2 TYR A 222      18.110  -8.224 -12.092  1.00 98.61           C  
ATOM   1767  OH  TYR A 222      18.369  -7.218 -14.241  1.00 98.61           O  
ATOM   1768  CZ  TYR A 222      17.727  -8.114 -13.416  1.00 98.61           C  
ATOM   1769  N   TYR A 223      13.019 -11.146  -8.481  1.00 98.77           N  
ATOM   1770  CA  TYR A 223      12.179 -12.111  -7.780  1.00 98.77           C  
ATOM   1771  C   TYR A 223      10.805 -11.523  -7.482  1.00 98.77           C  
ATOM   1772  CB  TYR A 223      12.849 -12.559  -6.477  1.00 98.77           C  
ATOM   1773  O   TYR A 223      10.698 -10.460  -6.865  1.00 98.77           O  
ATOM   1774  CG  TYR A 223      12.187 -13.754  -5.835  1.00 98.77           C  
ATOM   1775  CD1 TYR A 223      11.036 -13.607  -5.063  1.00 98.77           C  
ATOM   1776  CD2 TYR A 223      12.712 -15.032  -5.997  1.00 98.77           C  
ATOM   1777  CE1 TYR A 223      10.425 -14.705  -4.468  1.00 98.77           C  
ATOM   1778  CE2 TYR A 223      12.108 -16.137  -5.406  1.00 98.77           C  
ATOM   1779  OH  TYR A 223      10.365 -17.055  -4.058  1.00 98.77           O  
ATOM   1780  CZ  TYR A 223      10.967 -15.964  -4.645  1.00 98.77           C  
ATOM   1781  N   SER A 224       9.715 -12.192  -7.894  1.00 98.82           N  
ATOM   1782  CA  SER A 224       8.338 -11.801  -7.613  1.00 98.82           C  
ATOM   1783  C   SER A 224       7.759 -12.608  -6.456  1.00 98.82           C  
ATOM   1784  CB  SER A 224       7.465 -11.979  -8.856  1.00 98.82           C  
ATOM   1785  O   SER A 224       7.692 -13.837  -6.521  1.00 98.82           O  
ATOM   1786  OG  SER A 224       6.154 -11.495  -8.624  1.00 98.82           O  
ATOM   1787  N   LEU A 225       7.340 -11.889  -5.426  1.00 98.86           N  
ATOM   1788  CA  LEU A 225       6.903 -12.488  -4.169  1.00 98.86           C  
ATOM   1789  C   LEU A 225       5.590 -13.241  -4.354  1.00 98.86           C  
ATOM   1790  CB  LEU A 225       6.741 -11.413  -3.091  1.00 98.86           C  
ATOM   1791  O   LEU A 225       4.823 -12.944  -5.272  1.00 98.86           O  
ATOM   1792  CG  LEU A 225       8.009 -10.655  -2.693  1.00 98.86           C  
ATOM   1793  CD1 LEU A 225       7.658  -9.461  -1.812  1.00 98.86           C  
ATOM   1794  CD2 LEU A 225       8.986 -11.584  -1.980  1.00 98.86           C  
ATOM   1795  N   LYS A 226       5.408 -14.278  -3.491  1.00 98.78           N  
ATOM   1796  CA  LYS A 226       4.219 -15.125  -3.497  1.00 98.78           C  
ATOM   1797  C   LYS A 226       3.033 -14.412  -2.852  1.00 98.78           C  
ATOM   1798  CB  LYS A 226       4.494 -16.444  -2.773  1.00 98.78           C  
ATOM   1799  O   LYS A 226       1.936 -14.388  -3.414  1.00 98.78           O  
ATOM   1800  CG  LYS A 226       3.290 -17.370  -2.694  1.00 98.78           C  
ATOM   1801  CD  LYS A 226       3.603 -18.627  -1.894  1.00 98.78           C  
ATOM   1802  CE  LYS A 226       2.372 -19.509  -1.730  1.00 98.78           C  
ATOM   1803  NZ  LYS A 226       2.670 -20.734  -0.930  1.00 98.78           N  
ATOM   1804  N   ARG A 227       3.202 -13.832  -1.585  1.00 98.72           N  
ATOM   1805  CA  ARG A 227       2.142 -13.176  -0.826  1.00 98.72           C  
ATOM   1806  C   ARG A 227       2.608 -11.828  -0.287  1.00 98.72           C  
ATOM   1807  CB  ARG A 227       1.674 -14.068   0.327  1.00 98.72           C  
ATOM   1808  O   ARG A 227       3.735 -11.703   0.196  1.00 98.72           O  
ATOM   1809  CG  ARG A 227       0.987 -15.347  -0.124  1.00 98.72           C  
ATOM   1810  CD  ARG A 227       0.514 -16.180   1.060  1.00 98.72           C  
ATOM   1811  NE  ARG A 227      -0.121 -17.421   0.626  1.00 98.72           N  
ATOM   1812  NH1 ARG A 227      -0.863 -18.020   2.730  1.00 98.72           N  
ATOM   1813  NH2 ARG A 227      -1.302 -19.367   0.928  1.00 98.72           N  
ATOM   1814  CZ  ARG A 227      -0.761 -18.267   1.429  1.00 98.72           C  
ATOM   1815  N   THR A 228       1.768 -10.802  -0.452  1.00 98.79           N  
ATOM   1816  CA  THR A 228       2.020  -9.503   0.160  1.00 98.79           C  
ATOM   1817  C   THR A 228       0.742  -8.933   0.768  1.00 98.79           C  
ATOM   1818  CB  THR A 228       2.594  -8.505  -0.863  1.00 98.79           C  
ATOM   1819  O   THR A 228      -0.344  -9.098   0.209  1.00 98.79           O  
ATOM   1820  CG2 THR A 228       3.777  -9.107  -1.614  1.00 98.79           C  
ATOM   1821  OG1 THR A 228       1.573  -8.154  -1.804  1.00 98.79           O  
ATOM   1822  N   GLU A 229       0.896  -8.362   1.940  1.00 98.83           N  
ATOM   1823  CA  GLU A 229      -0.173  -7.604   2.583  1.00 98.83           C  
ATOM   1824  C   GLU A 229       0.339  -6.268   3.112  1.00 98.83           C  
ATOM   1825  CB  GLU A 229      -0.799  -8.415   3.720  1.00 98.83           C  
ATOM   1826  O   GLU A 229       1.368  -6.216   3.790  1.00 98.83           O  
ATOM   1827  CG  GLU A 229      -1.567  -9.643   3.250  1.00 98.83           C  
ATOM   1828  CD  GLU A 229      -2.209 -10.421   4.388  1.00 98.83           C  
ATOM   1829  OE1 GLU A 229      -2.910 -11.422   4.118  1.00 98.83           O  
ATOM   1830  OE2 GLU A 229      -2.010 -10.025   5.558  1.00 98.83           O  
ATOM   1831  N   MET A 230      -0.341  -5.203   2.709  1.00 98.94           N  
ATOM   1832  CA  MET A 230      -0.156  -3.906   3.353  1.00 98.94           C  
ATOM   1833  C   MET A 230      -1.348  -3.565   4.242  1.00 98.94           C  
ATOM   1834  CB  MET A 230       0.047  -2.809   2.307  1.00 98.94           C  
ATOM   1835  O   MET A 230      -2.496  -3.621   3.797  1.00 98.94           O  
ATOM   1836  CG  MET A 230       1.213  -3.068   1.366  1.00 98.94           C  
ATOM   1837  SD  MET A 230       1.394  -1.758   0.094  1.00 98.94           S  
ATOM   1838  CE  MET A 230       2.048  -0.408   1.116  1.00 98.94           C  
ATOM   1839  N   LYS A 231      -1.010  -3.249   5.483  1.00 98.92           N  
ATOM   1840  CA  LYS A 231      -2.096  -3.035   6.436  1.00 98.92           C  
ATOM   1841  C   LYS A 231      -1.755  -1.917   7.416  1.00 98.92           C  
ATOM   1842  CB  LYS A 231      -2.403  -4.325   7.198  1.00 98.92           C  
ATOM   1843  O   LYS A 231      -0.580  -1.642   7.668  1.00 98.92           O  
ATOM   1844  CG  LYS A 231      -1.198  -4.928   7.905  1.00 98.92           C  
ATOM   1845  CD  LYS A 231      -1.501  -6.326   8.431  1.00 98.92           C  
ATOM   1846  CE  LYS A 231      -0.523  -7.355   7.879  1.00 98.92           C  
ATOM   1847  NZ  LYS A 231      -0.909  -8.746   8.262  1.00 98.92           N  
ATOM   1848  N   ILE A 232      -2.798  -1.188   7.943  1.00 98.85           N  
ATOM   1849  CA  ILE A 232      -2.596  -0.050   8.834  1.00 98.85           C  
ATOM   1850  C   ILE A 232      -3.361  -0.272  10.136  1.00 98.85           C  
ATOM   1851  CB  ILE A 232      -3.040   1.273   8.170  1.00 98.85           C  
ATOM   1852  O   ILE A 232      -4.362  -0.992  10.160  1.00 98.85           O  
ATOM   1853  CG1 ILE A 232      -4.503   1.180   7.722  1.00 98.85           C  
ATOM   1854  CG2 ILE A 232      -2.127   1.619   6.991  1.00 98.85           C  
ATOM   1855  CD1 ILE A 232      -5.064   2.483   7.167  1.00 98.85           C  
ATOM   1856  N   ARG A 233      -2.832   0.274  11.133  1.00 98.28           N  
ATOM   1857  CA  ARG A 233      -3.435   0.269  12.462  1.00 98.28           C  
ATOM   1858  C   ARG A 233      -3.180   1.588  13.184  1.00 98.28           C  
ATOM   1859  CB  ARG A 233      -2.894  -0.897  13.293  1.00 98.28           C  
ATOM   1860  O   ARG A 233      -2.134   2.212  12.997  1.00 98.28           O  
ATOM   1861  CG  ARG A 233      -3.483  -0.981  14.693  1.00 98.28           C  
ATOM   1862  CD  ARG A 233      -2.961  -2.192  15.452  1.00 98.28           C  
ATOM   1863  NE  ARG A 233      -1.548  -2.047  15.791  1.00 98.28           N  
ATOM   1864  NH1 ARG A 233      -1.288  -4.223  16.523  1.00 98.28           N  
ATOM   1865  NH2 ARG A 233       0.489  -2.775  16.564  1.00 98.28           N  
ATOM   1866  CZ  ARG A 233      -0.785  -3.015  16.292  1.00 98.28           C  
ATOM   1867  N   ARG A 234      -4.165   2.054  13.969  1.00 97.64           N  
ATOM   1868  CA  ARG A 234      -3.981   3.313  14.684  1.00 97.64           C  
ATOM   1869  C   ARG A 234      -2.704   3.288  15.518  1.00 97.64           C  
ATOM   1870  CB  ARG A 234      -5.187   3.602  15.582  1.00 97.64           C  
ATOM   1871  O   ARG A 234      -2.410   2.292  16.182  1.00 97.64           O  
ATOM   1872  CG  ARG A 234      -6.472   3.874  14.817  1.00 97.64           C  
ATOM   1873  CD  ARG A 234      -7.608   4.276  15.748  1.00 97.64           C  
ATOM   1874  NE  ARG A 234      -8.887   4.331  15.045  1.00 97.64           N  
ATOM   1875  NH1 ARG A 234     -10.012   5.411  16.750  1.00 97.64           N  
ATOM   1876  NH2 ARG A 234     -11.108   4.865  14.813  1.00 97.64           N  
ATOM   1877  CZ  ARG A 234      -9.999   4.869  15.538  1.00 97.64           C  
ATOM   1878  N   ALA A 235      -1.898   4.366  15.297  1.00 89.89           N  
ATOM   1879  CA  ALA A 235      -0.652   4.502  16.048  1.00 89.89           C  
ATOM   1880  C   ALA A 235      -0.926   4.835  17.512  1.00 89.89           C  
ATOM   1881  CB  ALA A 235       0.234   5.575  15.419  1.00 89.89           C  
ATOM   1882  O   ALA A 235      -1.959   5.425  17.837  1.00 89.89           O  
ATOM   1883  N   GLY A 236      -0.386   4.099  18.519  1.00 77.61           N  
ATOM   1884  CA  GLY A 236      -0.511   4.395  19.937  1.00 77.61           C  
ATOM   1885  C   GLY A 236      -0.120   5.818  20.286  1.00 77.61           C  
ATOM   1886  O   GLY A 236       0.476   6.522  19.468  1.00 77.61           O  
ATOM   1887  N   LYS A 237      -0.851   6.544  21.249  1.00 56.68           N  
ATOM   1888  CA  LYS A 237      -0.484   7.853  21.784  1.00 56.68           C  
ATOM   1889  C   LYS A 237       0.998   7.904  22.141  1.00 56.68           C  
ATOM   1890  CB  LYS A 237      -1.331   8.187  23.013  1.00 56.68           C  
ATOM   1891  O   LYS A 237       1.563   6.916  22.614  1.00 56.68           O  
ATOM   1892  CG  LYS A 237      -2.773   8.551  22.691  1.00 56.68           C  
ATOM   1893  CD  LYS A 237      -3.514   9.045  23.926  1.00 56.68           C  
ATOM   1894  CE  LYS A 237      -4.986   9.303  23.631  1.00 56.68           C  
ATOM   1895  NZ  LYS A 237      -5.716   9.790  24.839  1.00 56.68           N  
ATOM   1896  N   PRO A 238       1.776   8.864  21.526  1.00 48.77           N  
ATOM   1897  CA  PRO A 238       3.155   8.976  22.006  1.00 48.77           C  
ATOM   1898  C   PRO A 238       3.257   8.919  23.528  1.00 48.77           C  
ATOM   1899  CB  PRO A 238       3.602  10.342  21.479  1.00 48.77           C  
ATOM   1900  O   PRO A 238       2.391   9.449  24.229  1.00 48.77           O  
ATOM   1901  CG  PRO A 238       2.428  10.858  20.711  1.00 48.77           C  
ATOM   1902  CD  PRO A 238       1.283   9.904  20.892  1.00 48.77           C  
ATOM   1903  N   ILE A 239       3.712   7.874  24.139  1.00 44.50           N  
ATOM   1904  CA  ILE A 239       4.058   7.904  25.556  1.00 44.50           C  
ATOM   1905  C   ILE A 239       4.926   9.125  25.851  1.00 44.50           C  
ATOM   1906  CB  ILE A 239       4.787   6.611  25.987  1.00 44.50           C  
ATOM   1907  O   ILE A 239       5.932   9.357  25.175  1.00 44.50           O  
ATOM   1908  CG1 ILE A 239       3.959   5.379  25.607  1.00 44.50           C  
ATOM   1909  CG2 ILE A 239       5.081   6.632  27.490  1.00 44.50           C  
ATOM   1910  CD1 ILE A 239       4.725   4.066  25.695  1.00 44.50           C  
ATOM   1911  N   PRO A 240       4.395  10.254  26.471  1.00 42.72           N  
ATOM   1912  CA  PRO A 240       5.338  11.301  26.871  1.00 42.72           C  
ATOM   1913  C   PRO A 240       6.561  10.747  27.598  1.00 42.72           C  
ATOM   1914  CB  PRO A 240       4.506  12.189  27.800  1.00 42.72           C  
ATOM   1915  O   PRO A 240       6.457   9.750  28.318  1.00 42.72           O  
ATOM   1916  CG  PRO A 240       3.155  11.549  27.831  1.00 42.72           C  
ATOM   1917  CD  PRO A 240       3.211  10.279  27.032  1.00 42.72           C  
ATOM   1918  N   ASN A 241       7.754  10.771  27.004  1.00 43.20           N  
ATOM   1919  CA  ASN A 241       9.053  10.582  27.640  1.00 43.20           C  
ATOM   1920  C   ASN A 241       9.042  11.058  29.090  1.00 43.20           C  
ATOM   1921  CB  ASN A 241      10.147  11.305  26.852  1.00 43.20           C  
ATOM   1922  O   ASN A 241       8.717  12.214  29.365  1.00 43.20           O  
ATOM   1923  CG  ASN A 241      11.435  10.508  26.776  1.00 43.20           C  
ATOM   1924  ND2 ASN A 241      12.419  11.039  26.059  1.00 43.20           N  
ATOM   1925  OD1 ASN A 241      11.545   9.425  27.356  1.00 43.20           O  
ATOM   1926  N   PRO A 242       9.015  10.212  30.093  1.00 47.73           N  
ATOM   1927  CA  PRO A 242       9.164  10.641  31.486  1.00 47.73           C  
ATOM   1928  C   PRO A 242      10.486  11.361  31.743  1.00 47.73           C  
ATOM   1929  CB  PRO A 242       9.096   9.327  32.268  1.00 47.73           C  
ATOM   1930  O   PRO A 242      10.662  11.980  32.796  1.00 47.73           O  
ATOM   1931  CG  PRO A 242       8.993   8.264  31.223  1.00 47.73           C  
ATOM   1932  CD  PRO A 242       9.027   8.920  29.872  1.00 47.73           C  
ATOM   1933  N   LEU A 243      11.289  11.695  30.658  1.00 50.09           N  
ATOM   1934  CA  LEU A 243      12.569  12.291  31.024  1.00 50.09           C  
ATOM   1935  C   LEU A 243      12.640  13.746  30.570  1.00 50.09           C  
ATOM   1936  CB  LEU A 243      13.726  11.497  30.412  1.00 50.09           C  
ATOM   1937  O   LEU A 243      13.639  14.427  30.810  1.00 50.09           O  
ATOM   1938  CG  LEU A 243      13.952  10.090  30.969  1.00 50.09           C  
ATOM   1939  CD1 LEU A 243      14.993   9.351  30.135  1.00 50.09           C  
ATOM   1940  CD2 LEU A 243      14.379  10.156  32.431  1.00 50.09           C  
ATOM   1941  N   LEU A 244      11.513  14.368  30.245  1.00 51.77           N  
ATOM   1942  CA  LEU A 244      11.603  15.800  29.982  1.00 51.77           C  
ATOM   1943  C   LEU A 244      10.666  16.581  30.897  1.00 51.77           C  
ATOM   1944  CB  LEU A 244      11.271  16.098  28.517  1.00 51.77           C  
ATOM   1945  O   LEU A 244      10.540  17.801  30.768  1.00 51.77           O  
ATOM   1946  CG  LEU A 244      12.406  15.904  27.511  1.00 51.77           C  
ATOM   1947  CD1 LEU A 244      11.842  15.692  26.110  1.00 51.77           C  
ATOM   1948  CD2 LEU A 244      13.354  17.099  27.537  1.00 51.77           C  
ATOM   1949  N   GLY A 245      10.353  16.156  32.152  1.00 46.10           N  
ATOM   1950  CA  GLY A 245       9.689  17.024  33.111  1.00 46.10           C  
ATOM   1951  C   GLY A 245      10.476  17.209  34.394  1.00 46.10           C  
ATOM   1952  O   GLY A 245       9.894  17.343  35.472  1.00 46.10           O  
ATOM   1953  N   LEU A 246      11.815  17.346  34.299  1.00 47.83           N  
ATOM   1954  CA  LEU A 246      12.393  17.936  35.502  1.00 47.83           C  
ATOM   1955  C   LEU A 246      13.201  19.183  35.161  1.00 47.83           C  
ATOM   1956  CB  LEU A 246      13.282  16.919  36.224  1.00 47.83           C  
ATOM   1957  O   LEU A 246      14.179  19.110  34.413  1.00 47.83           O  
ATOM   1958  CG  LEU A 246      12.584  16.002  37.229  1.00 47.83           C  
ATOM   1959  CD1 LEU A 246      12.989  14.551  36.993  1.00 47.83           C  
ATOM   1960  CD2 LEU A 246      12.908  16.428  38.657  1.00 47.83           C  
ATOM   1961  N   ASP A 247      12.613  20.285  34.781  1.00 42.88           N  
ATOM   1962  CA  ASP A 247      13.363  21.493  35.111  1.00 42.88           C  
ATOM   1963  C   ASP A 247      12.472  22.731  35.030  1.00 42.88           C  
ATOM   1964  CB  ASP A 247      14.567  21.649  34.180  1.00 42.88           C  
ATOM   1965  O   ASP A 247      11.850  22.988  33.997  1.00 42.88           O  
ATOM   1966  CG  ASP A 247      15.883  21.766  34.928  1.00 42.88           C  
ATOM   1967  OD1 ASP A 247      15.877  21.761  36.178  1.00 42.88           O  
ATOM   1968  OD2 ASP A 247      16.936  21.866  34.261  1.00 42.88           O  
ATOM   1969  N   SER A 248      11.864  23.213  36.164  1.00 40.21           N  
ATOM   1970  CA  SER A 248      12.059  24.590  36.605  1.00 40.21           C  
ATOM   1971  C   SER A 248      11.261  24.884  37.871  1.00 40.21           C  
ATOM   1972  CB  SER A 248      11.657  25.568  35.501  1.00 40.21           C  
ATOM   1973  O   SER A 248      10.028  24.887  37.847  1.00 40.21           O  
ATOM   1974  OG  SER A 248      10.252  25.756  35.482  1.00 40.21           O  
ATOM   1975  N   THR A 249      11.565  24.327  39.086  1.00 40.53           N  
ATOM   1976  CA  THR A 249      11.298  24.982  40.362  1.00 40.53           C  
ATOM   1977  C   THR A 249      12.154  26.235  40.516  1.00 40.53           C  
ATOM   1978  CB  THR A 249      11.559  24.030  41.544  1.00 40.53           C  
ATOM   1979  O   THR A 249      13.340  26.229  40.179  1.00 40.53           O  
ATOM   1980  CG2 THR A 249      10.485  22.951  41.628  1.00 40.53           C  
ATOM   1981  OG1 THR A 249      12.837  23.404  41.373  1.00 40.53           O  
ATOM   1982  N   ARG A 250      11.674  27.433  40.114  1.00 42.05           N  
ATOM   1983  CA  ARG A 250      11.443  28.774  40.642  1.00 42.05           C  
ATOM   1984  C   ARG A 250      12.189  28.982  41.956  1.00 42.05           C  
ATOM   1985  CB  ARG A 250       9.946  29.023  40.844  1.00 42.05           C  
ATOM   1986  O   ARG A 250      11.992  28.230  42.912  1.00 42.05           O  
ATOM   1987  CG  ARG A 250       9.414  30.229  40.087  1.00 42.05           C  
ATOM   1988  CD  ARG A 250       7.927  30.439  40.334  1.00 42.05           C  
ATOM   1989  NE  ARG A 250       7.376  31.472  39.461  1.00 42.05           N  
ATOM   1990  NH1 ARG A 250       5.305  31.522  40.483  1.00 42.05           N  
ATOM   1991  NH2 ARG A 250       5.745  32.901  38.706  1.00 42.05           N  
ATOM   1992  CZ  ARG A 250       6.143  31.963  39.552  1.00 42.05           C  
ATOM   1993  N   THR A 251      13.538  29.264  42.005  1.00 40.70           N  
ATOM   1994  CA  THR A 251      14.311  29.982  43.012  1.00 40.70           C  
ATOM   1995  C   THR A 251      13.684  31.341  43.308  1.00 40.70           C  
ATOM   1996  CB  THR A 251      15.772  30.174  42.563  1.00 40.70           C  
ATOM   1997  O   THR A 251      13.466  32.142  42.396  1.00 40.70           O  
ATOM   1998  CG2 THR A 251      16.554  28.868  42.661  1.00 40.70           C  
ATOM   1999  OG1 THR A 251      15.792  30.629  41.204  1.00 40.70           O  
ATOM   2000  N   GLY A 252      12.619  31.495  44.115  1.00 40.19           N  
ATOM   2001  CA  GLY A 252      12.184  32.621  44.926  1.00 40.19           C  
ATOM   2002  C   GLY A 252      13.092  32.887  46.112  1.00 40.19           C  
ATOM   2003  O   GLY A 252      13.460  31.962  46.839  1.00 40.19           O  
ATOM   2004  N   HIS A 253      14.227  33.598  46.002  1.00 41.45           N  
ATOM   2005  CA  HIS A 253      15.038  34.492  46.820  1.00 41.45           C  
ATOM   2006  C   HIS A 253      14.176  35.265  47.812  1.00 41.45           C  
ATOM   2007  CB  HIS A 253      15.822  35.464  45.937  1.00 41.45           C  
ATOM   2008  O   HIS A 253      13.265  35.994  47.413  1.00 41.45           O  
ATOM   2009  CG  HIS A 253      17.253  35.074  45.738  1.00 41.45           C  
ATOM   2010  CD2 HIS A 253      18.380  35.822  45.700  1.00 41.45           C  
ATOM   2011  ND1 HIS A 253      17.648  33.768  45.546  1.00 41.45           N  
ATOM   2012  CE1 HIS A 253      18.962  33.730  45.398  1.00 41.45           C  
ATOM   2013  NE2 HIS A 253      19.430  34.963  45.487  1.00 41.45           N  
ATOM   2014  N   HIS A 254      13.878  34.782  49.024  1.00 43.26           N  
ATOM   2015  CA  HIS A 254      13.470  35.396  50.282  1.00 43.26           C  
ATOM   2016  C   HIS A 254      14.670  35.963  51.033  1.00 43.26           C  
ATOM   2017  CB  HIS A 254      12.733  34.381  51.159  1.00 43.26           C  
ATOM   2018  O   HIS A 254      15.655  35.257  51.262  1.00 43.26           O  
ATOM   2019  CG  HIS A 254      11.246  34.531  51.129  1.00 43.26           C  
ATOM   2020  CD2 HIS A 254      10.257  33.614  51.252  1.00 43.26           C  
ATOM   2021  ND1 HIS A 254      10.624  35.748  50.952  1.00 43.26           N  
ATOM   2022  CE1 HIS A 254       9.313  35.571  50.968  1.00 43.26           C  
ATOM   2023  NE2 HIS A 254       9.064  34.286  51.148  1.00 43.26           N  
ATOM   2024  N   HIS A 255      15.055  37.243  50.908  1.00 41.68           N  
ATOM   2025  CA  HIS A 255      15.734  38.257  51.707  1.00 41.68           C  
ATOM   2026  C   HIS A 255      15.060  38.430  53.064  1.00 41.68           C  
ATOM   2027  CB  HIS A 255      15.766  39.592  50.962  1.00 41.68           C  
ATOM   2028  O   HIS A 255      13.858  38.695  53.136  1.00 41.68           O  
ATOM   2029  CG  HIS A 255      17.109  39.933  50.399  1.00 41.68           C  
ATOM   2030  CD2 HIS A 255      17.523  40.993  49.666  1.00 41.68           C  
ATOM   2031  ND1 HIS A 255      18.213  39.125  50.567  1.00 41.68           N  
ATOM   2032  CE1 HIS A 255      19.251  39.676  49.961  1.00 41.68           C  
ATOM   2033  NE2 HIS A 255      18.859  40.811  49.407  1.00 41.68           N  
ATOM   2034  N   HIS A 256      15.437  37.760  54.129  1.00 47.72           N  
ATOM   2035  CA  HIS A 256      15.263  37.955  55.564  1.00 47.72           C  
ATOM   2036  C   HIS A 256      16.295  38.932  56.116  1.00 47.72           C  
ATOM   2037  CB  HIS A 256      15.358  36.618  56.301  1.00 47.72           C  
ATOM   2038  O   HIS A 256      17.493  38.786  55.863  1.00 47.72           O  
ATOM   2039  CG  HIS A 256      14.038  36.099  56.776  1.00 47.72           C  
ATOM   2040  CD2 HIS A 256      13.611  34.836  57.008  1.00 47.72           C  
ATOM   2041  ND1 HIS A 256      12.975  36.926  57.066  1.00 47.72           N  
ATOM   2042  CE1 HIS A 256      11.948  36.191  57.458  1.00 47.72           C  
ATOM   2043  NE2 HIS A 256      12.307  34.919  57.431  1.00 47.72           N  
ATOM   2044  N   HIS A 257      15.974  40.209  56.390  1.00 44.55           N  
ATOM   2045  CA  HIS A 257      16.121  41.310  57.336  1.00 44.55           C  
ATOM   2046  C   HIS A 257      16.307  40.792  58.758  1.00 44.55           C  
ATOM   2047  CB  HIS A 257      14.909  42.240  57.269  1.00 44.55           C  
ATOM   2048  O   HIS A 257      15.521  39.968  59.230  1.00 44.55           O  
ATOM   2049  CG  HIS A 257      15.163  43.504  56.510  1.00 44.55           C  
ATOM   2050  CD2 HIS A 257      14.405  44.164  55.604  1.00 44.55           C  
ATOM   2051  ND1 HIS A 257      16.324  44.234  56.648  1.00 44.55           N  
ATOM   2052  CE1 HIS A 257      16.267  45.292  55.857  1.00 44.55           C  
ATOM   2053  NE2 HIS A 257      15.114  45.273  55.212  1.00 44.55           N  
ATOM   2054  N   HIS A 258      17.500  40.656  59.312  1.00 49.13           N  
ATOM   2055  CA  HIS A 258      18.017  40.522  60.669  1.00 49.13           C  
ATOM   2056  C   HIS A 258      18.066  41.873  61.376  1.00 49.13           C  
ATOM   2057  CB  HIS A 258      19.409  39.889  60.651  1.00 49.13           C  
ATOM   2058  O   HIS A 258      18.602  42.843  60.835  1.00 49.13           O  
ATOM   2059  CG  HIS A 258      19.411  38.433  60.997  1.00 49.13           C  
ATOM   2060  CD2 HIS A 258      20.040  37.383  60.420  1.00 49.13           C  
ATOM   2061  ND1 HIS A 258      18.694  37.920  62.056  1.00 49.13           N  
ATOM   2062  CE1 HIS A 258      18.884  36.612  62.115  1.00 49.13           C  
ATOM   2063  NE2 HIS A 258      19.697  36.261  61.134  1.00 49.13           N  
ATOM   2064  N   HIS A 259      17.139  42.218  62.284  1.00 44.04           N  
ATOM   2065  CA  HIS A 259      17.094  42.937  63.552  1.00 44.04           C  
ATOM   2066  C   HIS A 259      17.748  42.128  64.668  1.00 44.04           C  
ATOM   2067  CB  HIS A 259      15.650  43.274  63.926  1.00 44.04           C  
ATOM   2068  O   HIS A 259      17.489  40.931  64.806  1.00 44.04           O  
ATOM   2069  CG  HIS A 259      15.201  44.615  63.437  1.00 44.04           C  
ATOM   2070  CD2 HIS A 259      14.148  44.973  62.665  1.00 44.04           C  
ATOM   2071  ND1 HIS A 259      15.873  45.779  63.739  1.00 44.04           N  
ATOM   2072  CE1 HIS A 259      15.250  46.799  63.172  1.00 44.04           C  
ATOM   2073  NE2 HIS A 259      14.200  46.337  62.515  1.00 44.04           N  
ATOM   2074  N   HIS A 260      18.965  42.505  65.085  1.00 45.00           N  
ATOM   2075  CA  HIS A 260      19.531  42.714  66.413  1.00 45.00           C  
ATOM   2076  C   HIS A 260      20.918  43.343  66.329  1.00 45.00           C  
ATOM   2077  CB  HIS A 260      19.599  41.393  67.180  1.00 45.00           C  
ATOM   2078  O   HIS A 260      21.740  42.935  65.505  1.00 45.00           O  
ATOM   2079  CG  HIS A 260      18.358  41.084  67.956  1.00 45.00           C  
ATOM   2080  CD2 HIS A 260      17.494  40.045  67.875  1.00 45.00           C  
ATOM   2081  ND1 HIS A 260      17.881  41.905  68.955  1.00 45.00           N  
ATOM   2082  CE1 HIS A 260      16.776  41.382  69.457  1.00 45.00           C  
ATOM   2083  NE2 HIS A 260      16.519  40.252  68.819  1.00 45.00           N  
TER    2084      HIS A 260                                                      
ENDMDL                                                                          
END                                                                             
