# Supplementary material for: Microfibril-associated glycoprotein 4 forms octamers that mediate interactions with elastogenic proteins and cells
Source: Nat Commun. 2024 May 13;15:4015. doi: 10.1038/s41467-024-48377-z (PMC11091212; doi:10.1038/s41467-024-48377-z)
Supplement: Supplementary file 10 — Source Data [file 41467_2024_48377_MOESM10_ESM.xlsx]

## Sheet: Figure 1B
	Figure 1B
	Original SDS-PAGE gel used for figure.
					Non-reducing					Reducing
		kDa	Marker	Empty	MFAP4	MFAP4-C34S	Empty	Marker	Empty	MFAP4	MFAP4-C34S	Empty
		100
		75
		50
		37
		25
		20

## Sheet: Figure 1C
	Figure 1C
	Graph generated with Origin Pro 2023.
	Shown are the data of the representative experiment (Experiment 1) derived from technical triplicates. A total of n=5 independent experiments were conducted with similar results (see below).
		MFAP4			MFAP4-C34S
		Hydrodynamic radius (nm)	Mass percentage		Hydrodynamic radius (nm)	Mass percentage
		0.02217	0		0.02104	0
		0.02911	0		0.02624	0
		0.03823	0		0.03271	0
		0.05021	0		0.04078	0
		0.06594	0		0.05085	0
		0.0866	0		0.06339	0
		0.11373	0		0.07904	0
		0.14936	0		0.09854	0
		0.19615	0		0.12285	0
		0.2576	0		0.15317	0
		0.3383	0		0.19096	0
		0.44428	0		0.23808	0
		0.58347	0		0.29684	0
		0.76626	0		0.37008	0
		1.00632	0		0.4614	0
		1.32159	0		0.57525	0
		1.73562	0		0.7172	0
		2.27937	0		0.89418	0
		2.99346	0		1.11482	0
		3.93127	0		1.38991	0
		5.16288	0		1.73289	0
		6.78034	92.1822		2.16049	0
		8.90452	0		2.69361	0
		11.6942	0		3.35827	0
		15.3578	0		4.18695	0
		20.1692	0		5.22011	0
		26.4879	4.54608		6.80821	62.3604
		34.7862	0		8.11416	27.0276
		45.6842	0		10.1164	0
		59.9964	0		12.6127	0
		78.7924	0		15.725	0
		103.477	0		19.6052	6.12319
		135.895	0		24.4429	3.97639
		178.469	0		30.4744	0.5124
		234.38	0		37.9942	0
		307.808	0		47.3696	0
		404.24	0		59.0583	0
		530.883	0		73.6314	0
		697.201	0		91.8005	0
		915.624	0		114.453	0
	The hydrodynamic radii determined for each experiment are shown. Means and standard errors of the mean are indicated.
		Hydrodynamic radius (nm)			Hydrodynamic radius (nm)
	Experiment 1	6.9		Experiment 1	6.8
	Experiment 2	7.1		Experiment 2	7.2
	Experiment 3	7.2		Experiment 3	6.3
	Experiment 4	6.8		Experiment 4	6.7
	Experiment 5	6.6		Experiment5	7.1
	Mean	6.92		Mean	6.82
	SEM	0.0955016		SEM	0.165091

## Sheet: Figure 1E
	Figure 1E
	Hydrodynamic radii measured in 4 independent experiments each measured in technical triplicates. Means and standard errors of the mean are shown.
	Graph generated with Origin Pro 2023.
		MFAP4				MFAP4-C34S
			NaCl concentration (M)	Hydrodynamic radius (nm)			NaCl concentration (M)	Hydrodynamic radius (nm)
		Experiment 1	0.15	7.1		Experiment 1	0.15	7
		Experiment 2	0.15	6.7		Experiment 2	0.15	6.8
		Experiment 3	0.15	6.9		Experiment 3	0.15	6.9
		Experiment 4	0.15	7		Experiment 4	0.15	6.6
			Mean	6.925			Mean	6.825
			SEM	0.073951			SEM	0.073951
		Experiment 1	0.25	7.1		Experiment 1	0.25	7.2
		Experiment 2	0.25	7		Experiment 2	0.25	7
		Experiment 3	0.25	7		Experiment 3	0.25	6.8
		Experiment 4	0.25	6.8		Experiment 4	0.25	7.1
			Mean	6.975			Mean	7.025
			SEM	0.0544862			SEM	0.073951
		Experiment 1	0.5	6.7		Experiment 1	0.5	6.6
		Experiment 2	0.5	7.2		Experiment 2	0.5	7.2
		Experiment 3	0.5	6.6		Experiment 3	0.5	6.7
		Experiment 4	0.5	6.8		Experiment 4	0.5	7
			Mean	6.825			Mean	6.875
			SEM	0.11388			SEM	0.119242
		Experiment 1	1	6.4		Experiment 1	1	6.9
		Experiment 2	1	6.8		Experiment 2	1	6.5
		Experiment 3	1	6.6		Experiment 3	1	6
		Experiment 4	1	6.5		Experiment 4	1	6.2
			Mean	6.575			Mean	6.4
			SEM	0.073951			SEM	0.169558
		Experiment 1	1.5	6.4		Experiment 1	1.5	6.4
		Experiment 2	1.5	6.3		Experiment 2	1.5	6
		Experiment 3	1.5	6.1		Experiment 3	1.5	6.1
		Experiment 4	1.5	6.7		Experiment 4	1.5	5.5
			Mean	6.375			Mean	6
			SEM	0.108253			SEM	0.162019
		Experiment 1	2	6.7		Experiment 1	2	5.2
		Experiment 2	2	5.2		Experiment 2	2	5.2
		Experiment 3	2	6.1		Experiment 3	2	5.1
		Experiment 4	2	6.8		Experiment 4	2	5.7
			Mean	6.2			Mean	5.3
			SEM	0.318198			SEM	0.11726

## Sheet: Figure 3A
	Figure 3A
	Graph generated with Origin Pro 2023.
	Shown are the data of the representative experiment (Experiment 1) derived from technical triplicates. A total of n=5 independent experiments were conducted with similar results (see below).
		MFAP4 EDTA			MFAP4-C34S EDTA						MFAP4 EGTA			MFAP4-C34S EGTA
		Hydrodynamic radius (nm)	Mass percentage		Hydrodynamic radius (nm)	Mass percentage					Hydrodynamic radius (nm)	Mass percentage		Hydrodynamic radius (nm)	Mass percentage
		0.0647	0		0.02138	0					0.02209	0		0.02189	0
		0.08267	0		0.02707	0					0.0289	0		0.02838	0
		0.10562	0		0.03428	0					0.03782	0		0.03679	0
		0.13496	0		0.04341	0					0.0495	0		0.04771	0
		0.17244	0		0.05497	0					0.06477	0		0.06186	0
		0.22032	0		0.06961	0					0.08476	0		0.08021	0
		0.28151	0		0.08816	0					0.11091	0		0.104	0
		0.35968	0		0.11164	0					0.14514	0		0.13485	0
		0.45957	0		0.14138	0					0.18993	0		0.17485	0
		0.5872	0		0.17903	0					0.24854	0		0.22671	0
		0.75026	0		0.22672	0					0.32524	0		0.29396	0
		0.95861	0		0.28711	0					0.42561	0		0.38116	0
		1.22483	0		0.36359	0					0.55696	0		0.49422	0
		1.56497	0		0.46044	0					0.72883	0		0.64081	0
		1.99958	0		0.58308	0					0.95374	0		0.83089	0
		2.55487	0		0.73839	0					1.24806	0		1.07735	0
		3.26438	0		0.93507	0					1.63321	0		1.39691	0
		4.17092	0		1.18414	0					2.13721	0		1.81127	0
		5.32921	96.9594		1.49956	0					2.79675	0		2.34853	0
		6.80916	0		1.89898	0					3.65981	0		3.04515	0
		8.70011	0		2.40481	0					5.28922	61.0027		3.9484	0
		11.1162	0		3.04536	0					6.26715	31.2919		5.11958	96.1255
		14.2032	0		3.85654	0					8.20117	0		6.63816	0
		18.1476	0		5.11378	61.8877					10.732	0		8.60717	0
		23.1873	0		6.18464	34.9523					14.0439	0		11.1602	0
		29.6265	0.75385		7.83201	0					18.3777	1.98589		14.4706	0
		37.854	1.57319		9.91818	0					24.049	3.73892		18.7629	0
		48.3663	0.71355		12.56	0					31.4705	1.98055		24.3283	0
		61.798	0		15.9056	2.72286					41.1821	0		31.5446	2.14534
		78.9597	0		20.1422	0.43715					53.8907	0		40.9014	1.38528
		100.887	0		25.5074	0					70.5212	0		53.0336	0.34383
		128.904	0		32.3017	0					92.2837	0		68.7645	0
		164.702	0		40.9057	0					120.762	0		89.1615	0
		210.441	0		51.8015	0					158.029	0		115.609	0
		268.882	0		65.5995	0					206.796	0		149.901	0
		343.552	0		83.0729	0					270.612	0		194.364	0
		438.959	0		105.201	0					354.122	0		252.017	0
		560.86	0		133.222	0					463.402	0		326.77	0
		716.615	0		168.708	0					606.406	0		423.697	0
		915.624	0		213.646	0					793.541	0		549.374	0
	The hydrodynamic radii determined for each experiment are shown. Means and standard errors of the mean are indicated.
		Hydrodynamic radius (nm)			Hydrodynamic radius (nm)						Hydrodynamic radius (nm)			Hydrodynamic radius (nm)
	Experiment 1	5.3		Experiment 1	5.1					Experiment 1	5.3		Experiment 1	4.8
	Experiment 2	5.5		Experiment 2	4.9					Experiment 2	5.4		Experiment 2	5.4
	Experiment 3	5		Experiment 3	5.1					Experiment 3	5.2		Experiment 3	4.8
	Experiment 4	5.1		Experiment 4	5					Experiment 4	5		Experiment 4	5.8
	Experiment 5	5.8		Experiment 5	6					Experiment 5	5.6		Experiment 5	4.7
	Mean	5.34		Mean	5.22					Mean	5.3		Mean	5.1
	SEM	0.128378		SEM	0.177544					SEM	0.0894454		SEM	0.191839

## Sheet: Figure 3B
	Figure 3B
		Unprocessed SPR raw data used to generate the sensorgrams in figure.
	MFAP4 + Ca2+													MFAP4 - Ca2+													MFAP4 + Mg2+														MFAP4-C34S + Ca2+
	0 µg/mL		5 µg/mL		10 µg/mL		20 µg/mL		50 µg/mL		100 µg/mL			0 µg/mL		5 µg/mL		10 µg/mL		20 µg/mL		50 µg/mL		100 µg/mL			0 µg/mL		5 µg/mL		10 µg/mL		20 µg/mL		50 µg/mL		100 µg/mL				0 µg/mL		5 µg/mL		10 µg/mL		20 µg/mL		50 µg/mL
	Time (s)	RU	Time (s)	RU	Time (s)	RU	Time (s)	RU	Time (s)	RU	Time (s)	RU		Time (s)	RU	Time (s)	RU	Time (s)	RU	Time (s)	RU	Time (s)	RU	Time (s)	RU		Time (s)	RU	Time (s)	RU	Time (s)	RU	Time (s)	RU	Time (s)	RU	Time (s)	RU			Time (s)	RU	Time (s)	RU	Time (s)	RU	Time (s)	RU	Time (s)
	0	-0.543897	0	-5.85225	0	-4.53096	0	-1.92778	0	-2.33398	0	-9.75659		0	0.129395	0	-8.08233	0	-8.31323	0	-1.35474	0	-7.8374	0	-3.75903		0	-0.48983	0	-0.174892	0	4.61929	0	6.20644	0	5.60999	0	-1.12784			0	-2.3564	0	0.23548	0	0.62734	0	12.8952	0
	1	1.77715	1	-0.332715	1	-4.1313	1	-0.969531	1	3.62061	1	-7.3938		1	0.391113	1	-7.40167	1	-10.3855	1	-8.31152	1	-7.50806	1	-10.7168		1	0.527748	1	-0.0776634	1	4.98965	1	5.98457	1	6.17524	1	-0.713348			1	-3.28577	1	0.5641	1	4.82641	1	12.1433	1
	2	1.2083	2	1.42192	2	0.799121	2	3.50679	2	5.65771	2	1.18018		2	0.192383	2	-6.92218	2	-10.0908	2	-9.26343	2	-6.89014	2	-10.4097		2	-0.193687	2	-0.295986	2	4.96036	2	5.93416	2	6.06275	2	-0.328644			2	-3.2377	2	1.30104	2	6.03516	2	13.4412	2
	3	0.382129	3	1.32598	3	0.588916	3	4.14863	3	5.84888	3	3.22461		3	-0.0151367	3	-6.73468	3	-9.97192	3	-7.7124	3	-5.95264	3	-10.0579		3	-1.45858	3	0.732883	3	5.57791	3	6.04939	3	5.98225	3	-0.180145			3	-3.49094	3	1.97802	3	6.73719	3	13.2404	3
	4	-0.968457	4	2.0584	4	2.46538	4	5.32344	4	8.36914	4	6.38062		4	-0.37915	4	-5.88385	4	-9.73706	4	-8.52368	4	-6.47827	4	-9.25122		4	0.266029	4	-0.317471	4	4.50485	4	6.10878	4	5.56544	4	-0.354767			4	-2.97397	4	1.0901	4	6.41656	4	14.3867	4
	5	-0.602246	5	1.28594	5	2.64043	5	5.7314	5	10.45	5	10.9868		5	-0.0634766	5	-5.5025	5	-10.2981	5	-8.18701	5	-5.69556	5	-9.03516		5	0.191811	5	0.882481	5	4.31387	5	5.50368	5	5.86311	5	-0.111786			5	-2.33105	5	1.18733	5	7.58187	5	17.2957	5
	6	0.263721	6	1.37944	6	3.70781	6	6.41914	6	12.3181	6	15.9543		6	-0.433105	6	-5.44439	6	-9.2605	6	-6.9541	6	-5.31226	6	-8.36401		6	-1.20699	6	-0.834316	6	5.27908	6	5.85133	6	5.9936	6	-0.0367737			6	-2.95101	6	0.376131	6	7.29234	6	16.4948	6
	7	1.06353	7	2.64141	7	3.72051	7	6.39692	7	13.9741	7	18.0444		7	0.570801	7	-5.06475	7	-7.81494	7	-6.89526	7	-3.67749	7	-8.21606		7	-0.409325	7	-0.685452	7	5.26187	7	6.10408	7	5.32954	7	2.93039			7	-3.81697	7	0.655376	7	8.02516	7	15.7488	7
	8	-0.832959	8	4.13359	8	5.46538	8	7.79023	8	14.8359	8	22.5288		8	0.360352	8	-4.388	8	-9.38745	8	-6.36963	8	-4.12915	8	-8.19067		8	-0.320274	8	-0.334316	8	4.9791	8	5.97871	8	5.86311	8	2.76474			8	-2.73751	8	0.508626	8	9.07719	8	17.6323	8
	9	-0.919873	9	4.71001	9	3.68608	9	9.2563	9	17.304	9	24.3267		9	-0.119385	9	-3.74517	9	-7.33667	9	-7.0271	9	-4.54346	9	-6.65552		9	-0.285912	9	0.380955	9	4.3494	9	5.60133	9	5.58033	9	1.55807			9	-2.41095	9	0.997957	9	8.52688	9	18.4407	9
	10	-0.0373049	10	6.33379	10	4.8499	10	7.90474	10	19.7124	10	27.356		10	0.111816	10	-3.2337	10	-7.17725	10	-6.41895	10	-3.57251	10	-5.98804		10	-0.0585556	10	0.508701	10	5.28336	10	5.85133	10	5.54713	10	2.38663			10	-2.94658	10	1.35369	10	9.95391	10	18.8999	10
	11	0.981738	11	4.39263	11	6.1397	11	8.85737	11	18.7246	11	29.7273		11	1.01685	11	-3.76617	11	-7.30493	11	-5.91772	11	-3.43335	11	-6.9812		11	-0.328453	11	-0.128017	11	4.91031	11	5.31856	11	5.12482	11	3.04056			11	-3.51095	11	2.12164	11	9.10188	11	19.5253	11
	12	0.0906248	12	5.73149	12	5.7791	12	11.0246	12	20.1594	12	30.531		12	0.56543	12	-3.89019	12	-7.02002	12	-5.91724	12	-2.97534	12	-5.80249		12	-0.399193	12	-0.0737572	12	4.96854	12	4.83339	12	5.93147	12	2.77884			12	-2.66097	12	2.02265	12	9.05469	12	19.157	12
	13	-0.665967	13	4.18999	13	5.45928	13	11.0544	13	21.5862	13	32.7883		13	0.402832	13	-2.88458	13	-7.38989	13	-3.58105	13	-3.24585	13	-4.41309		13	-0.210106	13	-0.684658	13	5.08609	13	5.50758	13	5.74165	13	3.15225			13	-2.61505	13	1.97266	13	10.3498	13	19.1137	13
	14	1.10649	14	6.07744	14	8.27617	14	11.5017	14	23.6536	14	34.655		14	-0.641602	14	-2.74664	14	-6.22583	14	-4.07715	14	-3.76001	14	-4.32568		14	-0.667931	14	0.103184	14	5.09195	14	6.21931	14	5.30103	14	3.9819			14	-2.57665	14	3.06339	14	9.86234	14	20.5263	14
	15	0.52373	15	5.77788	15	7.9522	15	12.8798	15	22.8972	15	36.2051		15	-0.870605	15	-1.23492	15	-6.91724	15	-3.81714	15	-2.97705	15	-4.27148		15	-0.567955	15	0.775852	15	5.10135	15	6.12202	15	6.41236	15	3.59988			15	-2.34327	15	2.55922	15	11.2502	15	20.4204	15
	16	-0.661084	16	5.54741	16	7.60234	16	12.8977	16	23.729	16	36.9624		16	-0.50293	16	-1.26031	16	-6.81323	16	-4.23584	16	-1.98145	16	-3.09058		16	-0.361656	16	0.0774269	16	5.35294	16	5.92751	16	5.67365	16	4.79599			16	-2.87743	16	2.12933	16	10.6539	16	21.9027	16
	17	0.649219	17	7.27788	17	6.82109	17	13.197	17	24.1753	17	38.1458		17	-0.269775	17	-2.32037	17	-6.08545	17	-4.72827	17	-1.79956	17	-3.73682		17	-0.467918	17	-0.145596	17	4.22714	17	5.9045	17	5.29438	17	4.88815			17	-3.34404	17	2.26765	17	10.2364	17	22.5133	17
	18	-1.19551	18	7.42559	18	9.47441	18	15.039	18	26.4836	18	39.5642		18	-0.372559	18	-1.87213	18	-5.62183	18	-3.37549	18	-1.78003	18	-3.2207		18	-0.390221	18	0.00986099	18	4.52438	18	5.0146	18	5.37641	18	4.40262			18	-1.78857	18	2.86849	18	11.8727	18	23.305	18
	19	0.0749998	19	6.79546	19	9.85381	19	15.2966	19	25.8108	19	42.4038		19	0.263916	19	-2.91974	19	-5.6543	19	-2.60474	19	-2.10962	19	-3.198		19	-0.693687	19	0.191868	19	4.86734	19	6.10957	19	5.65845	19	4.07449			19	-1.87639	19	3.04987	19	10.4734	19	21.9176	19
	20	-0.388379	20	6.70269	20	9.53008	20	13.33	20	27.5376	20	43.5056		20	0.954346	20	-2.36432	20	-6.25195	20	-3.56372	20	-1.84082	20	-2.42163		20	-0.543724	20	-0.10812	20	5.57047	20	5.79237	20	5.93067	20	4.43546			20	-2.4225	20	2.83421	20	9.89141	20	21.775	20
	21	0.759082	21	6.0186	21	8.90923	21	14.2785	21	29.105	21	45.0051		21	-0.486084	21	-2.74664	21	-6.21021	21	-3.38574	21	-2.02637	21	-2.97998		21	-0.624596	21	-0.133511	21	4.45212	21	4.50642	21	5.71119	21	5.14285			21	-2.74785	21	3.37188	21	11.3595	21	20.6944	21
	22	0.354785	22	7.84941	22	9.88774	22	14.9736	22	29.6177	22	46.6563		22	0.540039	22	-1.48687	22	-4.69263	22	-2.55713	22	-1.32056	22	-1.63086		22	-0.815208	22	0.587193	22	4.14664	22	4.86739	22	5.70686	22	3.84439			22	-2.59249	22	4.47172	22	11.2931	22	23.5296	22
	23	0.0598631	23	7.74224	23	10.1546	23	16.0556	23	30.4128	23	47.9707		23	0.0107422	23	-1.36309	23	-4.53711	23	-2.24854	23	-0.765381	23	-1.20483		23	-0.0663681	23	0.498936	23	4.13962	23	4.72676	23	5.73695	23	4.87845			23	-2.34569	23	3.8878	23	11.8748	23	22.5045	23
	24	1.2564	24	7.51177	24	9.91118	24	16.279	24	31.2141	24	49.8257		24	-0.168213	24	-1.80304	24	-5.61792	24	-1.86475	24	-2.21045	24	-0.762695		24	0.131691	24	0.590305	24	4.79391	24	5.37788	24	6.33344	24	4.40775			24	-3.14249	24	3.50745	24	11.7816	24	23.2145	24
	25	-1.6186	25	7.30132	25	10.4168	25	17.3151	25	32.1406	25	51.9753		25	-0.112793	25	-1.64117	25	-6.08691	25	-2.29565	25	-2.16577	25	-0.575439		25	-0.330833	25	0.398106	25	5.01968	25	5.72676	25	6.12366	25	5.19644			25	-3.50383	25	3.88275	25	11.1419	25	23.5447	25
	26	-0.107373	26	7.14263	26	11.5413	26	17.5212	26	32.312	26	53.0742		26	0.334473	26	-2.02838	26	-4.95386	26	-1.5542	26	-0.900635	26	-0.059082		26	-1.48238	26	-0.122158	26	4.18692	26	5.97047	26	5.42329	26	4.68271			26	-2.59397	26	4.20454	26	11.5323	26	24.3779	26
	27	-0.41084	27	8.90679	27	11.201	27	16.281	27	33.5901	27	54.4487		27	0.823975	27	-1.51544	27	-5.48169	27	-2.06543	27	-0.935059	27	0.554688		27	-0.482018	27	0.207127	27	4.56851	27	5.93141	27	5.42561	27	3.99991			27	-4.23457	27	4.78868	27	12.5772	27	23.223	27
	28	-0.769727	28	7.0147	28	11.243	28	17.5954	28	35.1746	28	57.4441		28	0.791992	28	-2.15655	28	-5.33008	28	-0.935059	28	-0.369873	28	0.356689		28	0.133644	28	0.422764	28	4.17789	28	6.34041	28	5.46119	28	5.11594			28	-3.93164	28	5.0262	28	12.1309	28	24.1615	28
	29	0.179492	29	7.29058	29	11.8453	29	18.4794	29	34.1633	29	57.7102		29	0.23877	29	-2.70953	29	-4.37012	29	-2.92798	29	-0.536133	29	0.28833		29	-0.201134	29	0.77042	29	4.38766	29	5.35524	29	5.97016	29	4.84799			29	-3.80247	29	4.65069	29	12.2059	29	25.4032	29
	30	0.480273	30	8.21758	30	12.9766	30	18.6345	30	36.6321	30	59.9575		30	1.08105	30	-0.262264	30	-3.61792	30	-3.31885	30	-0.276367	30	1.18042		30	-1.53866	30	0.469639	30	4.80289	30	5.91969	30	6.42603	30	5.55142			30	-4.09922	30	3.80991	30	14.0106	30	26.4842	30
	31	0.475879	31	7.80327	31	13.9266	31	20.7031	31	38.6125	31	61.8469		31	0.254395	31	-0.912655	31	-4.27954	31	-1.90649	31	-0.751465	31	0.991211		31	-0.655418	31	0.85947	31	4.9498	31	5.17085	31	6.14747	31	4.02957			31	-4.25176	31	4.47315	31	14.1541	31	25.7194	31
	32	0.203418	32	7.8189	32	13.0823	32	19.3422	32	37.5891	32	62.6021		32	0.0532227	32	-1.27716	32	-4.7124	32	-1.09937	32	-1.24316	32	0.21875		32	-0.454247	32	-0.0979881	32	4.70761	32	5.75136	32	5.22602	32	4.70029			32	-4.22101	32	5.30811	32	13.5264	32	25.116	32
	33	-0.405225	33	9.29155	33	12.2605	33	19.3664	33	36.9414	33	65.5652		33	0.251709	33	-1.17486	33	-5.27295	33	-0.69043	33	-1.53687	33	0.564941		33	0.162148	33	0.0332985	33	5.28726	33	6.17867	33	5.51118	33	4.65775			33	-4.33622	33	6.10638	33	14.0478	33	26.6229	33
	34	-0.398389	34	7.49736	34	13.1519	34	18.7578	34	39.6108	34	66.4219		34	0.0505371	34	-1.57428	34	-4.60474	34	-1.39746	34	-0.564453	34	0.787109		34	-0.189049	34	0.937595	34	5.01505	34	6.56148	34	5.44361	34	4.83627			34	-2.38087	34	6.13846	34	14.1764	34	25.9562	34
	35	0.158252	35	9.16484	35	13.4812	35	21.0126	35	40.1792	35	67.325		35	0.0114746	35	-1.46539	35	-3.38867	35	-0.956787	35	-0.598145	35	0.853516		35	-0.553062	35	0.537998	35	5.27634	35	6.55409	35	6.34205	35	4.42532			35	-4.2762	35	5.83337	35	15.9373	35	27.159	35
	36	-0.141797	36	7.96025	36	13.7027	36	21.7089	36	41.6323	36	68.9089		36	-0.00927734	36	-1.61651	36	-3.35474	36	-0.913086	36	-0.922852	36	1.4231		36	-0.488609	36	-0.20657	36	5.32559	36	5.8564	36	6.17213	36	4.63156			36	-4.06162	36	5.53894	36	15.348	36	26.8211	36
	37	1.18096	37	8.68364	37	15.5484	37	20.945	37	41.1843	37	69.7146		37	0.0251465	37	-1.85699	37	-4.28442	37	-0.517822	37	-1.22705	37	-0.331299		37	-0.277306	37	0.133274	37	4.24588	37	5.85487	37	5.59205	37	5.17337			37	-4.31648	37	6.22514	37	14.9094	37	27.1447	37
	38	0.335742	38	8.34502	38	14.8448	38	21.1228	38	41.6526	38	72.9641		38	0.30835	38	-1.22686	38	-4.83594	38	-0.000244141	38	-0.919678	38	0.938232		38	-0.198814	38	0.42783	38	4.53494	38	6.04512	38	5.52796	38	4.9761			38	-3.38218	38	5.65528	38	15.9422	38	27.3315	38
	39	-0.719434	39	7.53179	39	15.5684	39	23.0512	39	43.0313	39	73.9978		39	-0.106445	39	-1.52057	39	-4.56323	39	-1.48364	39	-0.681152	39	1.76123		39	-0.338219	39	0.534458	39	5.59824	39	5.22011	39	5.92365	39	5.06436			39	-2.60619	39	6.0888	39	14.3798	39	28.3651	39
	40	0.465625	40	8.69341	40	15.3355	40	22.9313	40	44.2122	40	75.5867		40	-0.0927734	40	-1.79278	40	-4.18506	40	-0.527588	40	-1.52222	40	1.87817		40	-0.860924	40	0.0699806	40	4.78262	40	5.5873	40	5.67799	40	5.16751			40	-4.24061	40	6.16142	40	16.3177	40	28.1794	40
	41	-1.40425	41	9.74492	41	16.0562	41	22.9606	41	45.5339	41	78.6125		41	-0.564697	41	-1.94366	41	-3.93359	41	-1.521	41	-0.80835	41	1.71533		41	-0.645653	41	0.103184	41	4.07596	41	6.35603	41	5.74512	41	4.51596			41	-4.2053	41	6.25118	41	17.1497	41	28.0234	41
	42	-0.494336	42	9.32622	42	15.9913	42	23.7814	42	46.3118	42	78.4915		42	-0.560059	42	-0.600888	42	-3.70068	42	-1.99072	42	-1.43335	42	1.77808		42	-0.181236	42	0.960239	42	4.83493	42	6.19392	42	5.78693	42	4.77725			42	-2.81553	42	6.57462	42	17.4327	42	30.1873	42
	43	1.05864	43	10.326	43	16.8636	43	23.9223	43	45.2605	43	79.4043		43	-0.366699	43	-1.0025	43	-3.72778	43	-1.22119	43	-0.235107	43	1.84497		43	-0.33004	43	0.348118	43	4.95096	43	5.717	43	6.32484	43	5.24796			43	-1.70734	43	6.90388	43	18.1203	43	30.8418	43
	44	0.248584	44	10.0982	44	17.2801	44	24.6181	44	46.6399	44	82.4673		44	-0.344727	44	-1.99835	44	-3.76563	44	-0.415039	44	0.560547	44	1.6106		44	-0.824181	44	0.962986	44	5.10916	44	5.70448	44	6.35493	44	6.01944			44	-2.63372	44	7.82772	44	18.0902	44	31.4197	44
	45	0.37334	45	9.76177	45	16.2354	45	24.8208	45	47.0952	45	83.5984		45	-0.747559	45	-2.79815	45	-5.38818	45	-0.819824	45	-0.929443	45	1.95337		45	-0.844872	45	0.82938	45	5.2283	45	6.15956	45	6.1432	45	5.09293			45	-2.18859	45	6.90542	45	17.0736	45	31.2457	45
	46	-0.0758791	46	10.763	46	16.3477	46	23.84	46	47.8977	46	85.6243		46	-0.464355	46	-1.69317	46	-4.08203	46	-0.128418	46	-1.27246	46	2.1582		46	-0.228477	46	-0.0514793	46	5.03183	46	6.3373	46	6.33735	46	4.12137			46	-2.5177	46	7.68435	46	18.7814	46	30.7691	46
	47	-0.175733	47	10.1348	47	17.2718	47	24.5319	47	48.3335	47	86.6965		47	-0.89209	47	-1.79083	47	-3.53857	47	-1.80957	47	-0.810059	47	1.43359		47	-0.00545502	47	0.252842	47	5.38571	47	5.30098	47	5.76508	47	6.15884			47	-1.68787	47	8.22927	47	19.0211	47	32.0495	47
	48	-0.238965	48	11.3243	48	18.2125	48	24.3083	48	50.5767	48	88.6445		48	-0.532715	48	-2.41314	48	-3.68555	48	-0.203369	48	-0.15918	48	2.60303		48	-0.35659	48	0.332493	48	4.85721	48	5.9576	48	5.57758	48	6.13345			48	-2.29816	48	8.5961	48	18.7617	48	32.0407	48
	49	-0.620557	49	9.50444	49	18.5889	49	26.0214	49	50.8933	49	89.5664		49	0.633301	49	-2.52911	49	-3.67334	49	0.588379	49	0.224854	49	1.53857		49	-0.64608	49	0.102818	49	5.51114	49	5.8166	49	6.0268	49	5.29678			49	-2.67736	49	8.47207	49	18.5886	49	32.7688	49
	50	-0.167432	50	10.9217	50	18.7342	50	25.3388	50	50.6479	50	90.9729		50	-0.794434	50	-2.13531	50	-2.99756	50	-1.22314	50	-1.13135	50	2.33691		50	-0.877281	50	0.352818	50	5.69785	50	6.12282	50	5.59473	50	5.34677			50	-1.42482	50	8.15302	50	18.6795	50	33.3628	50
	51	-1.26948	51	10.585	51	16.8658	51	25.5629	51	51.9297	51	93.4358		51	-0.233887	51	-2.04083	51	-3.34521	51	-1.72437	51	-0.575684	51	2.50146		51	-0.263634	51	0.981724	51	5.21152	51	6.04665	51	6.71937	51	5.22293			51	-1.56232	51	8.06964	51	19.2064	51	33.069	51
	52	-0.258008	52	10.1463	52	17.7144	52	26.0026	52	52.625	52	93.4492		52	-0.959229	52	-1.97247	52	-4.15332	52	0.191895	52	0.145508	52	3.22534		52	-0.649986	52	0.716099	52	4.61465	52	6.09511	52	6.2627	52	5.43619			52	-1.37648	52	9.94456	52	18.8895	52	33.2465	52
	53	-0.0248537	53	12.5301	53	17.4795	53	25.9543	53	53.7759	53	95.8655		53	0.0153809	53	-1.85797	53	-4.53906	53	-0.188477	53	-0.344727	53	2.5061		53	-0.48745	53	0.76218	53	4.52243	53	5.77986	53	6.00062	53	5.47684			53	-1.51196	53	8.90668	53	19.0261	53	32.4017	53
	54	-0.0753908	54	11.293	54	18.1648	54	27.1386	54	54.0569	54	97.5852		54	0.9021	54	-2.76349	54	-3.30225	54	-1.01685	54	-0.247803	54	2.66089		54	-0.596031	54	1.18094	54	5.30759	54	5.73848	54	5.67054	54	4.47726			54	-1.61509	54	9.06071	54	19.2417	54	33.0299	54
	55	0.0608397	55	10.8475	55	20.3582	55	26.5141	55	54.9727	55	98.3645		55	-0.630371	55	-2.84918	55	-3.4375	55	-0.623535	55	-1.40186	55	3.0188		55	-0.20858	55	0.315342	55	5.20718	55	6.04585	55	6.45649	55	5.24094			55	-0.736511	55	9.05181	55	19.9522	55	35.0037	55
	56	-1.08979	56	11.1668	56	19.2852	56	27.5239	56	56.1067	56	99.095		56	-0.948242	56	-2.25518	56	-3.52295	56	-2.38965	56	-0.474365	56	3.20117		56	-0.671043	56	0.907505	56	4.98495	56	6.55409	56	6.0229	56	4.80112			56	-0.937927	56	9.48819	56	19.7514	56	34.4816	56
	57	-0.336133	57	10.4966	57	18.1702	57	28.2626	57	57.5125	57	99.3921		57	-0.808105	57	-3.43341	57	-3.85767	57	-0.610352	57	0.0246582	57	1.63818		57	0.10392	57	0.903599	57	4.93533	57	6.24861	57	5.58576	57	6.81863			57	-2.0002	57	9.91171	57	18.6655	57	33.6996	57
	58	-0.298291	58	10.8104	58	18.8162	58	27.9152	58	58.1765	58	101.518		58	-0.262451	58	-3.35601	58	-4.28003	58	0.193848	58	-0.15332	58	3.42432		58	0.0355606	58	-0.150723	58	5.38687	58	6.06697	58	6.23695	58	6.02921			58	-2.34435	58	9.37108	58	20.2092	58	32.8271	58
	59	-0.152539	59	11.9493	59	19.126	59	28.0651	59	58.6973	59	104.182		59	0.0458984	59	-2.50445	59	-3.79443	59	0.609863	59	-0.381348	59	2.54492		59	-0.912071	59	0.570774	59	5.66422	59	6.11891	59	5.70454	59	4.85654			59	-1.35244	59	9.54499	59	20.0961	59	33.6809	59
	60	-0.715528	60	11.1436	60	19.8167	60	27.7355	60	60.2852	60	105.892		60	-0.15332	60	-2.14239	60	-4.33301	60	-0.12915	60	-0.283936	60	2.87744		60	-0.549156	60	1.01883	60	5.83609	60	6.05251	60	6.4651	60	5.67496			60	-1.11195	60	9.5295	60	19.7217	60	33.2511	60
	61	-0.945996	61	13.0235	61	20.1695	61	28.9653	61	60.0618	61	106.533		61	-0.164307	61	-1.79986	61	-3.29517	61	-0.622559	61	-0.786621	61	3.79956		61	-0.355431	61	0.539951	61	5.20212	61	5.82594	61	5.60102	61	5.33157			61	-1.74775	61	9.72231	61	19.7711	61	34.4152	61
	62	-0.457959	62	11.2603	62	20.2647	62	29.7443	62	60.8074	62	107.956		62	0.116211	62	-1.98565	62	-2.95923	62	-1.27881	62	-0.938477	62	4.00391		62	-0.403099	62	0.0813332	62	5.14468	62	6.55214	62	6.12135	62	5.28745			62	-1.63402	62	10.3102	62	20.0539	62	33.6541	62
	63	-0.119824	63	11.3736	63	20.7022	63	28.7497	63	60.5847	63	107.105		63	0.210693	63	-2.06207	63	-3.58813	63	-0.0788574	63	-1.05298	63	3.21045		63	-0.651939	63	0.247715	63	6.09317	63	6.35445	63	5.87598	63	6.03622			63	-1.43623	63	9.26934	63	20.0561	63	33.6724	63
	64	0.049365	64	11.6993	64	19.2823	64	28.802	64	61.4536	64	108.913		64	-0.961914	64	-2.93267	64	-4.15454	64	0.992676	64	-0.0144043	64	2.70581		64	-0.485924	64	0.527439	64	5.47244	64	5.8791	64	5.97877	64	5.20535			64	-1.23334	64	9.55235	64	20.3642	64	33.1547	64
	65	-0.475293	65	12.3443	65	19.5882	65	28.4052	65	62.595	65	111.672		65	-1.98853	65	-3.33917	65	-3.68652	65	-0.12915	65	-0.648193	65	4.06909		65	0.129738	65	1.58054	65	5.42087	65	6.75838	65	5.57911	65	4.65854			65	-1.1047	65	9.89919	65	20.6669	65	34.9626	65
	66	-0.900586	66	11.6844	66	20.2549	66	30.5297	66	62.6484	66	112.163		66	0.357178	66	-3.09015	66	-3.32373	66	-0.4104	66	0.914551	66	3.24072		66	-0.336693	66	1.29306	66	5.16617	66	5.66774	66	5.93147	66	5.20694			66	-1.86565	66	9.60849	66	20.9684	66	35.3183	66
	67	-0.582715	67	10.8638	67	20.0926	67	29.1352	67	63.1379	67	113.404		67	-0.0549316	67	-2.27911	67	-4.61792	67	0.436279	67	-0.46875	67	1.43628		67	-0.215965	67	0.668064	67	5.79587	67	6.7748	67	6.55531	67	6.20029			67	-1.09973	67	9.43601	67	19.8753	67	34.4625	67
	68	-0.153272	68	12.295	68	20.4327	68	29.0676	68	63.062	68	115.605		68	-0.26709	68	-2.7315	68	-3.17139	68	-0.0368652	68	-0.614014	68	1.87646		68	-0.576134	68	0.925083	68	6.27164	68	6.26973	68	5.86817	68	5.69095			68	-1.87988	68	10.1584	68	20.7214	68	36.8841	68
	69	0.0400877	69	13.6646	69	19.9268	69	29.2458	69	64.7024	69	116.935		69	-0.363525	69	-3.87286	69	-3.25732	69	0.2146	69	-0.0654297	69	2.97461		69	-0.809349	69	0.689915	69	4.34195	69	6.4045	69	5.94007	69	6.29636			69	-1.27845	69	10.027	69	22.1186	69	35.3144	69
	70	-0.123731	70	11.4483	70	20.5972	70	30.0434	70	67.666	70	116.803		70	-0.974121	70	-3.01007	70	-3.67993	70	-0.352539	70	-0.749512	70	2.89771		70	-0.444908	70	1.01261	70	4.70523	70	6.2361	70	6.06861	70	5.7374			70	-1.47517	70	10.4901	70	20.4419	70	35.1456	70
	71	-1.79268	71	12.7342	71	20.7081	71	29.718	71	67.8733	71	119.588		71	-1.48193	71	-3.78106	71	-4.39331	71	-0.3479	71	-0.35376	71	3.13477		71	0.374245	71	0.407139	71	5.5209	71	5.86971	71	5.76936	71	5.88583			71	-1.62126	71	9.85491	71	20.7194	71	35.8582	71
	72	-0.494336	72	12.2559	72	21.45	72	31.2192	72	66.9023	72	120.849		72	-0.936523	72	-3.72638	72	-4.27271	72	-0.684082	72	0.0522461	72	2.6499		72	-1.15426	72	0.576267	72	6.18845	72	6.17751	72	6.16077	72	6.4476			72	-1.29658	72	10.616	72	21.7195	72	35.5251	72
	73	-0.0502443	73	11.669	73	21.6482	73	30.9729	73	68.2507	73	122.874		73	-2.18848	73	-3.04229	73	-3.45898	73	-0.469727	73	0.292236	73	2.00391		73	-0.987877	73	0.564121	73	5.48026	73	5.70015	73	5.96192	73	7.44131			73	-0.724695	73	10.6654	73	22.0741	73	36.7538	73
	74	0.976611	74	11.7498	74	21.8284	74	31.6982	74	68.0403	74	123.155		74	-1.59082	74	-3.39166	74	-3.30859	74	-0.376221	74	0.726807	74	2.8999		74	0.240639	74	1.24424	74	5.46384	74	6.72554	74	6.50098	74	6.33273			74	-0.910938	74	10.2826	74	21.6147	74	36.7101	74
	75	-0.85127	75	13.4832	75	21.3069	75	31.8012	75	69.2935	75	123.99		75	-0.74707	75	-4.03888	75	-3.33545	75	-0.693848	75	-0.116211	75	2.49243		75	-0.217552	75	1.2446	75	5.83145	75	6.4377	75	5.89826	75	5.89249			75	-2.10654	75	10.8461	75	22.1586	75	36.7006	75
	76	-0.650586	76	12.9256	76	21.4097	76	33.4809	76	69.103	76	124.458		76	-1.36353	76	-3.17706	76	-4.14014	76	-0.614746	76	-0.213623	76	3.21558		76	0.130531	76	1.28055	76	6.45059	76	7.43495	76	6.29084	76	5.621			76	-2.1146	76	10.4426	76	21.8947	76	37.0808	76
	77	-0.401319	77	12.6004	77	21.2459	77	32.33	77	70.5151	77	126.27		77	-0.912354	77	-3.38263	77	-3.35498	77	-0.213135	77	0.522949	77	3.10742		77	-0.0120468	77	0.998508	77	5.87363	77	6.51112	77	6.02796	77	5.82492			77	-1.11759	77	11.3508	77	21.9019	77	35.8712	77
	78	0.551318	78	12.9004	78	22.5171	78	32.0883	78	71.0925	78	126.315		78	-0.345215	78	-3.74273	78	-3.19263	78	0.0810547	78	1.28418	78	2.14844		78	0.0879288	78	0.821568	78	5.81815	78	5.97322	78	5.85255	78	5.98898			78	-1.24865	78	10.9757	78	22.6241	78	38.3604	78
	79	0.757617	79	13.5152	79	21.6905	79	32.2814	79	71.4832	79	129.595		79	-1.05371	79	-3.87213	79	-3.29565	79	-0.695557	79	0.568115	79	2.7124		79	-0.268333	79	0.669224	79	5.32205	79	5.76778	79	5.76197	79	4.90689			79	-1.32599	79	11.0636	79	23.1677	79	37.0489	79
	80	-1.02754	80	14.4656	80	23.8875	80	33.404	80	71.7827	80	130.929		80	-0.88623	80	-4.4483	80	-3.35767	80	-1.27881	80	-0.34668	80	1.76001		80	-0.378502	80	1.44498	80	5.40915	80	5.85133	80	5.94556	80	5.0925			80	-0.966125	80	11.1059	80	23.6131	80	38.2886	80
	81	-0.962354	81	13.4563	81	23.7159	81	32.5109	81	73.0164	81	130.344		81	0.320068	81	-4.95489	81	-3.32837	81	-1.51001	81	0.0185547	81	2.53516		81	0.251198	81	1.07901	81	5.60605	81	6.57637	81	5.14124	81	6.36319			81	-1.35996	81	11.1388	81	23.9827	81	38.6496	81
	82	1.08135	82	12.8787	82	23.2732	82	33.3222	82	74.4031	82	131.165		82	-0.870605	82	-4.39581	82	-2.90186	82	0.398682	82	-0.733887	82	1.97339		82	-1.02419	82	0.921177	82	5.85526	82	6.72987	82	6.98304	82	5.8093			82	-2.12628	82	11.3773	82	24.4089	82	38.5386	82
	83	0.118457	83	13.4329	83	23.6473	83	34.675	83	75.8169	83	134.152		83	-0.536133	83	-4.93023	83	-2.40039	83	0.661621	83	-0.0229492	83	1.40381		83	-0.306602	83	0.807529	83	5.97751	83	5.76735	83	6.69044	83	5.50931			83	-0.945715	83	11.166	83	24.6378	83	38.4672	83
	84	-0.207227	84	13.6731	84	23.0542	84	33.1767	84	75.1965	84	134.26		84	-1.01514	84	-3.94244	84	-3.45313	84	0.904785	84	-0.480713	84	2.06372		84	-0.0519028	84	0.859043	84	5.51773	84	6.29042	84	6.94709	84	5.72336			84	-1.29336	84	11.4391	84	23.7286	84	38.3068	84
	85	-0.277539	85	13.1348	85	24.667	85	33.6508	85	75.0266	85	135.743		85	-1.27295	85	-4.05914	85	-3.09253	85	-0.51001	85	-0.530273	85	2.71533		85	-0.0265121	85	1.56803	85	5.87753	85	7.07869	85	6.42213	85	6.11124			85	-0.955786	85	12.0971	85	25.2255	85	39.8247	85
	86	0.255908	86	14.3211	86	23.4598	86	34.7146	86	76.2771	86	137.722		86	0.654785	86	-3.33307	86	-2.9043	86	-0.685059	86	-0.985107	86	3.09302		86	-0.120689	86	1.23795	86	5.88223	86	6.86891	86	6.25294	86	6.18198			86	-1.03729	86	11.7317	86	24.3656	86	39.1225	86
	87	1.18584	87	12.7298	87	24.1592	87	34.257	87	76.8625	87	138.107		87	-0.0795898	87	-3.53033	87	-3.00806	87	0.700439	87	-0.479248	87	2.52393		87	-0.396812	87	0.670811	87	6.45761	87	5.91933	87	6.3979	87	4.90225			87	-2.1009	87	12.1636	87	25.6172	87	38.5351	87
	88	0.713428	88	15.0982	88	24.7679	88	35.3583	88	78.3203	88	137.871		88	-1.41748	88	-5.10211	88	-2.90894	88	0.64624	88	-0.0241699	88	1.67993		88	-0.83474	88	-0.0171165	88	6.52206	88	6.00722	88	7.08497	88	7.59171			88	-1.97482	88	12.1088	88	24.6547	88	40.5069	88
	89	-1.47407	89	14.4842	89	23.7979	89	36.0488	89	79.0618	89	138.892		89	-1.19482	89	-4.35528	89	-1.98828	89	0.292236	89	-0.530029	89	2.73267		89	-0.757408	89	0.947727	89	4.77164	89	6.03609	89	5.77601	89	6.39133			89	-1.76279	89	12.6082	89	24.6952	89	39.8025	89
	90	0.24541	90	15.0896	90	25.19	90	34.3989	90	79.0183	90	140.678		90	-0.995117	90	-5.0689	90	-2.52441	90	-0.654785	90	-0.49585	90	3.25024		90	-0.489403	90	1.32859	90	6.47867	90	7.28297	90	6.04279	90	5.53702			90	-1.26516	90	12.2989	90	25.0709	90	40.8943	90
	91	-0.0116701	91	14.8299	91	24.5713	91	35.2207	91	80.3198	91	141.067		91	-0.686523	91	-3.50738	91	-2.81641	91	0.707275	91	-0.728027	91	2.03467		91	-0.951134	91	1.74503	91	5.6088	91	5.61385	91	6.07447	91	6.83859			91	-1.54902	91	12.1826	91	25.9394	91	40.2318	91
	92	-0.444776	92	14.3543	92	24.5943	92	35.3112	92	78.5388	92	143.946		92	-0.289307	92	-5.1502	92	-3.91675	92	1.18994	92	0.378662	92	1.87891		92	0.23362	92	1.44815	92	5.96579	92	5.72597	92	6.88892	92	6.88315			92	-1.1756	92	11.6514	92	24.7928	92	39.7867	92
	93	0.29082	93	14.794	93	24.6221	93	35.7036	93	79.2605	93	144.299		93	-0.290039	93	-5.08331	93	-3.55078	93	0.176025	93	-0.529053	93	2.74731		93	-0.807762	93	0.727451	93	5.58145	93	5.46346	93	6.57368	93	6.01627			93	-2.02705	93	11.924	93	25.4206	93	39.8946	93
	94	0.467822	94	14.5889	94	25.1397	94	36.4282	94	81.052	94	145.055		94	-0.720215	94	-4.62335	94	-3.04688	94	-0.237305	94	-1.07373	94	3.00708		94	-0.748009	94	1.20475	94	5.27206	94	6.73964	94	5.35334	94	5.23428			94	-1.15519	94	12.8474	94	24.9727	94	38.7777	94
	95	0.080615	95	14.6224	95	25.3863	95	35.7343	95	79.8694	95	144.591		95	0.248535	95	-4.68292	95	-2.21826	95	-0.0739746	95	-0.026123	95	3.25195		95	0.168007	95	1.7294	95	5.71384	95	6.65211	95	6.02326	95	6.23038			95	-1.19574	95	12.9232	95	24.6683	95	39.4353	95
	96	-1.38179	96	15.4864	96	26.387	96	37.059	96	82.3315	96	146.643		96	-0.128418	96	-4.5943	96	-2.00806	96	1.07446	96	-0.202148	96	3.05469		96	0.4813	96	1.34031	96	6.01309	96	6.25563	96	6.32679	96	6.89401			96	-2.04719	96	12.8499	96	24.7741	96	39.2582	96
	97	0.29082	97	14.9864	97	25.0035	97	36.5734	97	82.7708	97	147.087		97	-0.736084	97	-4.51275	97	-3.41943	97	0.637939	97	-0.0222168	97	2.95776		97	-0.280052	97	1.23056	97	6.69901	97	6.63808	97	6.44709	97	6.88895			97	-1.08523	97	12.7593	97	24.0753	97	39.2596	97
	98	0.128711	98	15.5591	98	23.6546	98	35.8344	98	84.0833	98	148.998		98	-0.2854	98	-5.54229	98	-3.54053	98	-0.669434	98	0.240234	98	3.15503		98	-0.437096	98	1.13602	98	6.72476	98	6.46541	98	5.71351	98	6.31985			98	-0.843665	98	12.9911	98	25.1056	98	40.0328	98
	99	0.275439	99	14.9192	99	24.5037	99	37.1474	99	84.1042	99	150.206		99	-1.46118	99	-4.7818	99	-2.94604	99	-0.32373	99	-0.432373	99	3.50317		99	0.337563	99	1.5864	99	6.4689	99	6.56032	99	5.86115	99	6.04916			99	-0.457751	99	11.9711	99	26.8569	99	39.3584	99
	100	-0.311231	100	14.9449	100	26.326	100	38.3317	100	82.3169	100	150.598		100	-1.02563	100	-4.94513	100	-2.87573	100	0.139648	100	-0.645264	100	3.27612		100	0.0304947	100	0.884068	100	6.16153	100	6.46071	100	6.90455	100	6.91519			100	-0.924231	100	12.2429	100	24.7134	100	39.9073	100
	101	-1.15498	101	15.3355	101	24.3772	101	36.6525	101	83.8586	101	150.735		101	-1.53735	101	-6.15265	101	-2.95508	101	-0.130615	101	-0.426025	101	2.33911		101	-0.676109	101	1.28251	101	6.3873	101	6.40523	101	7.07447	101	6.33859			101	-1.59025	101	12.1158	101	25.6834	101	39.7353	101
	102	-1.48921	102	15.761	102	25.8304	102	38.3364	102	84.5977	102	151.976		102	-1.18506	102	-5.82843	102	-3.79834	102	0.317383	102	-0.701172	102	1.42139		102	0.0531387	102	0.757114	102	6.56192	102	5.28609	102	6.12598	102	6.69949			102	-0.860449	102	12.2611	102	26.0827	102	40.5643	102
	103	-0.471875	103	15.7232	103	26.823	103	37.9025	103	86.239	103	152.864		103	-1.9729	103	-5.77765	103	-2.97144	103	-0.494629	103	0.321533	103	2.38403		103	-0.342552	103	1.52976	103	5.42087	103	6.37752	103	6.21156	103	5.52603			103	-0.484876	103	12.6498	103	25.108	103	38.6619	103
	104	-1.07954	104	15.8064	104	26.2171	104	37.1958	104	85.562	104	153.602		104	-0.713867	104	-5.32037	104	-2.92822	104	-0.243164	104	0.932861	104	2.28735		104	-0.570274	104	1.59342	104	5.76541	104	6.41853	104	6.42835	104	5.95224			104	-1.77756	104	12.7412	104	25.9877	104	40.7952	104
	105	-0.979688	105	15.2376	105	26.6355	105	38.7792	105	86.7551	105	155.648		105	-0.343262	105	-5.26593	105	-3.24414	105	0.130615	105	-0.0244141	105	2.56519		105	-0.765221	105	1.29386	105	6.70523	105	6.48726	105	6.951	105	7.496			105	-0.394373	105	12.7844	105	26.4845	105	41.0033	105
	106	-0.375928	106	16.052	106	27.2061	106	38.112	106	87.5129	106	155.333		106	-0.71582	106	-6.73541	106	-2.88623	106	-0.619629	106	-0.272217	106	2.05103		106	-0.633568	106	1.12937	106	6.48727	106	5.94899	106	6.97327	106	7.03934			106	-0.14408	106	12.9744	106	26.7111	106	40.2872	106
	107	-1.70088	107	15.4459	107	27.1365	107	39.6035	107	87.603	107	157.377		107	-0.882324	107	-5.48687	107	-2.64087	107	-0.713379	107	-0.802979	107	2.50317		107	-0.106224	107	1.28446	107	6.25406	107	6.16347	107	6.70295	107	7.81674			107	-0.791431	107	12.9746	107	27.1391	107	40.8302	107
	108	-1.15962	108	15.9803	108	27.1382	108	38.5168	108	89.3118	108	157.304		108	-0.344727	108	-5.64679	108	-3.82544	108	0.0861816	108	-0.687012	108	2.5498		108	-0.0945053	108	1.1044	108	5.93338	108	6.06502	108	6.22407	108	6.5538			108	-1.40508	108	12.7439	108	26.0231	108	40.7249	108
	109	-1.1418	109	15.7032	109	25.8895	109	39.4821	109	88.322	109	159.14		109	0.423584	109	-6.45489	109	-3.21362	109	0.0354004	109	-0.162354	109	2.85425		109	0.100807	109	1.18326	109	5.56583	109	5.83571	109	6.56116	109	6.22647			109	-1.34358	109	12.7414	109	25.7519	109	40.1916	109
	110	0.0291014	110	14.7388	110	27.2588	110	39.1691	110	89.2742	110	160.146		110	-0.761963	110	-5.61773	110	-2.95068	110	-0.777588	110	-0.230957	110	3.3313		110	-0.0304184	110	1.82584	110	7.17441	110	6.00722	110	7.57716	110	6.57645			110	-1.03998	110	13.1629	110	26.4683	110	41.0062	110
	111	-0.206006	111	15.1368	111	27.3904	111	37.6237	111	91.198	111	160.122		111	-0.18457	111	-5.85919	111	-3.04956	111	-0.996582	111	0.250977	111	3.24902		111	-0.296837	111	0.948521	111	7.43222	111	6.60133	111	6.59357	111	6.50699			111	-1.20594	111	13.4934	111	28.0598	111	40.3011	111
	112	-1.91816	112	15.6746	112	28.2471	112	40.5317	112	91.9426	112	160.618		112	-0.34082	112	-6.48492	112	-2.64282	112	0.448975	112	-0.201172	112	2.67603		112	-0.332359	112	1.6868	112	6.54239	112	6.44783	112	6.37873	112	6.77487			112	-1.90781	112	13.4424	112	27.6334	112	42.0642	112
	113	0.295703	113	16.7989	113	28.469	113	39.331	113	92.2004	113	161.311		113	0.0146484	113	-6.36651	113	-3.45703	113	-0.57373	113	-0.739014	113	1.54102		113	-0.278893	113	1.06766	113	5.56583	113	7.51973	113	6.74281	113	6.39603			113	-0.897241	113	13.0879	113	27.0456	113	42.0622	113
	114	-1.57295	114	16.0484	114	27.7847	114	39.197	114	92.1477	114	162.025		114	0.507568	114	-6.55499	114	-3.5437	114	-0.861572	114	0.797363	114	1.79517		114	0.308632	114	1.03251	114	6.50876	114	6.43336	114	6.2674	114	6.40152			114	-1.47383	114	12.4148	114	26.9692	114	42.2274	114
	115	-0.461621	115	16.7266	115	26.3519	115	40.0246	115	91.3867	115	162.782		115	-0.0874023	115	-5.92608	115	-3.33984	115	0.378662	115	0.59082	115	1.70752		115	-1.12728	115	1.41611	115	7.51309	115	6.23531	115	6.8401	115	7.03036			115	-0.639563	115	13.4549	115	26.8672	115	41.4373	115
	116	0.229053	116	16.2559	116	28.2256	116	39.9836	116	94.168	116	163.274		116	-0.919434	116	-5.57037	116	-3.073	116	0.780273	116	0.0537109	116	1.65039		116	-0.689415	116	0.558262	116	7.32712	116	5.86269	116	7.07642	116	7.38742			116	-0.640503	116	13.3111	116	27.0227	116	42.9578	116
	117	-0.374951	117	15.5259	117	28.2339	117	39.7431	117	92.7214	117	164.51		117	-1.396	117	-6.17022	117	-3.62622	117	-0.97583	117	1.37207	117	2.60498		117	-0.156578	117	1.18991	117	5.73965	117	6.2646	117	5.94434	117	6.51083			117	-0.680786	117	13.5405	117	27.2489	117	43.3465	117
	118	-1.58809	118	14.9029	118	27.2852	118	40.8063	118	92.978	118	165.05		118	-0.507324	118	-7.34015	118	-2.53198	118	-1.27295	118	-0.258057	118	2.27734		118	0.0480728	118	1.88132	118	6.49118	118	6.24117	118	6.74751	118	6.77255			118	-1.04092	118	13.5586	118	27.1334	118	41.8598	118
	119	-0.960889	119	15.9156	119	28.0838	119	40.7597	119	94.9485	119	165.788		119	-0.187012	119	-6.7608	119	-3.49463	119	-0.859619	119	0.0498047	119	2.27808		119	-0.314781	119	1.79264	119	6.77048	119	5.99977	119	5.89826	119	6.72177			119	-0.535498	119	14.1612	119	28.207	119	44.6143	119
	120	-0.626416	120	16.0142	120	27.2842	120	40.8754	120	95.2324	120	166.493		120	-0.356445	120	-7.3963	120	-3.79419	120	-0.874756	120	0.620361	120	2.00464		120	-0.226524	120	1.76529	120	6.82169	120	6.2748	120	6.22681	120	6.88937			120	-0.370605	120	14.8358	120	27.9127	120	44.2335	120
	121	-0.936963	121	16.3311	121	28.2525	121	41.9025	121	94.2976	121	167.371		121	0.378662	121	-6.04815	121	-4.02271	121	-0.811035	121	0.288086	121	1.29443		121	0.0387344	121	1.70243	121	6.70096	121	5.97243	121	6.67835	121	7.20261			121	-0.709253	121	14.6066	121	27.9953	121	43.6176	121
	122	-0.790479	122	16.5064	122	28.1644	122	42.4946	122	95.4089	122	167.935		122	-0.961914	122	-6.11578	122	-4.1106	122	0.203857	122	0.15625	122	2.41357		122	0.109779	122	1.03287	122	6.01541	122	6.72206	122	6.26704	122	7.09482			122	-1.06173	122	14.0224	122	28.3602	122	42.9883	122
	123	-1.82246	123	17.1465	123	29.9529	123	41.6032	123	96.231	123	167.238		123	-0.955322	123	-5.74322	123	-3.31592	123	-0.866699	123	0.746338	123	2.88745		123	0.272682	123	1.12156	123	6.42636	123	6.49471	123	7.40961	123	7.97964			123	-0.433044	123	14.3236	123	28.7561	123	43.2215	123
	124	-0.0939455	124	17.4107	124	27.8172	124	41.9472	124	96.8828	124	168.409		124	0.749023	124	-6.07037	124	-2.1731	124	-0.994629	124	0.568604	124	1.9248		124	-0.589439	124	1.52433	124	6.9877	124	5.68062	124	6.68305	124	7.46085			124	-0.356641	124	15.1939	124	28.4181	124	45.5629	124
	125	-0.0736818	125	16.3814	125	28.521	125	42.3879	125	96.4473	125	169.746		125	-0.948242	125	-6.83819	125	-3.29883	125	-0.581055	125	0.8396	125	2.42188		125	-0.323814	125	1.03562	125	6.36386	125	5.91188	125	6.70924	125	7.08469			125	-1.22998	125	14.0672	125	28.7631	125	44.7064	125
	126	-1.12788	126	17.9537	126	29.9012	126	43.0891	126	96.6272	126	169.982		126	-1.57178	126	-6.18487	126	-2.59985	126	-0.674561	126	0.652832	126	2.05762		126	-0.576134	126	1.62589	126	6.31503	126	6.34273	126	6.86744	126	8.00107			126	-1.07744	126	15.4189	126	29.0798	126	44.047	126
	127	-1.0373	127	17.4673	127	29.2718	127	44.6228	127	97.6184	127	169.789		127	-1.73145	127	-6.71612	127	-3.10156	127	-0.762939	127	-0.246826	127	2.2063		127	-0.300377	127	1.70279	127	6.25137	127	6.46425	127	6.46119	127	6.88974			127	-1.00131	127	13.8597	127	29.1897	127	44.4521	127
	128	-0.200879	128	15.7461	128	28.3697	128	43.0961	128	98.4258	128	171.711		128	-0.549805	128	-6.29522	128	-3.10962	128	-1.63135	128	-0.779053	128	2.36401		128	-0.346458	128	1.82431	128	6.44003	128	6.68221	128	6.87525	128	6.98001			128	-0.0725098	128	14.849	128	28.3995	128	46.052	128
	129	0.314258	129	17.4578	129	29.5477	129	42.6242	129	99.8809	129	173.08		129	0.579834	129	-7.24054	129	-3.13477	129	-1.59131	129	0.319336	129	2.71753		129	-0.386314	129	1.03482	129	6.6564	129	6.59352	129	6.86427	129	7.58542			129	-0.643054	129	15.1292	129	30.1466	129	45.8114	129
	130	0.491504	130	16.8592	130	28.9842	130	41.9938	130	98.9905	130	172.984		130	-0.489258	130	-6.96905	130	-4.3186	130	-1.31543	130	0.420898	130	2.44482		130	-0.198387	130	1.87003	130	6.88614	130	6.12477	130	6.96857	130	6.67728			130	-0.444189	130	14.6514	130	29.5794	130	45.2878	130
	131	0.0645018	131	16.5586	131	30.2125	131	43.4482	131	98.9031	131	172.09		131	-1.28027	131	-6.50909	131	-2.69165	131	-1.08423	131	-0.110352	131	2.39551		131	-0.620689	131	1.8743	131	6.33414	131	5.85915	131	6.17213	131	7.15616			131	-0.972571	131	14.9127	131	29.3334	131	44.2621	131
	132	-1.58149	132	17.0086	132	28.8702	132	43.0827	132	100.616	132	173.039		132	-0.90332	132	-6.94513	132	-4.53516	132	-1.29199	132	0.493896	132	2.34375		132	-0.755821	132	2.26609	132	6.62125	132	5.85487	132	6.77796	132	6.819			132	-0.641443	132	14.292	132	29.7948	132	44.2996	132
	133	-0.337842	133	16.9419	133	31.5784	133	44.9218	133	99.8396	133	175.54		133	0.0258789	133	-7.20269	133	-3.19922	133	-0.350342	133	0.449463	133	1.69873		133	-0.239037	133	1.3505	133	6.52127	133	6.44392	133	6.69202	133	7.25656			133	-0.154285	133	14.7597	133	29.7639	133	44.1584	133
	134	1.62212	134	16.2349	134	28.7405	134	43.4353	134	100.941	134	175.449		134	0.194336	134	-7.07379	134	-3.49463	134	-1.02441	134	-0.0671387	134	1.39673		134	-0.332787	134	1.50321	134	6.81033	134	5.5002	134	6.79395	134	6.09439			134	-1.31283	134	13.7198	134	29.1902	134	44.8235	134
	135	-0.419385	135	15.9363	135	29.0035	135	43.4345	135	100.353	135	175.913		135	-0.46582	135	-7.04864	135	-3.49121	135	-1.18188	135	-0.292969	135	1.75854		135	-0.251122	135	2.05558	135	6.42557	135	6.4521	135	6.75532	135	7.23386			135	-1.10873	135	14.839	135	29.4492	135	44.647	135
	136	-2.16816	136	16.125	136	30.1607	136	45.32	136	102.477	136	176.281		136	-0.692383	136	-7.35601	136	-4.19873	136	-1.52393	136	0.313477	136	1.9729		136	0.493385	136	2.41452	136	6.06308	136	5.95406	136	6.56275	136	7.86319			136	-0.809021	136	14.7409	136	28.6322	136	44.4014	136
	137	-0.0758791	137	16.9393	137	29.3553	137	44.237	137	103.491	137	175.959		137	-0.911133	137	-6.83038	137	-3.36865	137	-1.00293	137	0.966064	137	1.93164		137	0.0613785	137	1.45749	137	6.47403	137	5.82558	137	7.9557	137	7.13858			137	-0.566785	137	14.974	137	28.3706	137	45.5903	137
	138	0.120898	138	17.835	138	29.5804	138	43.4438	138	102.707	138	177.379		138	-0.871338	138	-8.2337	138	-3.10571	138	0.172119	138	0.150879	138	2.41553		138	-0.190575	138	2.00516	138	6.40915	138	6.81386	138	6.93031	138	7.49564			138	-0.345227	138	14.8103	138	28.567	138	43.8912	138
	139	-1.10884	139	17.0613	139	30.4175	139	43.9086	139	102.075	139	178.274		139	-0.663086	139	-8.78668	139	-3.81128	139	-0.307617	139	-0.261963	139	1.49365		139	-0.398399	139	1.62626	139	7.17361	139	5.84627	139	6.53107	139	6.58823			139	-0.380408	139	13.8629	139	29.2203	139	44.1379	139
	140	-1.88569	140	18.2725	140	28.7891	140	44.8017	140	103.944	140	178.229		140	-0.640869	140	-6.90484	140	-4.10229	140	-1.26538	140	0.864258	140	1.81836		140	0.0715103	140	1.40946	140	5.90604	140	6.45406	140	6.05451	140	7.15067			140	-0.44043	140	14.6866	140	29.5494	140	45.1739	140
	141	-0.88667	141	17.4075	141	30.9842	141	46.0681	141	104.975	141	178.059		141	-1.60059	141	-7.16436	141	-3.37744	141	0.637939	141	0.41626	141	1.71533		141	-0.00270844	141	1.79264	141	6.31424	141	6.01973	141	6.71272	141	6.40146			141	0.319714	141	14.5905	141	29.0673	141	46.6534	141
	142	-0.472363	142	16.8829	142	30.6526	142	45.2275	142	105.108	142	178.987		142	-0.362305	142	-7.43023	142	-3.57422	142	-0.205566	142	0.506104	142	1.84204		142	-0.319115	142	1.96335	142	6.52481	142	6.81306	142	6.41273	142	6.77841			142	-0.0229614	142	15.0221	142	28.9361	142	44.7461	142
	143	-2.7502	143	16.3724	143	29.4769	143	44.4943	143	103.35	143	178.978		143	-0.574463	143	-8.75958	143	-3.93872	143	-1.5874	143	1.31226	143	1.74414		143	0.212135	143	1.54972	143	7.39236	143	6.52437	143	7.0088	143	7.31711			143	-0.204236	143	14.4956	143	29.8781	143	43.4809	143
	144	-0.0685549	144	18.4656	144	30.9041	144	45.362	144	106.15	144	179.392		144	-0.890869	144	-8.84234	144	-3.87769	144	-0.657227	144	0.619629	144	0.720947		144	-0.287437	144	1.65671	144	6.70761	144	5.55055	144	6.44123	144	8.53665			144	-0.348853	144	14.7618	144	28.1256	144	44.9584	144
	145	-0.449903	145	18.5225	145	31.6004	145	45.6574	145	104.545	145	179.376		145	-0.496338	145	-8.71124	145	-3.13623	145	-0.884033	145	0.163818	145	1.89331		145	-0.745689	145	1.47275	145	6.71036	145	5.86464	145	6.56153	145	6.97372			145	0.127832	145	15.5116	145	27.9431	145	45.4657	145
	146	1.34575	146	17.4393	146	31.2149	146	45.9616	146	107.165	146	180.5		146	-1.48389	146	-7.60211	146	-2.28467	146	-0.839355	146	0.135986	146	2.18652		146	-0.398766	146	1.30753	146	7.02048	146	6.44038	146	7.18501	146	7.36905			146	0.454797	146	15.0833	146	27.0141	146	45.4897	146
	147	-0.571485	147	17.181	147	30.6275	147	44.8364	147	107.865	147	181.771		147	-0.491211	147	-8.1314	147	-2.19482	147	-0.283691	147	0.811768	147	1.62695		147	-0.0933456	147	2.08213	147	6.38455	147	6.42946	147	6.68537	147	7.32022			147	-0.519116	147	14.4825	147	28.3652	147	45.789	147
	148	-0.5146	148	17.3665	148	30.6924	148	46.9843	148	107.123	148	181.46		148	-1.13623	148	-7.63922	148	-3.47485	148	-1.15405	148	-0.142334	148	2.00317		148	0.177773	148	1.42862	148	7.14078	148	6.21034	148	6.69202	148	7.24918			148	-0.842725	148	15.2193	148	27.9568	148	47.4644	148
	149	0.382861	149	16.4754	149	32.7652	149	46.038	149	107.282	149	182.178		149	-0.856445	149	-7.15484	149	-2.25024	149	-0.47168	149	-0.443848	149	2.3855		149	-0.122643	149	1.379	149	7.21036	149	5.90096	149	6.8932	149	7.75266			149	-0.459497	149	14.8402	149	27.5641	149	44.9043	149
	150	-0.197949	150	17.2974	150	31.1529	150	45.5	150	107.39	150	180.947		150	-1.62451	150	-8.86969	150	-3.53564	150	0.183838	150	-0.454102	150	1.68896		150	0.0265884	150	1.49735	150	6.77792	150	6.64864	150	6.31623	150	6.70853			150	-0.96532	150	14.4874	150	28.0354	150	44.0215	150
	151	-0.639356	151	17.5298	151	31.5269	151	46.6958	151	108.436	151	182.459		151	-1.17871	151	-8.22711	151	-3.03906	151	-1.13354	151	0.479492	151	0.758057		151	-0.01754	151	2.18131	151	6.60562	151	6.40718	151	6.89436	151	6.95029			151	-0.882068	151	14.8618	151	27.6584	151	45.0124	151
	152	-0.709912	152	18.7142	152	30.7281	152	47.5083	152	108.641	152	182.455		152	-1.28149	152	-8.47515	152	-3.92017	152	-1.16504	152	0.170898	152	1.50806		152	0.918373	152	1.92118	152	6.81424	152	4.82008	152	6.89045	152	7.47336			152	-0.388599	152	14.2548	152	28.0325	152	45.0854	152
	153	-0.509229	153	19.1133	153	29.74	153	47.7421	153	109.331	153	182.141		153	-1.46045	153	-8.30792	153	-4.10767	153	-0.750488	153	-0.202637	153	2.48584		153	-0.230431	153	2.35166	153	7.07828	153	5.50484	153	7.14985	153	6.81668			153	-0.893884	153	15.2356	153	27.6581	153	47.9547	153
	154	-0.169385	154	17.8858	154	31.7691	154	48.8107	154	109.225	154	184.242		154	-1.4436	154	-8.58111	154	-2.84521	154	-1.05444	154	0.289307	154	2.61328		154	-0.05233	154	2.34031	154	5.87906	154	5.69746	154	7.1526	154	6.47452			154	-0.0962769	154	14.256	154	28.3654	154	44.5238	154
	155	-1.24434	155	17.2688	155	31.5479	155	47.591	155	109.359	155	184.211		155	-1.32715	155	-7.83136	155	-2.87817	155	-0.543213	155	0.706055	155	2.0498		155	0.0746231	155	1.93796	155	6.31387	155	6.05251	155	5.89552	155	7.1409			155	0.0754639	155	14.5687	155	28.1457	155	45.0125	155
	156	-0.401807	156	19.6001	156	31.0687	156	47.6828	156	110.064	156	185.246		156	-1.52759	156	-9.4212	156	-3.33667	156	-1.07593	156	0.105225	156	0.852783		156	-0.26284	156	1.62857	156	6.47165	156	6.63338	156	6.27637	156	7.55539			156	-0.398267	156	13.587	156	27.6541	156	44.8564	156
	157	-1.10176	157	17.2493	157	31.9842	157	47.1743	157	111.939	157	183.704		157	-0.676025	157	-9.87237	157	-3.18945	157	-1.12549	157	-0.258057	157	1.58936		157	0.0973282	157	1.5333	157	6.39005	157	6.70796	157	6.42445	157	7.26395			157	-0.0666016	157	15.3254	157	27.9541	157	46.9652	157
	158	0.850635	158	17.6514	158	32.3785	158	48.6936	158	110.605	158	184.592		158	-0.212402	158	-8.73101	158	-3.07813	158	-1.28833	158	0.787598	158	1.85278		158	-0.190208	158	1.64737	158	6.99783	158	5.71461	158	7.68147	158	7.47061			158	0.56665	158	15.2487	158	28.4521	158	45.0326	158
	159	0.138721	159	16.9415	159	31.928	159	49.1145	159	111.768	159	183.817		159	-1.47754	159	-8.79449	159	-2.64795	159	-1.09814	159	0.0561523	159	2.47095		159	-0.517906	159	1.16727	159	6.41226	159	6.02754	159	7.23267	159	7.84366			159	-0.473865	159	16.2354	159	28.6454	159	44.5784	159
	160	-1.74312	160	18.0018	160	31.8226	160	48.8176	160	112.988	160	184.689		160	-0.69751	160	-8.05865	160	-3.22021	160	-1.04907	160	0.399414	160	1.66479		160	-0.0468369	160	2.21219	160	6.57321	160	6.32167	160	7.21626	160	7.5593			160	-0.752087	160	15.2345	160	27.9541	160	44.6581	160
	161	-0.559278	161	19.2505	161	32.7059	161	48.677	161	112.509	161	186.012		161	-1.06396	161	-8.76471	161	-3.80981	161	-2.35815	161	-0.310059	161	1.94019		161	0.470375	161	2.038	161	6.68924	161	6.75368	161	7.31666	161	7.52689			161	-0.135352	161	14.9856	161	27.6541	161	45.9854	161
	162	-0.15376	162	19.1829	162	33.2447	162	47.4333	162	112.69	162	186.675		162	-1.08813	162	-8.67559	162	-2.69214	162	-1.37598	162	-0.937744	162	2.1731		162	-0.108543	162	2.25205	162	7.5455	162	6.12947	162	7.23463	162	7.3956			162	-0.709656	162	16.2564	162	28.0547	162	45.0215	162
	163	-0.221387	163	19.0066	163	31.6236	163	48.6782	163	112.29	163	186.937		163	-1.31348	163	-8.61187	163	-3.4436	163	-2.58691	163	-0.0854492	163	1.79761		163	-0.422203	163	1.87705	163	5.96854	163	5.03926	163	7.07838	163	7.11044			163	0.166907	163	15.2345	163	27.6598	163	44.6895	163
	164	0.232226	164	19.0811	164	33.7652	164	49.7556	164	112.666	164	186.314		164	-0.900635	164	-9.25763	164	-2.80762	164	-0.670654	164	-0.765381	164	1.60107		164	-0.491356	164	2.01963	164	6.60526	164	2.89082	164	6.43226	164	6.48508			164	-0.523279	164	15.2369	164	28.1254	164	45.0215	164
	165	-0.0829592	165	18.7181	165	31.8563	165	49.4904	165	112.879	165	186.546		165	-1.1748	165	-9.5357	165	-3.46875	165	-0.68457	165	-0.649902	165	1.37183		165	-0.217918	165	1.45865	165	6.37869	165	5.60603	165	6.67524	165	7.84872			165	-0.466748	165	14.2358	165	27.3652	165	43.7524	165
	166	-0.620069	166	19.1768	166	32.7222	166	49.4755	166	113.495	166	187.557		166	-0.214355	166	-8.95172	166	-3.15967	166	-1.75635	166	0.200195	166	2.11475		166	0.168007	166	2.03995	166	6.49588	166	6.99471	166	6.6518	166	8.08585			166	-0.825134	166	15.6352	166	28.5412	166	45.0235	166
	167	-1.33076	167	19.8079	167	32.3812	167	48.5214	167	114.104	167	187.453		167	-1.18848	167	-9.263	167	-3.25928	167	-0.824951	167	-0.92334	167	2.60181		167	-0.0972519	167	1.09659	167	6.92868	167	6.12245	167	7.74165	167	8.40616			167	-0.647083	167	14.5263	167	27.3654	167	44.6584	167
	168	-0.805615	168	18.5975	168	32.2088	168	49.0141	168	113.869	168	187.547		168	-0.961182	168	-9.24957	168	-2.89917	168	-1.65869	168	0.220947	168	2.21094		168	0.422707	168	0.54343	168	6.31851	168	6.12325	168	7.07447	168	8.31204			168	-0.573767	168	15.2547	168	27.6951	168	46.8621	168
	169	0.0315428	169	19.5867	169	32.7957	169	49.218	169	115.629	169	188.323		169	-1.70142	169	-8.617	169	-2.30737	169	-1.98145	169	0.272461	169	2.56323		169	-0.229637	169	-0.848354	169	6.27945	169	5.80952	169	4.80299	169	7.06552			169	-0.531738	169	15.3256	169	28.0354	169	45.1245	169
	170	-0.999463	170	19.2544	170	33.6158	170	50.2036	170	114.91	170	188.083		170	-0.551758	170	-8.67559	170	-3.5	170	-2.48364	170	0.709961	170	2.81494		170	0.100807	170	0.917637	170	5.38376	170	5.59077	170	3.31001	170	8.00223			170	-1.05421	170	16.245	170	27.9541	170	46.7541	170
	171	-0.0145998	171	18.0699	171	33.7061	171	50.3208	171	115.823	171	187.104		171	-0.379883	171	-8.70733	171	-4.0166	171	-1.65454	171	0.0466309	171	1.18652		171	-0.675743	171	2.49967	171	5.22128	171	5.0146	171	5.48341	171	7.91159			171	-0.262109	171	16.2354	171	29.6521	171	45.3254	171
	172	0.0654783	172	18.2376	172	32.5823	172	50.415	172	114.954	172	188.65		172	-0.202148	172	-9.35919	172	-4.37451	172	-2.16309	172	-0.0866699	172	1.78589		172	-0.608543	172	1.53446	172	5.73105	172	4.50954	172	6.82447	172	6.78897			172	-0.907043	172	15.2457	172	27.0112	172	46.6524	172
	173	-1.15303	173	20.0682	173	33.5167	173	50.0646	173	116.655	173	187.964		173	-1.44678	173	-8.54522	173	-4.20068	173	-3.05127	173	0.10791	173	1.44604		173	-0.503075	173	1.18094	173	6.29666	173	4.52046	173	6.18848	173	7.98154			173	-0.557654	173	16.2354	173	28.1547	173	45.3287	173
	174	-0.941602	174	19.9095	174	33.3387	174	50.4367	174	116.167	174	188.278		174	-0.858154	174	-9.13263	174	-2.79053	174	-2.12012	174	0.75293	174	1.96753		174	-0.138268	174	1.73136	174	5.88455	174	4.90797	174	5.89045	174	8.27255			174	0.652991	174	14.2351	174	27.1654	174	47.9854	174
	175	-0.509473	175	19.201	175	33.1023	175	49.9414	175	115.856	175	189.472		175	-1.60303	175	-9.52594	175	-2.9375	175	-1.14185	175	1.28809	175	2.14551		175	-0.114037	175	2.79776	175	5.69821	175	4.30171	175	5.43226	175	7.23935			175	0.396252	175	15.2345	175	27.0358	175	45.2311	175
	176	-1.14546	176	18.409	176	33.191	176	49.5109	176	116.45	176	187.478		176	-1.07373	176	-9.3045	176	-2.61743	176	-2.05225	176	0.293213	176	1.98682		176	-0.0499496	176	0.616856	176	4.89005	176	3.82753	176	5.78071	176	6.79599			176	-0.601563	176	16.5484	176	28.5641	176	47.2561	176
	177	-1.48579	177	19.4712	177	33.5022	177	50.6052	177	117.055	177	188.384		177	-1.02051	177	-14.3802	177	-2.86572	177	-2.6853	177	-3.72998	177	1.01953		177	0.197304	177	0.750462	177	5.13181	177	4.16774	177	5.24512	177	7.83585			177	-0.551477	177	15.8641	177	27.0451	177	43.6587	177
	178	-0.571485	178	18.5916	178	34.503	178	52.4938	178	118.687	178	189.68		178	-1.06592	178	-14.2757	178	-8.1499	178	-2.80957	178	-6.64478	178	0.869629		178	0.533241	178	-0.217495	178	5.14938	178	3.82246	178	4.64631	178	6.82217			178	-0.286951	178	16.5424	178	27.9554	178	46.5621	178
	179	-0.642774	179	18.2767	179	33.9693	179	51.3728	179	118.952	179	188.675		179	-0.495605	179	-12.0408	179	-8.05762	179	-5.97021	179	-2.69751	179	-3.21094		179	-0.242149	179	1.43796	179	3.767	179	3.19508	179	4.20258	179	8.4296			179	-0.202356	179	15.3245	179	28.0365	179	45.1687	179
	180	-0.941602	180	19.636	180	36.0972	180	52.486	180	119.331	180	189.582		180	-0.340088	180	-9.8587	180	-5.74365	180	-6.34619	180	-0.547852	180	-4.63037		180	-0.0186996	180	0.504002	180	3.62906	180	3.66933	180	4.30494	180	7.93668			180	-0.472388	180	11.2566	180	27.3154	180	47.2352	180
	181	-1.75386	181	19.2278	181	34.4451	181	51.7741	181	119.874	181	189.523		181	-0.995605	181	-9.03546	181	-4.58862	181	-4.89307	181	1.39575	181	-2.13086		181	0.616859	181	-0.404202	181	3.81735	181	3.79237	181	4.00257	181	7.94168			181	-0.139783	181	12.2385	181	26.1268	181.2	36.2624	181
	182	-1.09321	182	18.72	182	34.3929	182	51.3974	182	117.962	182	187.268		182	-1.01392	182	-8.32257	182	-2.78857	182	-2.79956	182	0.751709	182	-0.579102		182	-0.358543	182	-0.623379	182	3.7291	182	3.75484	182	2.85139	182	7.22488			182	0.436536	182	13.1026	182	25.9727	182.2	38.299	182
	183	-2.01777	183	17.5772	183	32.993	183	50.8618	183	116.548	183	181.414		183	-0.690918	183	-6.55694	183	-2.3125	183	-0.657959	183	1.29932	183	0.506104		183	-0.696861	183	-0.676479	183	2.49161	183	3.61153	183	3.13111	183	7.67374			183	-0.0637817	183	13.7865	183	27.742	183.2	40.0327	183
	184	-1.04878	184	17.4388	184	33.2232	184	50.9821	184	115.589	184	177.548		184	-2.68774	184	-6.00299	184	-1.14917	184	0.479492	184	3.15601	184	0.572266		184	-0.663658	184	-0.840176	184	2.98257	184	3.75722	184	4.07288	184	8.30191			184	-0.0725098	184	13.5539	184	28.1033	184.2	37.9328	184
	185	-0.488965	185	17.0574	185	32.8694	185	49.3129	185	115.416	185	176.749		185	-1.20532	185	-4.3565	185	-1.07422	185	0.151367	185	4.45947	185	2.7666		185	0.419594	185	0.0422707	185	2.97281	185	3.58028	185	4.27485	185	7.74521			185	-0.261438	185	13.6787	185	27.9818	185.2	39.7019	185
	186	-0.849805	186	17.2225	186	30.6233	186	48.7094	186	115.06	186	175.924		186	-0.926025	186	-3.40142	186	0.630371	186	1.44678	186	5.04785	186	3.84497		186	-0.310143	186	-0.0296288	186	2.84238	186	3.18495	186	3.53968	186	8.75577			186	0.262109	186	13.6072	186	27.4619	186.2	39.6671	186
	187	0.224658	187	16.7105	187	32.4942	187	49.2849	187	114.173	187	176.087		187	-1.11548	187	-2.35528	187	2.52222	187	2.35596	187	5.86572	187	4.18872		187	0.390297	187	-0.305386	187	2.74747	187	3.05525	187	3.60725	187	6.23776			187	0.803516	187	13.3938	187	27.8705	187.2	39.9435	187
	188	-1.65571	188	16.0137	188	31.3416	188	48.906	188	113.475	188	173.881		188	-0.40332	188	-2.10308	188	2.13135	188	3.74316	188	5.9165	188	5.68652		188	-0.167564	188	-0.249905	188	2.95523	188	3.05879	188	2.34827	188	3.51321			188	0.0257813	188	13.9895	188	28.1117	188.2	40.4015	188
	189	-0.529492	189	15.9363	189	31.2605	189	48.4079	189	113.875	189	173.263		189	-1.01465	189	-3.06158	189	1.86133	189	4.5354	189	5.31396	189	5.60889		189	0.944984	189	-0.172207	189	2.62051	189	2.86464	189	2.97681	189	3.96359			189	-0.13938	189	14.0648	189	28.3357	189.2	40.5499	189
	190	-0.660352	190	14.9102	190	30.191	190	49.6555	190	113.46	190	173.31		190	-1.08887	190	-3.94757	190	2.29468	190	3.30786	190	4.86694	190	4.67529		190	0.1688	190	-0.969448	190	2.50601	190	3.11812	190	3.78498	190	5.95065			190	-0.286145	190	13.5471	190	28.0354	190.2	40.2855	190
	191	-0.712354	191	15.8277	191	29.855	191	48.3063	191	114.769	191	174.051		191	-0.681885	191	-3.74981	191	1.61011	191	3.86768	191	5.66431	191	5.35278		191	0.00510406	191	-0.619839	191	2.72946	191	3.29823	191	2.62482	191	7.97372			191	-0.767798	191	13.9859	191	27.0871	191.2	40.4493	191
	192	-1.21772	192	15.5333	192	30.2967	192	47.7656	192	114.042	192	175.7		192	-1.41309	192	-4.52374	192	1.70239	192	3.07788	192	5.46143	192	5.22778		192	-0.169884	192	-1.13626	192	2.71188	192	2.22322	192	2.92603	192	7.47256			192	-0.241968	192	12.8115	192	29.2965	192.2	41.7365	192
	193	-2.33931	193	15.0989	193	29.919	193	46.9414	193	112.986	193	175.595		193	-2.08936	193	-3.36383	193	1.22656	193	3.94189	193	4.66919	193	4.35498		193	0.430092	193	-0.646816	193	2.67789	193	2.5865	193	2.7588	193	6.6929			193	-0.54718	193	12.3702	193	27.8586	193.2	40.6107	193
	194	-0.592481	194	15.3907	194	30.3304	194	48.2724	194	113.288	194	174.406		194	-1.43188	194	-3.95758	194	1.13647	194	3.29077	194	4.40747	194	4.41528		194	0.271156	194	-1.44247	194	2.25528	194	2.85603	194	3.69947	194	7.21396			194	-0.275134	194	13.3301	194	27.7752	194.2	41.0644	194
	195	0.309131	195	14.7662	195	29.9317	195	47.3762	195	112.803	195	175.833		195	-0.538574	195	-4.74517	195	-0.371826	195	3.23999	195	3.55322	195	3.97266		195	-0.0878525	195	-0.828823	195	2.22324	195	2.48573	195	3.09748	195	7.13113			195	-0.174158	195	12.6231	195	27.3008	195.2	41.8484	195
	196	0.0349607	196	15.0369	196	30.5647	196	47.2089	196	112.046	196	175.738		196	-1.02563	196	-4.10699	196	0.578125	196	2.19434	196	4.87134	196	4.71411		196	-0.235924	196	-0.592861	196	2.3248	196	2.36934	196	3.02442	196	7.04166			196	0.699585	196	13.3861	196	26.4564	196.2	41.8638	196
	197	0.0381346	197	13.2481	197	30.9942	197	47.634	197	113.418	197	175.641		197	-0.993652	197	-4.35577	197	0.360596	197	2.0022	197	3.28931	197	4.89136		197	0.210609	197	-0.269436	197	1.73843	197	2.32515	197	2.70997	197	6.40341			197	-0.57981	197	13.9677	197	27.3748	197.2	42.2675	197
	198	-1.95308	198	15.5691	198	29.2867	198	46.5068	198	112.567	198	174.936		198	-1.17993	198	-4.65802	198	0.534668	198	2.72559	198	4.33887	198	4.57739		198	0.387123	198	-0.586636	198	1.5463	198	2.63765	198	3.16431	198	6.51279			198	-0.516431	198	12.9918	198	28.2061	198.2	41.5648	198
	199	-1.09199	199	15.0906	199	30.1727	199	48.6242	199	113.236	199	174.773		199	-0.134277	199	-5.27984	199	0.746826	199	2.34058	199	3.93408	199	5.15039		199	1.21799	199	-1.19833	199	1.90445	199	3.15681	199	3.51392	199	7.02921			199	0.40968	199	12.7736	199	29.1523	199.2	42.8452	199
	200	-0.980176	200	15.035	200	29.5391	200	48.384	200	112.794	200	176.736		200	-1.16504	200	-4.45611	200	1.29346	200	1.62549	200	3.73462	200	3.40186		200	-0.555809	200	-1.01358	200	1.51657	200	2.84981	200	3.35102	200	5.21591			200	0.326294	200	13.0509	200	28.884	200.2	41.5009	200
	201	-1.3249	201	14.617	201	29.9637	201	46.9729	201	112.468	201	175.417		201	-1.74951	201	-5.2315	201	0.501465	201	1.97632	201	3.51196	201	3.57617		201	-0.198021	201	-0.816311	201	2.33066	201	1.72206	201	3.1338	201	5.07962			201	0.000537109	201	12.9313	201	28.7658	201.2	40.9015	201
	202	-1.01631	202	15.0813	202	29.9698	202	47.0556	202	112.042	202	175.375		202	-1.17603	202	-5.58624	202	0.090332	202	1.25293	202	2.25806	202	2.73828		202	-0.199181	202	-1.23391	202	1.81503	202	2.65211	202	2.16077	202	5.8472			202	0.170398	202	12.8043	202	28.584	202.2	40.5029	202
	203	-1.93574	203	14.982	203	29.0965	203	47.8579	203	111.637	203	175.23		203	-1.09009	203	-5.44122	203	-0.368408	203	2.91626	203	2.74512	203	2.83203		203	-0.162437	203	-0.619473	203	1.45914	203	2.9037	203	1.64674	203	6.66946			203	-0.00402832	203	11.8576	203	27.9752	203.2	39.8872	203
	204	-0.217725	204	13.7664	204	29.9542	204	47.3879	204	113.036	204	174.662		204	-0.673584	204	-5.44146	204	0.291504	204	1.61035	204	3.31348	204	3.11084		204	-0.223778	204	-1.12338	204	1.07321	204	2.45485	204	2.45649	204	5.24326			204	0.213098	204	12.5396	204	27.783	204.2	40.57	204
	205	-0.0651369	205	12.9388	205	29.0955	205	47.8439	205	112.083	205	174.348		205	-0.768555	205	-5.30255	205	-0.0515137	205	2.63647	205	3.3877	205	3.49463		205	0.564857	205	-1.50967	205	1.94937	205	2.47359	205	2.27717	205	5.56516			205	-0.337305	205	12.8371	205	27.816	205.2	40.4775	205
	206	-1.4521	206	14.5318	206	29.2999	206	47.0966	206	112.497	206	173.878		206	-1.41553	206	-6.12359	206	-0.332764	206	2.37915	206	3.88208	206	3.5979		206	-0.0874863	206	-1.80032	206	1.95761	206	2.46931	206	2.31507	206	6.14249			206	0.286816	206	11.7603	206	27.8877	206.2	41.2484	206
	207	-0.353467	207	15.1927	207	30.1714	207	47.6169	207	111.747	207	174.028		207	-1.12134	207	-6.83624	207	0.00708008	207	1.9104	207	3.13501	207	2.45459		207	-0.965599	207	-0.911648	207	1.64511	207	2.46187	207	2.88618	207	5.81314			207	-0.175098	207	12.4798	207	26.5346	207.2	41.7765	207
	208	-0.248975	208	16.0462	208	27.7293	208	47.2165	208	111.128	208	174.531		208	-1.63428	208	-7.40924	208	-0.877441	208	1.85522	208	2.69849	208	2.87622		208	-0.228844	208	-1.42373	208	1.30093	208	1.58925	208	2.06001	208	5.43777			208	0.541003	208	12.7259	208	26.4611	208.2	40.464	208
	209	-0.0470705	209	14.5044	209	28.9275	209	46.268	209	111.647	209	174.245		209	-1.40381	209	-6.56598	209	0.143311	209	1.71582	209	3.13721	209	3.073		209	-0.165977	209	-1.25302	209	2.19199	209	2.15175	209	2.50062	209	5.4808			209	-0.194031	209	13.0438	209	26.6512	209.2	41.1134	209
	210	0.595752	210	14.0242	210	28.9207	210	45.6286	210	112.131	210	173.812		210	-0.963135	210	-6.44439	210	-0.645508	210	1.64087	210	2.4458	210	3.28174		210	-0.541344	210	-1.09054	210	1.7908	210	2.24586	210	2.7967	210	5.15616			210	0.554834	210	12.1847	210	27.1393	210.2	41.6771	210
	211	-0.116651	211	14.681	211	29.6717	211	45.5546	211	110.016	211	173.548		211	-1.9729	211	-7.81939	211	-0.295166	211	1.58496	211	3.6333	211	3.62012		211	-0.192528	211	-1.51553	211	1.03067	211	2.06856	211	2.20606	211	5.08743			211	-0.0508911	211	11.5352	211	26.6934	211.2	40.8292	211
	212	-0.930371	212	14.3079	212	28.9437	212	44.9528	212	110.67	212	173.693		212	-1.98657	212	-6.7337	212	-0.696045	212	1.51514	212	2.95874	212	3.99292		212	0.596535	212	-1.59365	212	1.29434	212	2.93379	212	1.69398	212	5.55344			212	0.825806	212	12.1982	212	25.3883	212.2	41.6406	212
	213	-0.0788088	213	15.358	213	29.137	213	45.6328	213	112.733	213	172.937		213	-1.33423	213	-6.23297	213	-0.780029	213	0.74707	213	3.38525	213	2.61523		213	-0.0315781	213	-0.260098	213	1.82242	213	2.41463	213	2.19086	213	5.4733			213	0.538855	213	12.0551	213	26.2473	213.2	40.2568	213
	214	-0.927686	214	14.3897	214	29.9527	214	46.132	214	109.462	214	173.514		214	-1.15454	214	-6.80304	214	-0.295166	214	2.05884	214	3.09351	214	2.69067		214	-0.45504	214	-1.56747	214	2.7037	214	2.3998	214	2.13227	214	6.24405			214	-0.0134277	214	12.5504	214	26.3295	214.2	40.4089	214
	215	-1.0373	215	15.0777	215	30.1761	215	45.9501	215	110.388	215	172.967		215	-1.1311	215	-7.75055	215	0.116455	215	1.18262	215	3.32983	215	3.64722		215	-0.184349	215	-2.06436	215	1.8873	215	2.01735	215	1.36549	215	5.50107			215	0.0668701	215	11.3745	215	25.9588	215.2	40.6072	215
	216	-0.591748	216	15.5215	216	28.1878	216	46.4758	216	109.64	216	173.146		216	-1.21509	216	-6.11895	216	0.513428	216	1.27295	216	2.37817	216	2.19849		216	0.00278473	216	-0.972988	216	1.31851	216	1.91853	216	2.22132	216	4.94205			216	-0.214575	216	11.9331	216	27.4184	216.2	40.1029	216
	217	0.102588	217	15.4122	217	29.6702	217	46.6059	217	111.928	217	171.76		217	-1.13696	217	-7.81646	217	-0.304932	217	1.11548	217	2.22437	217	3.03271		217	0.0613785	217	-1.22335	217	1.53806	217	2.12086	217	1.94239	217	4.3378			217	0.575781	217	12.1215	217	27.0514	217.2	40.5937	217
	218	0.189502	218	14.8931	218	29.303	218	45.6271	218	110.794	218	172.558		218	-1.64941	218	-8.34674	218	-1.32617	218	0.419434	218	2.35205	218	3.08008		218	-0.024559	218	-1.00344	218	2.17911	218	1.99745	218	2.80177	218	4.49484			218	0.107019	218	12.0563	218	25.984	218.2	39.6531	218
	219	-0.949414	219	14.3919	219	27.8023	219	45.7895	219	109.775	219	172.969		219	-1.06592	219	-7.09967	219	-1.51489	219	0.693604	219	3.26343	219	2.14282		219	0.368385	219	-1.34677	219	1.40488	219	1.91695	219	2.70295	219	4.98819			219	0.0887573	219	11.5957	219	26.1553	219.2	39.4853	219
	220	-1.70088	220	14.1993	220	28.3719	220	44.8417	220	108.999	220	172.09		220	-0.458496	220	-7.73028	220	-0.580811	220	0.469238	220	2.10181	220	2.49634		220	-0.04879	220	-1.60891	220	1.50876	220	1.56148	220	2.22797	220	4.10971			220	0.35946	220	11.4912	220	24.8451	220.2	40.7124	220
	221	-1.30171	221	12.7552	221	27.7293	221	45.3176	221	109.264	221	171.364		221	-0.96582	221	-7.76007	221	-0.985107	221	0.987549	221	2.37524	221	3.29443		221	-0.149193	221	-1.29251	221	1.20914	221	1.74586	221	1.55256	221	5.29916			221	-0.351672	221	11.0946	221	25.0119	221.2	40.3191	221
	222	-0.0365725	222	14.4393	222	28.4788	222	46.7028	222	110.982	222	171.395		222	-0.594727	222	-7.20367	222	-0.971924	222	0.720215	222	1.93774	222	2.20752		222	-0.598412	222	-0.57803	222	1.19394	222	1.85176	222	1.13734	222	4.36197			222	-0.73114	222	11.9603	222	25.0607	222.2	39.0306	222
	223	-0.995069	223	13.8797	223	28.7132	223	46.404	223	108.208	223	171.458		223	-0.66626	223	-7.42804	223	-0.57251	223	0.876465	223	2.01685	223	2.25977		223	0.01371	223	-0.863979	223	1.4697	223	1.16853	223	1.82563	223	4.26712			223	0.0504883	223	11.5902	223	26.3977	223.2	39.1747	223
	224	-1.96309	224	14.4681	224	27.2371	224	45.6301	224	108.469	224	171.412		224	-0.540039	224	-7.36383	224	-1.22998	224	0.579834	224	3.17871	224	3.15674		224	0.111732	224	-1.33041	224	1.09824	224	1.44978	224	1.22877	224	5.4429			224	0.199133	224	11.4528	224	25.7314	224.2	39.5185	224
	225	-0.950391	225	13.9498	225	27.4986	225	44.852	225	108.993	225	170.988		225	-1.12988	225	-7.14117	225	-1.02344	225	-0.067627	225	2.38647	225	2.44067		225	-0.214439	225	-1.61789	225	1.47281	225	1.90096	225	2.0752	225	5.14719			225	0.60398	225	11.1408	225	25.2602	225.2	37.9913	225
	226	-1.89399	226	14.4517	226	27.3416	226	45.3547	226	109.339	226	171.252		226	-1.26001	226	-8.22857	226	-0.942139	226	0.707275	226	2.98682	226	2.4292		226	-0.354637	226	-0.824917	226	0.886139	226	1.87947	226	2.05177	226	5.24051			226	-0.20907	226	11.3283	226	23.834	226.2	39.4031	226
	227	-0.0932131	227	14.7337	227	27.9566	227	45.3188	227	108.993	227	169.162		227	-0.920166	227	-8.76348	227	-1.23853	227	0.240967	227	2.48853	227	2.34595		227	-0.217125	227	-1.73001	227	1.2482	227	1.76503	227	1.75062	227	4.95651			227	0.0512939	227	11.9034	227	23.6707	227.2	38.3743	227
	228	-0.819043	228	14.5494	228	27.512	228	44.4482	228	108.025	228	170.353		228	-1.38501	228	-8.89288	228	-0.795654	228	0.549072	228	2.3728	228	2.32031		228	-0.0851059	228	-2.07217	228	1.96658	228	1.32124	228	2.35139	228	4.50107			228	0.488098	228	11.1047	228	24.6127	228.2	38.5562	228
	229	-0.206494	229	15.0867	229	28.74	229	46.2246	229	109.321	229	170.27		229	-0.918945	229	-8.10797	229	-0.422607	229	0.744873	229	2.19189	229	2.36865		229	-0.104637	229	-0.840542	229	1.84238	229	1.51656	229	1.18226	229	5.25888			229	-0.1422	229	10.3252	229	23.6242	229.2	38.0882	229
	230	-0.0490236	230	13.7532	230	29.7054	230	44.5097	230	108.986	230	169.338		230	-0.17749	230	-7.95562	230	-1.41821	230	1.0061	230	1.98975	230	2.06519		230	0.282082	230	-1.64834	230	1.33963	230	2.33687	230	1.25959	230	4.45425			230	0.285071	230	10.949	230	25.0117	230.2	39.762	230
	231	-0.721875	231	14.1009	231	28.0979	231	44.3107	231	109.087	231	169.555		231	-0.274414	231	-8.63385	231	-1.60571	231	0.899414	231	3.01392	231	2.31494		231	0.475441	231	-0.739773	231	1.20993	231	1.88844	231	1.69593	231	4.92532			231	-0.437341	231	11.5309	231	23.983	231.2	38.1499	231
	232	-0.956983	232	14.086	232	28.378	232	44.177	232	108.167	232	166.405		232	-1.33496	232	-9.02594	232	-1.82373	232	0.354004	232	2.9209	232	2.50928		232	0.372719	232	-2.09561	232	2.45877	232	1.39937	232	1.75416	232	4.68198			232	0.0041626	232	11.4683	232	23.8439	232.2	39.0529	232
	233	0.387256	233	13.7479	233	26.9053	233	44.9438	233	107.721	233	168.99		233	-0.458008	233	-9.00103	233	-0.74292	233	0.496338	233	1.98169	233	2.08521		233	-0.265587	233	-1.22024	233	1.70798	233	1.94551	233	1.31232	233	5.16354			233	0.307092	233	11.4933	233	23.7973	233.2	39.091	233
	234	-1.196	234	13.4622	234	27.2574	234	45.5747	234	107.927	234	168.818		234	0.304443	234	-8.18487	234	-1.39941	234	0.118896	234	2.74927	234	2.79932		234	-0.651512	234	-2.49209	234	1.47598	234	1.18141	234	1.60297	234	5.05148			234	0.40874	234	11.2174	234	23.9012	234.2	37.729	234
	235	-0.706006	235	13.981	235	29.3318	235	43.3986	235	107.278	235	168.181		235	-1.76587	235	-9.19122	235	-2.15625	235	0.207275	235	1.47314	235	2.40674		235	0.0644913	235	-1.79287	235	1.69937	235	2.09627	235	1.50416	235	4.5925			235	-0.492126	235	11.4156	235	23.6668	235.2	37.9152	235
	236	-0.105176	236	15.616	236	26.9654	236	44.3271	236	107.927	236	168.179		236	-0.213135	236	-9.02838	236	-1.08789	236	0.595215	236	1.58545	236	3.43433		236	0.369972	236	-1.89328	236	1.00681	236	1.98885	236	2.35841	236	4.45303			236	0.0973511	236	10.5388	236	25.543	236.2	38.5415	236
	237	-2.10688	237	13.5557	237	26.8572	237	43.8681	237	106.562	237	167.29		237	-1.19287	237	-8.61432	237	-1.48657	237	0.234863	237	2.02075	237	2.71558		237	0.414101	237	-1.6257	237	0.62442	237	1.60524	237	1.93385	237	4.62961			237	0.915906	237	10.4791	237	25.0309	237.2	38.8171	237
	238	-1.25776	238	13.1954	238	27.792	238	45.1437	238	106.826	238	168.315		238	-0.88501	238	-8.53155	238	-2.20264	238	0.754883	238	2.77197	238	2.91406		238	0.201576	238	-1.47567	238	0.919708	238	1.87361	238	1.59864	238	5.16202			238	0.700122	238	11.2945	238	23.3021	238.2	38.5935	238
	239	-1.23652	239	13.9449	239	27.7952	239	43.395	239	108.167	239	167.353		239	-0.948242	239	-8.19879	239	-0.359619	239	1.65405	239	2.15527	239	3.32544		239	-0.892174	239	-1.89523	239	1.33731	239	1.34706	239	1.99397	239	4.79874			239	0.122058	239	11.6763	239	23.317	239.2	38.7363	239
	240	-0.643262	240	13.4639	240	27.7986	240	43.0056	240	106.719	240	168.029		240	-0.196777	240	-8.4588	240	-0.935059	240	0.67627	240	1.99634	240	2.30151		240	0.799232	240	-1.29446	240	0.659576	240	1.5002	240	1.98695	240	4.67606			240	-0.66897	240	11.8389	240	23.6221	240.2	38.2822	240
	241	-1.30024	241	13.586	241	27.628	241	44.7849	241	106.673	241	166.217		241	-0.793945	241	-8.35992	241	-1.71631	241	1.01392	241	2.19458	241	2.53735		241	-0.0862656	241	-1.33859	241	1.79276	241	1.66969	241	1.4463	241	5.17685			241	-0.0347778	241	11.1627	241	24.5627	241.2	37.981	241
	242	-1.51899	242	13.7239	242	26.5398	242	44.0109	242	106.095	242	165.971		242	-0.13501	242	-8.31475	242	-1.59082	242	-0.215332	242	1.80884	242	2.88989		242	-0.226158	242	-1.389	242	1.11893	242	1.1783	242	2.12055	242	5.42844			242	0.0804321	242	11.1765	242	23.8533	242.2	38.1363	242
	243	-1.21626	243	13.0892	243	26.9451	243	44.206	243	106.906	243	167.126		243	-1.45801	243	-8.49908	243	-1.41235	243	0.771729	243	2.0686	243	3.3457		243	0.0242691	243	-1.60812	243	1.01773	243	1.63844	243	1.78303	243	4.43192			243	0.324011	243	10.9865	243	24.6895	243.2	37.3353	243
	244	-1.1125	244	13.4336	244	27.8421	244	43.1015	244	106.685	244	166.439		244	-1.00879	244	-8.36944	244	-1.64893	244	0.792725	244	2.09497	244	2.87305		244	0.964088	244	-1.47842	244	0.56424	244	1.0619	244	1.80299	244	3.97214			244	0.468359	244	11.0737	244	23.6957	244.2	37.7884	244
	245	0.099658	245	13.7584	245	26.9024	245	43.4731	245	106.203	245	166.829		245	-0.81665	245	-9.12506	245	-1.94214	245	-0.059082	245	1.83325	245	1.57373		245	1.27738	245	-1.18624	245	1.27676	245	1.64864	245	1.64631	245	4.7374			245	0.54812	245	10.9363	245	24.1873	245.2	38.1572	245
	246	-1.29878	246	13.6209	246	27.5518	246	43.3625	246	105.063	246	164.257		246	-1.04712	246	-7.52935	246	-0.937012	246	0.773682	246	2.08887	246	2.68359		246	0.426613	246	-1.89718	246	0.643524	246	1.8033	246	1.57404	246	4.54874			246	0.881934	246	11.2375	246	23.0326	246.2	37.4951	246
	247	-0.718946	247	12.5467	247	27.167	247	44.2263	247	105.558	247	164.325		247	-0.772461	247	-8.29791	247	-1.75781	247	0.12085	247	2.7854	247	3.48315		247	0.272682	247	-1.27334	247	0.695465	247	1.34273	247	1.31348	247	3.82767			247	0.361609	247	11.4223	247	24.0223	247.2	37.6087	247
	248	0.553515	248	13.8609	248	28.4202	248	43.1574	248	106.356	248	163.81		248	-0.802979	248	-9.13726	248	-0.435547	248	0.994873	248	2.63574	248	2.57422		248	-0.138634	248	-1.64834	248	0.573212	248	2.21266	248	1.2483	248	4.0007			248	0.316223	248	10.1681	248	23.8084	248.2	37.0693	248
	249	-1.15986	249	11.5943	249	27.1006	249	43.684	249	105.916	249	164.111		249	-0.992432	249	-9.30792	249	-2.02881	249	0.357178	249	1.67773	249	3.15503		249	-0.489403	249	-1.65499	249	0.754059	249	0.781815	249	1.65845	249	4.39835			249	0.48877	249	10.0266	249	24.4773	249.2	37.6958	249
	250	-1.19819	250	13.3873	250	27.1463	250	42.9199	250	106.2	250	165.923		250	-0.179199	250	-8.60528	250	-2.35034	250	0.839355	250	2.27954	250	3.31006		250	0.0480728	250	-1.81045	250	0.938873	250	1.89589	250	1.01392	250	4.27493			250	0.988281	250	10.8262	250	23.4096	250.2	38.5679	250
	251	-2.16206	251	14.554	251	27.6663	251	42.2128	251	105.468	251	164.998		251	-1.45605	251	-7.28326	251	-1.73584	251	-0.00463867	251	1.7854	251	2.1936		251	-0.194481	251	-0.76553	251	1.51266	251	0.824417	251	2.29005	251	4.50693			251	0.680249	251	10.8455	251	22.8861	251.2	38.0066	251
	252	0.156054	252	13.8023	252	27.4632	252	42.8911	252	103.798	252	164.483		252	-0.752197	252	-9.14581	252	-0.690918	252	0.782227	252	2.23169	252	2.94751		252	0.313332	252	-1.60849	252	1.14706	252	1.33492	252	1.72053	252	4.87766			252	-0.126758	252	10.5852	252	24.3477	252.2	36.3378	252
	253	-1.3564	253	13.554	253	27.4822	253	43.3195	253	103.361	253	163.204		253	-1.06934	253	-9.0838	253	-0.467529	253	0.256836	253	1.44775	253	2.16284		253	0.880104	253	-1.96634	253	1.19278	253	0.456436	253	1.8932	253	4.53433			253	0.469031	253	10.4895	253	24.3252	253.2	36.1404	253
	254	-1.87007	254	11.7786	254	27.2081	254	43.6384	254	104.587	254	163.525		254	-2.1167	254	-8.19439	254	-2.04712	254	1.20264	254	1.69556	254	2.78589		254	0.29142	254	-1.68661	254	0.366974	254	0.76503	254	1.33851	254	4.56277			254	0.387793	254	10.2024	254	23.1717	254.2	37.1077	254
	255	-0.611524	255	12.8074	255	27.7393	255	43.8969	255	104.768	255	163.5		255	-1.04395	255	-8.83307	255	-1.5144	255	0.563965	255	2.83203	255	3.11914		255	1.09965	255	-1.25106	255	1.142	255	1.12788	255	1.40022	255	4.19052			255	0.378931	255	10.2821	255	24.3129	255.2	36.8589	255
	256	-0.394727	256	11.7273	256	27.8741	256	41.5051	256	103.665	256	164.175		256	-0.72168	256	-8.97979	256	-1.59082	256	0.332275	256	1.3501	256	2.82739		256	0.194984	256	-1.02963	256	0.524384	256	1.70564	256	1.90491	256	4.32449			256	-0.268958	256	10.7394	256	23.8887	256.2	36.8466	256
	257	-0.0585451	257	11.2911	257	27.4058	257	42.1228	257	103.249	257	164.565		257	-0.845947	257	-8.67706	257	-2.41626	257	0.926758	257	2.14429	257	3.2085		257	-0.262047	257	-2.39291	257	0.0279236	257	1.22987	257	1.44752	257	4.77023			257	0.895093	257	9.77787	257	24.323	257.2	37.4982	257
	258	-1.42378	258	11.5293	258	26.7171	258	41.9992	258	104.343	258	162.36		258	-1.39014	258	-9.68487	258	-0.876221	258	0.82251	258	0.959229	258	2.79492		258	-0.225731	258	-1.42648	258	0.30484	258	0.886124	258	1.05842	258	3.85892			258	0.381616	258	9.54066	258	24.7207	258.2	36.6738	258
	259	-1.33809	259	13.3516	259	25.5303	259	42.7543	259	103.823	259	162.861		259	-0.482666	259	-9.30694	259	-0.665527	259	1.08179	259	1.51392	259	2.56128		259	-0.158165	259	-1.92373	259	0.62088	259	1.2795	259	1.20411	259	4.1257			259	0.721069	259	10.7219	259	23.757	259.2	37.424	259
	260	-0.161084	260	11.8235	260	27.1326	260	42.7739	260	103.969	260	162.766		260	-1.24048	260	-9.62945	260	-1.2085	260	0.900635	260	2.97437	260	3.76904		260	-0.24099	260	-1.97958	260	1.56735	260	1.25606	260	2.25684	260	5.2421			260	0.402832	260	11.1545	260	23.4822	260.2	36.7593	260
	261	1.1165	261	11.0411	261	25.7972	261	42.9113	261	103.555	261	162.154		261	-0.595947	261	-10.9752	261	-1.28223	261	1.42163	261	2.94971	261	1.96875		261	-0.8312	261	-1.60458	261	1.14627	261	1.10683	261	1.78931	261	4.70773			261	0.785254	261	10.223	261	23.5555	261.2	35.389	261
	262	-0.387403	262	13.0149	262	25.452	262	42.4899	262	102.832	262	161.765		262	-0.770996	262	-10.0872	262	-1.50537	262	0.926758	262	1.78809	262	3.42261		262	0.559425	262	-2.63858	262	0.371246	262	0.703323	262	1.49635	262	5.45731			262	0.710461	262	10.7226	262	24.2809	262.2	37.4749	262
	263	-1.10298	263	11.7571	263	25.919	263	42.2836	263	104.052	263	162.292		263	-0.997559	263	-10.1732	263	-2.09717	263	1.01343	263	1.91919	263	2.89648		263	0.209816	263	-1.51242	263	0.469696	263	1.07088	263	0.785774	263	4.90616			263	1.21024	263	10.1549	263	24.8818	263.2	37.8566	263
	264	-1.62788	264	11.6634	264	25.4097	264	41.3508	264	103.57	264	161.033		264	-0.765869	264	-10.055	264	-1.8291	264	0.800049	264	1.97827	264	3.49023		264	0.0859756	264	-2.01474	264	0.486908	264	1.34822	264	1.59437	264	4.36826			264	0.314343	264	10.0405	264	22.783	264.2	36.7425	264
	265	0.166064	265	11.3133	265	25.3025	265	41.341	265	103.882	265	161.472		265	-0.749512	265	-10.7064	265	-0.392822	265	0.169434	265	1.82983	265	3.53711		265	0.220375	265	-2.42257	265	1.45407	265	0.741165	265	0.849434	265	4.17886			265	0.314343	265	10.0171	265	23.0748	265.2	35.674	265
	266	-0.453321	266	10.7376	266	25.0203	266	40.9362	266	104.009	266	161.182		266	-0.751465	266	-10.4151	266	-1.86719	266	-0.630615	266	1.53223	266	2.26489		266	-0.597252	266	-2.24289	266	-0.101776	266	0.648209	266	1.75727	266	4.77219			266	0.529456	266	10.9057	266	24.227	266.2	35.9904	266
	267	-1.0749	267	12.6451	267	25.6141	267	40.0686	267	102.974	267	161.198		267	-0.252197	267	-9.72589	267	-2.44922	267	0.841309	267	1.97559	267	2.38623		267	-0.433556	267	-1.51712	267	0.796295	267	1.06148	267	1.44282	267	5.02878			267	0.388196	267	10.2582	267	22.7361	267.2	36.9072	267
	268	-1.4416	268	12.0467	268	24.9283	268	41.2106	268	102.502	268	160.69		268	-0.87915	268	-9.71978	268	-1.41089	268	1.66895	268	2.18262	268	3.63159		268	-0.544518	268	-1.50106	268	0.452118	268	1.33223	268	1.23029	268	3.79953			268	1.0663	268	11.0824	268	24.098	268.2	36.2529	268
	269	-0.161572	269	11.0545	269	25.2671	269	41.6208	269	104.012	269	159.542		269	-1.22876	269	-9.05377	269	-1.41406	269	0.00488281	269	2.32397	269	3.9917		269	-0.0167465	269	-1.74643	269	0.00405884	269	0.911087	269	1.01234	269	3.3566			269	0.738525	269	10.3617	269	22.9629	269.2	36.3738	269
	270	-0.969678	270	11.8289	270	25.7322	270	41.3742	270	102.377	270	160.46		270	-1.09473	270	-9.7564	270	-1.72681	270	0.0629883	270	2.45801	270	4.20581		270	0.218788	270	-1.7261	270	0.988068	270	1.46187	270	1.87794	270	4.20694			270	0.341467	270	10.6742	270	24.1098	270.2	35.9769	270
	271	-0.306592	271	12.0975	271	26.1148	271	41.0966	271	101.205	271	160.97		271	-1.11743	271	-10.5049	271	-2.30664	271	0.412598	271	1.51465	271	3.85278		271	0.177406	271	-1.94564	271	1.42087	271	1.19118	271	1.89942	271	4.46713			271	0.57793	271	9.36374	271	22.5535	271.2	37.5781	271
	272	-1.06392	272	12.1238	272	25.4942	272	40.6391	272	101.226	272	160.352		272	-0.138916	272	-8.59527	272	-1.65454	272	0.687256	272	2.08765	272	3.8186		272	-0.930809	272	-2.62063	272	0.0455017	272	0.882584	272	0.900215	272	5.02768			272	0.919397	272	10.0536	272	22.4695	272.2	36.2945	272
	273	-0.831983	273	11.3775	273	24.3487	273	41.3598	273	103.3	273	159.186		273	-0.415039	273	-10.283	273	-1.90625	273	-0.131836	273	2.27051	273	2.39209		273	0.185219	273	-2.7554	273	0.551361	273	0.515823	273	1.2729	273	2.65732			273	0.488635	273	10.0368	273	23.823	273.2	35.0031	273
	274	-0.903272	274	10.9449	274	25.146	274	41.6274	274	102.766	274	158.197		274	-0.29248	274	-9.21685	274	-0.718262	274	1.33691	274	0.868164	274	2.61719		274	-0.0476303	274	-1.7261	274	0.425201	274	1.2494	274	2.04908	274	3.40384			274	0.867969	274	10.1764	274	23.7404	274.2	35.8546	274
	275	-0.477979	275	11.6314	275	25.9788	275	41.2626	275	102.244	275	159.633		275	-0.788086	275	-9.43097	275	-2.14917	275	0.823975	275	2.12939	275	2.66748		275	0.105141	275	-1.88626	275	0.713837	275	0.91774	275	1.28461	275	4.72879			275	0.467285	275	8.96371	275	23.7039	275.2	36.4128	275
	276	-0.78584	276	11.3931	276	26.7303	276	41.403	276	101.014	276	159.885		276	-0.730713	276	-9.46807	276	-0.821045	276	0.529053	276	2.43286	276	3.12964		276	0.344948	276	-2.07998	276	0.597076	276	0.446671	276	0.689278	276	3.4921			276	0.686157	276	9.35363	276	24.4588	276.2	36.7134	276
	277	-1.37959	277	11.2061	277	25.0779	277	39.7785	277	100.97	277	160.992		277	-0.647461	277	-9.54107	277	-0.331543	277	0.048584	277	2.19189	277	3.16528		277	0.0648575	277	-2.06552	277	0.236115	277	1.2834	277	1.23615	277	3.62607			277	0.417871	277	10.2262	277	24.1555	277.2	36.2441	277
	278	-0.248975	278	11.2715	278	24.5269	278	41.2817	278	101.869	278	158.635		278	-0.683105	278	-10.7972	278	0.0976563	278	-0.0102539	278	1.86816	278	4.1748		278	-0.0913925	278	-1.98666	278	0.488068	278	1.10915	278	1.48853	278	4.11673			278	0.276746	278	10.128	278	23.3736	278.2	35.6271	278
	279	-0.335889	279	11.4217	279	24.9371	279	40.6945	279	101.852	279	158.37		279	-0.468262	279	-10.6775	279	-1.26099	279	0.371338	279	2.01001	279	2.90894		279	-0.165977	279	-1.7792	279	0.606415	279	0.746658	279	1.33735	279	4.40262			279	1.16163	279	10.0229	279	24.6809	279.2	36.0478	279
	280	-0.195996	280	10.6861	280	24.7469	280	41.1313	280	101.538	280	157.569		280	-0.761963	280	-10.5479	280	-1.81836	280	0.583008	280	2.03638	280	2.99878		280	-0.193687	280	-1.7839	280	0.90213	280	0.912308	280	1.60059	280	5.01749			280	0.763098	280	10.182	280	22.9805	280.2	36.3952	280
	281	-0.779492	281	11.4031	281	26.251	281	40.3332	281	101.417	281	157.727		281	-1.35962	281	-9.95636	281	-1.66406	281	0.891357	281	2.24194	281	2.63428		281	-0.382774	281	-1.81045	281	0.359955	281	0.448196	281	0.896736	281	3.25888			281	0.919531	281	10.128	281	24.0518	281.2	36.1935	281
	282	-1.60762	282	10.0313	282	25.3824	282	39.3496	282	100.772	282	158.395		282	-1.1936	282	-10.2247	282	-1.15234	282	1.15527	282	3.08984	282	2.98779		282	0.646523	282	-2.0624	282	0.53183	282	0.559158	282	0.366219	282	3.78427			282	0.568799	282	9.42869	282	23.9033	282.2	36.1687	282
	283	-1.86006	283	11.8299	283	24.0225	283	40.4204	283	100.897	283	157.826		283	-0.929199	283	-10.9329	283	-1.84888	283	0.96167	283	2.41333	283	3.22583		283	0.322304	283	-2.60263	283	0.583405	283	0.808365	283	0.82209	283	4.38388			283	0.395313	283	10.1407	283	23.2357	283.2	36.3097	283
	284	-1.20039	284	10.5418	284	24.8577	284	40.6992	284	100.802	284	157.487		284	-0.978027	284	-10.5276	284	-1.32495	284	0.281738	284	2.72217	284	3.09448		284	-0.372215	284	-1.70773	284	0.730621	284	0.783401	284	1.25373	284	3.55112			284	1.01863	284	9.85238	284	23.0455	284.2	37.2406	284
	285	0.393115	285	10.7498	285	25.7593	285	41.332	285	101.072	285	157.084		285	-1.23999	285	-10.5635	285	1.32886	285	0.539551	285	2.22388	285	1.875		285	0.0309219	285	-2.03311	285	0.327911	285	0.532181	285	1.5846	285	4.70187			285	2.03766	285	9.50962	285	22.2346	285.2	36.7675	285
	286	-0.761182	286	9.8875	286	25.2906	286	40.6821	286	101.723	286	156.072		286	-0.630371	286	-9.76519	286	1.48706	286	1.35596	286	2.07983	286	2.84204		286	-0.241783	286	-1.88272	286	-0.65451	286	0.369705	286	1.01899	286	4.82413			286	1.00533	286	9.24671	286	23.5191	286.2	37.0259	286
	287	-1.4311	287	10.535	287	24.2371	287	42.0227	287	99.894	287	157.201		287	-1.2749	287	-10.0962	287	-0.864746	287	1.53345	287	1.97314	287	4.17871		287	-0.0152206	287	-1.79208	287	-0.655304	287	0.980667	287	1.37794	287	4.4476			287	1.31108	287	10.1619	287	23.1119	287.2	35.8515	287
	288	-0.532666	288	10.0047	288	23.1663	288	41.8918	288	100.51	288	156.97		288	-1.17798	288	-10.2647	288	-0.918213	288	1.56982	288	1.46436	288	3.06641		288	-0.100365	288	-1.71908	288	0.407196	288	0.275162	288	1.05415	288	5.07724			288	1.66249	288	9.89203	288	24.0322	288.2	36.9431	288
	289	-1.39253	289	11.1329	289	25.3648	289	39.5595	289	99.7224	289	157.612		289	-0.7229	289	-11.3729	289	0.320801	289	0.944824	289	2.77563	289	3.26294		289	-0.0370712	289	-2.32919	289	0.656036	289	0.267776	289	0.958015	289	3.77921			289	0.999695	289	9.0229	289	23.8025	289.2	36.0331	289
	290	0.180224	290	9.12871	290	25.3421	290	39.8469	290	99.1372	290	156.708		290	-0.188965	290	-10.5733	290	0.671875	290	-0.359863	290	1.82202	290	3.22021		290	-0.189049	290	-1.8851	290	0.217743	290	-0.029892	290	1.92249	290	3.81161			290	0.651514	290	9.61927	290	23.5045	290.2	36.7488	290
	291	-0.127881	291	11.0508	291	24.5284	291	40.3442	291	100.492	291	155.666		291	-0.726074	291	-11.8631	291	0.388672	291	0.678711	291	0.776367	291	2.68384		291	-0.262474	291	-2.4714	291	-0.435394	291	0.618546	291	0.551033	291	4.15268			291	0.619824	291	10.2006	291	21.8951	291.2	36.4771	291
	292	-1.31978	292	12.1773	292	23.9322	292	40.2399	292	100.404	292	154.534		292	-0.604248	292	-10.9322	292	0.159424	292	1.9502	292	1.43677	292	3.42261		292	0.0758438	292	-2.43936	292	-0.331879	292	0.611893	292	0.922859	292	3.50967			292	1.26744	292	9.7065	292	23.8727	292.2	36.2312	292
	293	-0.936231	293	12.0032	293	24.4793	293	39.8767	293	100.002	293	155.624		293	-0.819824	293	-11.8939	293	0.734131	293	0.374756	293	2.33374	293	3.88501		293	0.734413	293	-2.03469	293	0.665802	293	0.355667	293	1.40687	293	4.07376			293	1.57803	293	9.08853	293	22.8801	293.2	36.555	293
	294	-1.06587	294	11.0242	294	24.0674	294	39.7368	294	100.066	294	156.064		294	-1.10889	294	-10.9134	294	0.100586	294	0.682617	294	2.53735	294	3.41992		294	-0.00112152	294	-1.7499	294	1.12637	294	0.0310211	294	2.04438	294	3.87064			294	0.815332	294	9.76775	294	23.4652	294.2	35.4956	294
	295	-1.675	295	10.6219	295	23.6031	295	39.5786	295	99.1953	295	155.77		295	-0.528809	295	-10.563	295	-0.54248	295	1.05103	295	1.90332	295	4.21802		295	-0.639427	295	-2.32022	295	-0.134186	295	0.617386	295	0.938911	295	4.39798			295	0.0264526	295	9.92456	295	23.6154	295.2	35.0452	295
	296	-1.13008	296	11.3064	296	23.615	296	39.2421	296	98.3237	296	155.533		296	-1.87061	296	-11.2618	296	0.35498	296	0.843994	296	2.15454	296	4.02051		296	0.133217	296	-1.25814	296	-0.414642	296	0.192764	296	0.0486526	296	4.64285			296	1.09275	296	9.28404	296	22.2746	296.2	36.6738	296
	297	-1.29438	297	10.1771	297	23.6563	297	41.354	297	97.3523	297	155.326		297	-0.649902	297	-11.5638	297	0.141846	297	0.302979	297	1.72168	297	3.68164		297	0.488319	297	-1.82571	297	-0.680267	297	-0.000228882	297	0.831062	297	3.94168			297	0.816272	297	10.0207	297	23.8754	297.2	35.7005	297
	298	-0.869092	298	10.2186	298	25.3597	298	39.5798	298	98.5647	298	155.679		298	-0.914307	298	-10.6175	298	0.705811	298	0.955566	298	2.69897	298	4.18945		298	-0.260094	298	-1.85617	298	0.131805	298	1.18336	298	0.853767	298	5.11246			298	0.532275	298	9.46396	298	23.2521	298.2	36.3552	298
	299	-0.998242	299	10.5923	299	24.0318	299	39.1274	299	97.8257	299	154.098		299	-1.24829	299	-11.8755	299	0.527832	299	0.829834	299	2.66309	299	3.7749		299	0.267982	299	-1.79873	299	0.165436	299	-0.0322723	299	1.69123	299	3.80771			299	1.35419	299	10.4214	299	22.277	299.2	34.7755	299
	300	-0.0541506	300	10.4412	300	23.7464	300	40.1857	300	97.0781	300	153.65		300	-0.905762	300	-11.1617	300	0.123779	300	1.18921	300	1.96826	300	3.3938		300	0.277016	300	-1.78195	300	-0.606842	300	0.574783	300	0.651009	300	3.3132			300	0.499512	300	9.92538	300	22.241	300.2	35.2224	300
	301	-0.910352	301	11.5936	301	23.5186	301	39.1318	301	99.5125	301	154.274		301	-0.983887	301	-11.0142	301	0.633301	301	1.89868	301	1.70093	301	4.41943		301	0.443031	301	-1.98703	301	-0.0509949	301	-0.0173798	301	0.70295	301	4.19949			301	1.54285	301	9.49691	301	22.1758	301.2	35.6785	301
	302	-1.5959	302	10.6607	302	23.6382	302	40.1325	302	98.968	302	154.539		302	-1.71899	302	-10.9595	302	0.907959	302	0.608154	302	1.54004	302	4.60571		302	-0.0038681	302	-2.26864	302	0.634918	302	0.247025	302	1.61939	302	3.98349			302	1.1901	302	9.41201	302	22.4502	302.2	35.0656	302
	303	-1.61616	303	9.63066	303	24.2205	303	39.2482	303	98.543	303	153.16		303	-0.726807	303	-10.751	303	0.675049	303	1.00928	303	2.70142	303	4.21802		303	-0.276512	303	-1.62997	303	0.22049	303	0.32753	303	0.947517	303	4.05728			303	0.912012	303	10.3339	303	21.9408	303.2	36.0578	303
	304	-0.934522	304	8.88799	304	23.23	304	40.1154	304	98.1399	304	151.964		304	0.1521	304	-11.5962	304	-0.407715	304	1.08813	304	2.30835	304	4.16235		304	0.70475	304	-2.02182	304	-0.314667	304	-0.00370789	304	-0.0103073	304	3.62332			304	0.423645	304	10.0915	304	21.6988	304.2	35.7234	304
	305	-0.433545	305	9.05327	305	23.7925	305	40.2687	305	97.7903	305	153.416		305	-0.769287	305	-11.0306	305	-1.08984	305	1.06934	305	3.15088	305	5.67212		305	0.0672379	305	-2.50186	305	0.518951	305	0.222061	305	0.803352	305	3.72842			305	0.827014	305	10.404	305	21.1434	305.2	35.5341	305
	306	-1.08491	306	9.64458	306	22.9275	306	39.4833	306	98.2961	306	152.262		306	-1.35889	306	-10.1451	306	-0.0898438	306	1.54395	306	2.90625	306	4.60181		306	0.285988	306	-2.87686	306	0.488434	306	0.635696	306	0.404915	306	4.12259			306	1.57521	306	10.6942	306	22.1982	306.2	35.4089	306
	307	-0.775586	307	10.2918	307	23.9124	307	38.7849	307	98.0149	307	152.127		307	-1.31348	307	-9.93853	307	-0.769531	307	1.3479	307	1.92383	307	5.21167		307	-0.235497	307	-1.98312	307	-0.521698	307	0.538834	307	1.5221	307	4.73001			307	0.483667	307	9.90406	307	21.8018	307.2	36.341	307
	308	-1.59565	308	9.94219	308	24.45	308	37.1027	308	99.3628	308	152.009		308	-0.600586	308	-10.7579	308	-0.328369	308	0.319336	308	2.41821	308	4.84424		308	-0.58358	308	-1.75619	308	-0.417816	308	0.335342	308	1.5846	308	4.5206			308	1.43073	308	9.78306	308	21.8242	308.2	36.265	308
	309	-0.41377	309	10.3709	309	22.702	309	38.7861	309	97.4763	309	153.212		309	-0.358887	309	-12.1224	309	-0.500244	309	0.413086	309	2.25146	309	4.26392		309	-0.190208	309	-2.1636	309	-0.449799	309	0.202103	309	0.166267	309	3.74875			309	0.849573	309	9.67068	309	22.2988	309.2	36.5562	309
	310	-0.846875	310	10.107	310	23.8765	310	39.5087	310	96.9688	310	151.916		310	-0.88623	310	-11.3116	310	0.523438	310	0.879883	310	2.89819	310	4.50317		310	0.593422	310	-1.59561	310	0.100189	310	-0.0670013	310	1.38184	310	5.00534			310	0.666418	310	10.0368	310	20.5383	310.2	36.6644	310
	311	-1.51704	311	8.60283	311	25.2515	311	39.6679	311	97.0056	311	152.292		311	-1.75488	311	-10.6392	311	0.553223	311	0.228027	311	2.95605	311	3.98462		311	0.371925	311	-2.11752	311	-0.0478821	311	-0.0209198	311	0.420174	311	4.37839			311	0.562891	311	9.58427	311	21.5346	311.2	34.6359	311
	312	-1.76582	312	9.78179	312	22.4378	312	39.5844	312	97.1543	312	151.273		312	-0.863525	312	-12.2947	312	0.243896	312	1.04468	312	1.81396	312	4.19531		312	0.520729	312	-1.9628	312	-0.532623	312	0.489639	312	1.10609	312	4.15768			312	0.801233	312	10.039	312	21.5029	312.2	35.8062	312
	313	-0.80293	313	7.9439	313	22.3179	313	38.0871	313	96.6458	313	151.386		313	-0.943604	313	-11.9693	313	1.51099	313	0.947021	313	2.66577	313	4.8374		313	0.971535	313	-2.27963	313	0.371246	313	0.407181	313	-0.175529	313	4.314			313	0.716504	313	9.6015	313	20.9291	313.2	36.7337	313
	314	-0.878369	314	9.12774	314	22.9029	314	38.3574	314	96.9565	314	152.532		314	-1.08936	314	-10.99	314	0.423828	314	0.869873	314	2.83936	314	3.77734		314	0.0871353	314	-1.83548	314	-0.556854	314	0.72908	314	1.41041	314	4.06631			314	0.334351	314	10.195	314	21.4863	314.2	35.2275	314
	315	-0.915967	315	9.95122	315	23.824	315	38.0275	315	95.6069	315	151.972		315	-0.993652	315	-11.3072	315	0.74292	315	2.58716	315	2.49634	315	4.71533		315	0.107826	315	-2.02804	315	-0.700592	315	0.629471	315	0.855721	315	3.59286			315	0.731543	315	9.05312	315	21.1805	315.2	35.7999	315
	316	-1.03022	316	10.2996	316	23.7957	316	38.9218	316	96.8547	316	151.052		316	-0.95459	316	-11.1592	316	0.210693	316	1.42725	316	3.07471	316	5.07153		316	-0.0351181	316	-2.03079	316	-0.350616	316	0.0739899	316	-0.0384445	316	3.41397			316	0.676086	316	10.692	316	20.4127	316.2	36.629	316
	317	-1.42598	317	9.77275	317	23.5796	317	38.2031	317	96.3372	317	150.207		317	-1.71826	317	-12.5689	317	0.0495605	317	1.57935	317	1.89551	317	3.91919		317	-0.0784531	317	-2.97256	317	-0.494354	317	-0.349045	317	0.551033	317	4.22879			317	0.592834	317	10.631	317	21.7361	317.2	36.2917	317
	318	-0.873242	318	8.77544	318	23.3323	318	37.9396	318	96.0388	318	151.555		318	-0.801758	318	-11.1912	318	0.148193	318	0.486572	318	2.43652	318	3.74023		318	-0.167931	318	-1.92178	318	-0.648651	318	-0.615829	318	0.42408	318	4.10422			318	0.696362	318	9.98869	318	20.7305	318.2	37.1435	318
	319	-1.52095	319	8.4583	319	24.0572	319	38.4638	319	97.0132	319	150.727		319	-1.06274	319	-11.9078	319	0.251953	319	1.65137	319	2.40332	319	4.19214		319	-0.335899	319	-2.10775	319	-0.417389	319	-0.182663	319	0.462715	319	3.57529			319	1.11531	319	10.2282	319	21.1814	319.2	36.1452	319
	320	-1.8166	320	9.15483	320	23.0538	320	39.4843	320	96.8228	320	149.938		320	-1.3916	320	-11.482	320	-0.175293	320	1.73877	320	3.22583	320	4.68091		320	0.565285	320	-1.95187	320	-0.739288	320	-0.0381317	320	0.0600052	320	3.33469			320	0.16825	320	9.7255	320	20.8383	320.2	35.2718	320
	321	-2.21748	321	10.7488	321	23.0809	321	38.1875	321	96.3738	321	149.582		321	-1.29712	321	-11.5674	321	-0.0449219	321	1.32642	321	3.26563	321	5.58545		321	0.646156	321	-1.83236	321	-0.0490417	321	-0.175583	321	1.03809	321	3.4581			321	1.25173	321	10.5979	321	21.3199	321.2	36.8249	321
	322	-2.83662	322	8.01103	322	22.2237	322	38.4711	322	96.1082	322	149.293		322	-0.549072	322	-11.2737	322	0.0639648	322	1.21729	322	3.1001	322	5.70239		322	0.359413	322	-1.86593	322	-0.254486	322	-0.178329	322	0.399055	322	4.02139			322	0.690186	322	10.0134	322	21.6105	322.2	35.7937	322
	323	-0.892529	323	9.38018	323	23.4637	323	38.6813	323	94.9922	323	151.014		323	-0.676025	323	-11.5264	323	0.791992	323	1.20654	323	3.77124	323	4.37891		323	-0.0855331	323	-1.71438	323	-1.19241	323	0.282181	323	0.312325	323	3.40732			323	1.25657	323	10.6931	323	21.3373	323.2	36.1886	323
	324	-1.89521	324	9.35942	324	23.9034	324	37.8327	324	95.6099	324	149.997		324	-0.442871	324	-11.6463	324	-0.181641	324	0.852051	324	2.00757	324	4.11865		324	-0.377281	324	-2.17764	324	-0.573273	324	0.426712	324	0.0400467	324	3.85269			324	1.11316	324	10.2676	324	21.7549	324.2	35.5927	324
	325	-0.707227	325	9.67437	325	22.8279	325	39.363	325	95.7351	325	147.768		325	-0.659668	325	-11.115	325	-0.0605469	325	1.61694	325	2.10449	325	4.64404		325	-0.329247	325	-2.33041	325	-0.180267	325	-0.183395	325	0.0888748	325	4.97726			325	0.469702	325	9.98581	325	21.6033	325.2	35.0292	325
	326	-2.05366	326	8.65508	326	22.5818	326	37.9133	326	96.8586	326	148.829		326	-0.651855	326	-12.0128	326	0.260986	326	1.09595	326	2.84204	326	4.95923		326	-0.0917587	326	-2.45303	326	-0.100189	326	-0.558395	326	0.529121	326	2.77139			326	1.68975	326	10.6314	326	20.4383	326.2	34.8302	326
	327	-0.929883	327	8.98589	327	22.7457	327	38.55	327	97.082	327	149.92		327	-0.980713	327	-11.7198	327	0.478516	327	0.529785	327	3.06055	327	4.80933		327	0.273476	327	-1.57998	327	-0.447113	327	-0.577194	327	0.929512	327	3.30148			327	1.72694	327	10.4736	327	20.4852	327.2	36.0505	327
	328	-1.32441	328	9.7752	328	23.1922	328	38.0578	328	95.3555	328	149.075		328	-0.51001	328	-11.5843	328	-0.0769043	328	0.588867	328	2.54517	328	5.28003		328	0.607094	328	-2.31009	328	-0.850983	328	0.727493	328	0.117012	328	3.11826			328	1.06093	328	10.7661	328	20.9301	328.2	35.5687	328
	329	-2.196	329	10.1451	329	22.5105	329	36.9086	329	94.1438	329	147.965		329	-0.0783691	329	-11.8287	329	0.442627	329	1.15063	329	2.22754	329	4.87451		329	0.681679	329	-2.17611	329	-0.320526	329	-0.735397	329	-0.343132	329	3.69681			329	0.873608	329	10.0635	329	20.6111	329.2	35.5843	329
	330	-1.39668	330	9.8355	330	21.4651	330	38.7995	330	94.0383	330	149.14		330	-1.09668	330	-12.0811	330	0.492188	330	1.07251	330	3.24927	330	4.77417		330	-0.194481	330	-1.61087	330	-0.645538	330	-0.220932	330	-0.255608	330	4.55972			330	0.913355	330	9.83365	330	20.7473	330.2	35.6474	330
	331	-0.778272	331	8.94414	331	22.9422	331	38.7778	331	95.3296	331	148.575		331	-0.162354	331	-12.0494	331	1.05933	331	1.71313	331	2.61304	331	5.28662		331	-0.326927	331	-1.74368	331	-0.65683	331	-0.115463	331	1.19398	331	4.37802			331	0.617676	331	9.86619	331	21.4914	331.2	36.5009	331
	332	-0.767529	332	9.39312	332	23.398	332	37.6052	332	95.6372	332	148.47		332	-0.623291	332	-11.3853	332	0.652832	332	1.57129	332	3.11475	332	5.91431		332	-0.169884	332	-2.32882	332	-0.997467	332	-0.304489	332	0.680305	332	3.89798			332	0.985999	332	10.7	332	22.1658	332.2	36.0359	332
	333	-2.63691	333	8.60039	333	21.9996	333	39.3032	333	95.3406	333	147.524		333	-0.833496	333	-11.3558	333	0.756592	333	1.73535	333	2.47974	333	5.27148		333	-0.515587	333	-2.07846	333	-0.488495	333	0.205643	333	0.183052	333	4.06198			333	1.7495	333	10.599	333	21.9514	333.2	34.6191	333
	334	-0.816602	334	9.21416	334	23.1116	334	38.5832	334	95.0762	334	147.541		334	-1.1167	334	-12.0584	334	0.602295	334	1.28467	334	2.57056	334	5.6438		334	-0.0226059	334	-2.48861	334	-0.456085	334	0.44313	334	0.3545	334	4.35886			334	0.65957	334	10.1026	334	21.1801	334.2	36.624	334
	335	-1.75898	335	8.63286	335	21.4068	335	39.3664	335	94.6243	335	147.562		335	-0.503418	335	-11.753	335	-0.596924	335	1.34204	335	2.29346	335	5.05664		335	0.206703	335	-1.91439	335	-0.72171	335	-0.308395	335	0.401375	335	3.62607			335	0.475208	335	10.2267	335	21.9023	335.2	35.7197	335
	336	-0.926709	336	7.99614	336	22.3641	336	36.4484	336	95.1565	336	146.24		336	-0.581055	336	-12.1307	336	0.464355	336	1.68774	336	2.88062	336	5.43164		336	0.306679	336	-2.64444	336	-0.413483	336	-0.39238	336	0.682625	336	3.89755			336	0.0655273	336	11.0187	336	21.0236	336.2	34.9806	336
	337	-0.804151	337	6.8333	337	21.7964	337	38.2438	337	94.4089	337	146.805		337	-0.886963	337	-12.2579	337	0.443848	337	2.21118	337	2.72778	337	4.76245		337	0.130531	337	-1.98471	337	-0.59317	337	0.293167	337	0.645515	337	2.39096			337	1.08241	337	10.8677	337	22.3988	337.2	36.1265	337
	338	-1.29658	338	9.08062	338	21.7496	338	36.7758	338	93.5195	338	147.136		338	-1.28857	338	-11.8121	338	0.114502	338	1.4104	338	2.17017	338	4.70801		338	0.538734	338	-1.51083	338	-1.0748	338	0.0783234	338	-0.422844	338	2.76517			338	1.49572	338	9.8238	338	21.2994	338.2	34.9076	338
	339	-1.13008	339	8.20366	339	21.389	339	37.8754	339	94.3411	339	146.881		339	-1.30811	339	-12.3311	339	0.587891	339	1.30249	339	3.83057	339	4.60693		339	1.07975	339	-1.42685	339	-0.49472	339	0.922806	339	0.0521927	339	4.35611			339	1.65792	339	10.4284	339	20.485	339.2	35.7103	339
	340	-2.73237	340	9.94414	340	21.6951	340	37.0603	340	93.5735	340	146.828		340	-1.19678	340	-10.5108	340	1.86206	340	1.46924	340	3.14404	340	5.37769		340	-0.412437	340	-2.58157	340	-0.536163	340	-0.317795	340	0.497871	340	3.83115			340	1.37889	340	9.81191	340	20.9426	340.2	34.8452	340
	341	-0.733106	341	8.59233	341	21.9605	341	35.9296	341	94.3816	341	147.692		341	-0.214355	341	-12.1858	341	0.989014	341	1.77466	341	3.18774	341	5.20923		341	0.207863	341	-2.31631	341	0.0899963	341	-0.36467	341	0.568977	341	3.38394			341	0.700122	341	11.2629	341	19.7533	341.2	35.562	341
	342	-1.19917	342	8.45952	342	21.9351	342	36.2363	342	93.5117	342	144.517		342	-0.0151367	342	-12.8721	342	0.130127	342	1.49097	342	3.94238	342	4.14063		342	0.309792	342	-1.61435	342	-0.372894	342	-0.11467	342	-0.10601	342	3.60269			342	0.795593	342	10.1612	342	22.0002	342.2	36.105	342
	343	-2.39863	343	8.61382	343	21.5245	343	37.331	343	94.7805	343	146.354		343	-0.67749	343	-12.316	343	0.696777	343	2.20996	343	3.56055	343	5.51294		343	-0.0186996	343	-1.5964	343	-1.04745	343	-0.466232	343	-0.144279	343	3.88742			343	1.1423	343	9.94603	343	21.0529	343.2	35.2917	343
	344	-0.434278	344	8.39067	344	21.8921	344	37.2438	344	94.1211	344	145.221		344	-1.3479	344	-10.94	344	0.89917	344	2.8584	344	3.19385	344	5.70654		344	0.230507	344	-2.32101	344	-0.694366	344	-0.0412445	344	0.602547	344	4.36203			344	1.06804	344	10.6917	344	21.9336	344.2	35.3415	344
	345	-2.52095	345	7.85649	345	21.1883	345	35.9646	345	93.2871	345	145.22		345	-1.10303	345	-10.9925	345	1.02344	345	1.2439	345	2.28027	345	4.62231		345	0.902382	345	-2.23196	345	-0.049408	345	0.0111237	345	1.37794	345	4.65573			345	1.2618	345	9.68326	345	21.9258	345.2	35.1117	345
	346	-0.618604	346	8.49028	346	21.8348	346	35.8911	346	92.4641	346	145.628		346	-1.17529	346	-11.6802	346	0.34375	346	1.63574	346	4.1272	346	4.89526		346	-0.257408	346	-2.64523	346	-0.681488	346	-0.138474	346	0.492805	346	3.17062			346	0.898584	346	10.2956	346	21.6818	346.2	35.2228	346
	347	-1.24556	347	9.67583	347	21.3929	347	36.3645	347	92.6921	347	144.498		347	-0.13623	347	-12.6744	347	0.741943	347	1.61108	347	3.16064	347	5.04688		347	-0.175377	347	-2.21518	347	-0.44632	347	-0.303757	347	0.32093	347	3.87759			347	1.13223	347	10.8087	347	20.9332	347.2	34.9431	347
	348	-2.33882	348	7.60039	348	21.9698	348	38.1184	348	92.7937	348	145.488		348	-1.05884	348	-11.6944	348	0.394287	348	1.80298	348	4.14111	348	6.02954		348	0.0836563	348	-1.02725	348	-0.551788	348	-0.403732	348	-0.347832	348	3.32333			348	1.5082	348	9.69556	348	20.5318	348.2	35.8359	348
	349	-0.231885	349	7.39141	349	21.6429	349	37.6398	349	92.4888	349	143.948		349	0.0395508	349	-11.3377	349	0.924316	349	1.79858	349	3.93066	349	5.99512		349	-0.121056	349	-2.28354	349	0.250153	349	0.359146	349	-0.0915451	349	3.78195			349	1.14082	349	9.58837	349	20.5215	349.2	35.463	349
	350	-1.83613	350	7.45366	350	21.5811	350	36.2141	350	91.6414	350	144.463		350	-0.55957	350	-12.1072	350	0.453613	350	1.89355	350	3.33032	350	5.06641		350	-0.449547	350	-2.26669	350	-0.449066	350	-0.366989	350	1.01588	350	4.66788			350	1.32908	350	9.56253	350	21.3158	350.2	35.524	350
	351	-1.14351	351	8.71807	351	20.6648	351	37.4729	351	91.5935	351	143.688		351	-0.866211	351	-12.5213	351	-0.821045	351	1.73071	351	3.77637	351	4.49561		351	0.623085	351	-1.6011	351	-0.561127	351	-0.652939	351	0.368599	351	4.28665			351	1.60555	351	9.99962	351	21.4092	351.2	35.9279	351
	352	-0.594678	352	8.62774	352	21.2073	352	37.0224	352	93.4805	352	144.18		352	-0.753418	352	-11.9041	352	-0.0124512	352	1.42725	352	3.02466	352	5.48975		352	0.917641	352	-2.40341	352	-1.39316	352	-0.14122	352	0.333015	352	4.57175			352	1.79099	352	10.1396	352	20.0699	352.2	35.3324	352
	353	-1.69087	353	8.65606	353	21.3438	353	37.0068	353	93.2495	353	145.45		353	-1.55688	353	-10.8931	353	-1.00146	353	1.84229	353	3.12915	353	6.2666		353	0.660194	353	-1.86203	353	-1.15726	353	-0.39592	353	-0.0263596	353	2.6788			353	1.26624	353	9.96941	353	20.0588	353.2	36.274	353
	354	-1.56538	354	8.74077	354	21.2425	354	37.6794	354	92.3118	354	144.795		354	-0.420654	354	-12.2462	354	-0.423828	354	1.51978	354	3.02319	354	4.92725		354	0.365273	354	-2.4288	354	-0.43692	354	-0.150986	354	0.312752	354	4.13272			354	1.00439	354	10.0867	354	22.5605	354.2	35.8201	354
	355	-1.46577	355	7.70122	355	20.8875	355	37.2343	355	92.2219	355	142.818		355	-0.669434	355	-13.0115	355	-0.453857	355	1.17285	355	2.91138	355	4.2793		355	-0.0347519	355	-2.8417	355	-0.519379	355	-0.792404	355	0.815437	355	4.32687			355	1.06844	355	10.6038	355	21.8066	355.2	35.1744	355
	356	-1.14058	356	8.35356	356	21.4727	356	36.5556	356	92.8665	356	143.224		356	-1.12012	356	-13.6006	356	-1.25659	356	1.45093	356	3.67212	356	4.03833		356	-0.494896	356	-2.58078	356	-1.18613	356	-1.30101	356	1.00294	356	3.19876			356	1.58112	356	10.1718	356	22.0322	356.2	35.4962	356
	357	-0.762403	357	7.30132	357	21.1104	357	36.9628	357	93.312	357	143.847		357	-0.344727	357	-12.66	357	-0.0532227	357	2.79443	357	4.32324	357	5.1875		357	-0.117516	357	-2.06161	357	-0.707245	357	-0.695541	357	0.637337	357	3.10654			357	1.61213	357	10.5123	357	20.0045	357.2	36.304	357
	358	-1.71187	358	7.14458	358	19.4444	358	36.1396	358	91.604	358	145.035		358	-0.401855	358	-11.638	358	-1.17725	358	2.4353	358	4.64893	358	5.95532		358	-0.554283	358	-2.25381	358	-0.520905	358	-0.228745	358	-0.557182	358	3.62411			358	1.26248	358	9.67451	358	20.3408	358.2	35.0089	358
	359	-2.46162	359	8.0208	359	21.4024	359	36.5568	359	91.7747	359	142.511		359	-1.21582	359	-12.4639	359	0.0566406	359	1.82983	359	3.80054	359	5.09595		359	0.0211563	359	-1.39132	359	-0.871307	359	-0.709213	359	-0.187675	359	3.97025			359	0.886902	359	9.72044	359	22.1795	359.2	35.5191	359
	360	-1.09321	360	7.72197	360	20.9905	360	37.2548	360	91.8633	360	142.887		360	-1.09595	360	-12.5501	360	-0.367188	360	1.65405	360	3.8291	360	4.76514		360	0.224648	360	-2.32138	360	-0.666229	360	-0.844345	360	-0.0767136	360	3.18112			360	1.43435	360	9.96832	360	21.8111	360.2	36.3234	360
	361	-0.655225	361	7.94487	361	22.323	361	35.3298	361	91.3242	361	142.019		361	-0.227539	361	-12.1661	361	0.420898	361	1.89575	361	4.35718	361	5.39673		361	0.186745	361	-2.41903	361	-1.23734	361	0.0978546	361	0.150642	361	3.17062			361	2.09365	361	10.3411	361	21.3299	361.2	34.6515	361
	362	-0.729932	362	8.54302	362	21.8697	362	36.5517	362	91.123	362	142.305		362	-0.914307	362	-12.1314	362	-0.0959473	362	1.62598	362	3.68213	362	5.52271		362	0.219154	362	-1.73349	362	-0.626373	362	0.127151	362	0.299812	362	3.04678			362	1.00869	362	9.64456	362	21.0414	362.2	35.5093	362
	363	-1.97749	363	9.68926	363	21.5252	363	36.1735	363	89.8782	363	141.947		363	-0.45459	363	-12.6566	363	-0.76001	363	1.56543	363	4.26953	363	6.56958		363	0.468422	363	-2.05575	363	-0.827179	363	0.299026	363	-0.624748	363	3.53781			363	1.79784	363	10.3101	363	22.6846	363.2	34.6585	363
	364	-1.54658	364	7.92729	364	21.7105	364	36.2192	364	90.8191	364	142.991		364	-1.43701	364	-12.7281	364	-1.29224	364	1.64526	364	4.29272	364	5.60571		364	-0.106224	364	-2.04135	364	-0.645111	364	-0.844772	364	0.0181961	364	3.33664			364	1.41206	364	10.0497	364	21.8598	364.2	35.9947	364
	365	-1.87202	365	8.02397	365	20.2281	365	36.4379	365	91.2339	365	141.947		365	-0.659668	365	-12.576	365	0.260986	365	2.04077	365	3.89429	365	5.27222		365	-0.0276718	365	-2.60812	365	-0.579132	365	-0.80217	365	-0.0677414	365	3.94327			365	1.67189	365	9.34802	365	21.2441	365.2	36.162	365
	366	-0.586133	366	9.25176	366	21.8812	366	35.8181	366	90.4519	366	141.324		366	-0.771729	366	-13.6419	366	0.70166	366	1.56201	366	3.56396	366	4.95264		366	0.489113	366	-2.28311	366	-1.61465	366	-1.44707	366	-0.0798264	366	2.89096			366	1.75151	366	9.54572	366	21.2779	366.2	35.1802	366
	367	-0.457959	367	8.49028	367	21.1143	367	36.5083	367	91.1665	367	140.522		367	-0.793213	367	-13.1749	367	0.835938	367	1.54004	367	4.19434	367	4.78052		367	-0.0315781	367	-2.24368	367	-1.00296	367	-1.1342	367	-0.863029	367	4.17844			367	0.957129	367	9.5464	367	22.2619	367.2	34.8445	367
	368	-1.50264	368	7.79839	368	19.8897	368	37.331	368	89.7168	368	140.865		368	-1.55103	368	-12.8365	368	-0.0981445	368	2.06348	368	3.43994	368	5.81372		368	0.178139	368	-2.32687	368	-0.66153	368	0.0669708	368	0.120125	368	3.95303			368	1.75339	368	9.69187	368	21.9086	368.2	35.704	368
	369	-0.826856	369	7.87041	369	21.8936	369	35.6569	369	90.4646	369	140.733		369	-0.38501	369	-11.3006	369	-0.300781	369	2.13721	369	2.81958	369	6.25317		369	-0.0440903	369	-2.2128	369	-1.68497	369	-0.481857	369	0.152168	369	2.54446			369	1.34559	369	10.4148	369	21.0523	369.2	34.7029	369
	370	-0.980176	370	8.7354	370	21.3719	370	35.8676	370	91.6563	370	140.576		370	-2.31006	370	-11.1138	370	-0.152344	370	2.14526	370	3.74658	370	6.1355		370	0.276588	370	-2.02572	370	-0.995941	370	-0.314682	370	-0.124382	370	2.66324			370	1.13276	370	9.34515	370	21.8791	370.2	34.2191	370
	371	-1.66353	371	8.08721	371	21.3082	371	35.8176	371	90.886	371	140.932		371	-0.930664	371	-11.7259	371	-0.385986	371	2.18408	371	2.87744	371	5.70898		371	0.990639	371	-2.59604	371	-1.1752	371	-1.21269	371	-0.458	371	3.59445			371	1.57507	371	10.1842	371	21.766	371.2	34.5519	371
	372	-2.39082	372	7.95952	372	20.8533	372	35.6486	372	89.7368	372	139.842		372	-1.31006	372	-13.1111	372	0.0285645	372	1.47095	372	3.96973	372	5.68604		372	0.618019	372	-1.89798	372	-0.958832	372	-0.64946	372	-0.234917	372	3.18979			372	1.04656	372	11.1229	372	22.782	372.2	35.399	372
	373	-2.59004	373	7.37871	373	21.0191	373	35.3525	373	92.3042	373	141.219		373	-1.45923	373	-12.9427	373	0.198975	373	1.51904	373	4.2229	373	5.97485		373	0.445351	373	-1.91555	373	-0.623627	373	-0.515854	373	-0.0419846	373	3.15225			373	1.1952	373	10.4181	373	22.168	373.2	34.9134	373
	374	-1.37495	374	7.78301	374	21.9693	374	35.4414	374	90.9648	374	140.462		374	-0.705322	374	-12.1732	374	0.828613	374	1.82666	374	4.31689	374	5.63281		374	0.0633316	374	-1.81161	374	-0.776398	374	-1.20763	374	0.082283	374	3.45853			374	2.89811	374	9.28253	374	21.1646	374.2	35.4437	374
	375	-0.284619	375	8.44219	375	21.4461	375	35.5942	375	89.7642	375	140.452		375	0.0563965	375	-13.306	375	0.425049	375	1.50171	375	4.73413	375	5.63477		375	0.153175	375	-1.7214	375	-1.06235	375	-1.2014	375	0.0471268	375	3.05533			375	1.9822	375	10.0324	375	21.9418	375.2	35.4937	375
	376	-1.78071	376	8.01299	376	20.0904	376	35.3918	376	89.9238	376	139.833		376	-1.53271	376	-12.1744	376	-0.819092	376	2.26636	376	3.54224	376	5.95313		376	0.202797	376	-1.93509	376	-1.56235	376	-0.927963	376	-0.993523	376	4.1077			376	1.30974	376	10.5852	376	22.167	376.2	36.2451	376
	377	-1.13008	377	8.74102	377	19.6976	377	36.4653	377	89.97	377	140.643		377	-1.0542	377	-12.4935	377	0.503906	377	1.57983	377	3.34741	377	5.72534		377	0.0320816	377	-1.89096	377	-0.886932	377	-0.799423	377	0.197517	377	3.34915			377	1.08375	377	10.4291	377	21.3053	377.2	35.0552	377
	378	-1.89668	378	8.30327	378	20.9053	378	35.716	378	89.9395	378	141.073		378	-0.881104	378	-12.317	378	0.343018	378	2.28735	378	3.12793	378	5.74731		378	0.357094	378	-1.32608	378	-0.606049	378	-0.438889	378	-0.452507	378	4.3472			378	1.33203	378	9.9731	378	21.8705	378.2	35.3978	378
	379	-1.38154	379	6.8189	379	20.7933	379	33.6228	379	90.022	379	140.868		379	-1.22925	379	-12.6736	379	0.136719	379	2.16626	379	4.85083	379	5.79102		379	-0.287437	379	-2.85501	379	-0.529877	379	-0.33226	379	0.193184	379	3.38736			379	1.52217	379	10.3485	379	22.5488	379.2	35.3993	379
	380	-1.07295	380	5.9146	380	20.8213	380	35.1677	380	90.9031	380	139.773		380	-1.01978	380	-13.0569	380	0.735107	380	2.10815	380	4.28833	380	5.34961		380	-0.138634	380	-2.52841	380	-1.51584	380	-0.433029	380	-0.393913	380	2.90146			380	1.11222	380	10.2617	380	22.0053	380.2	34.9712	380
	381	-2.54219	381	7.58989	381	20.18	381	35.872	381	89.1194	381	138.799		381	-1.73462	381	-10.9302	381	0.675781	381	2.05176	381	4.23535	381	6.30762		381	-0.0608749	381	-2.01632	381	-1.69907	381	-0.10527	381	0.186165	381	4.02994			381	1.13464	381	10.198	381	22.1529	381.2	34.7648	381
	382	-1.02241	382	7.66387	382	20.4119	382	35.2653	382	88.6687	382	138.66		382	-0.614258	382	-11.9764	382	-0.390137	382	1.76807	382	3.93213	382	6.58008		382	0.422707	382	-2.14682	382	-1.21896	382	-0.460373	382	-0.540764	382	4.41666			382	1.42294	382	10.1385	382	22.2264	382.2	34.774	382
	383	-0.613965	383	7.49688	383	20.6807	383	34.5185	383	89.7495	383	138.649		383	-1.05371	383	-11.9454	383	-0.268799	383	2.95654	383	3.66504	383	5.67139		383	0.57267	383	-1.54251	383	-0.814667	383	-0.706467	383	0.980721	383	3.79953			383	1.76521	383	9.34556	383	21.0357	383.2	34.5005	383
	384	-0.888135	384	7.4002	384	20.284	384	34.125	384	87.4941	384	139.043		384	-0.0776367	384	-12.9002	384	0.0727539	384	3.13965	384	4.22168	384	6.27612		384	0.29026	384	-2.70736	384	-0.947845	384	-0.579147	384	0.226021	384	3.50266			384	1.15035	384	10.9155	384	21.3529	384.2	34.3722	384
	385	-1.63447	385	8.1126	385	21.1709	385	34.8176	385	88.5332	385	139.127		385	-0.272461	385	-12.8411	385	0.905518	385	2.73315	385	3.91504	385	5.78979		385	0.379311	385	-2.38192	385	-0.71933	385	-1.24785	385	-0.291191	385	2.7999			385	1.29376	385	10.1465	385	21.026	385.2	35.1744	385
	386	-1.06416	386	7.22539	386	20.6934	386	35.4907	386	87.7278	386	137.393		386	0.525879	386	-12.2491	386	-0.050293	386	2.12085	386	3.93896	386	6.05273		386	-0.142906	386	-1.9999	386	-1.04709	386	-0.258835	386	0.553719	386	2.86588			386	1.00654	386	9.9824	386	22.0014	386.2	34.8648	386
	387	-0.892041	387	8.06523	387	20.5596	387	34.4814	387	88.697	387	137.843		387	-1.31787	387	-11.5396	387	0.906738	387	2.63257	387	3.87134	387	6.60278		387	0.241432	387	-2.04525	387	-0.698273	387	-0.861557	387	0.136971	387	4.43387			387	1.16727	387	11.2002	387	22.7152	387.2	34.8552	387
	388	0.309619	388	6.18413	388	19.6844	388	34.7626	388	88.8516	388	138.023		388	-0.358154	388	-12.4759	388	0.422363	388	1.80908	388	4.1228	388	5.44263		388	-0.554283	388	-2.79013	388	-1.06503	388	-1.31548	388	0.482674	388	4.1749			388	0.69502	388	10.5782	388	23.4393	388.2	33.5785	388
	389	-1.04219	389	6.34697	389	19.7078	389	36.0629	389	88.2534	389	137.315		389	-0.656494	389	-12.9017	389	-0.57959	389	1.69385	389	4.44653	389	6.302		389	0.111366	389	-2.40811	389	-0.918549	389	-0.210739	389	0.238899	389	3.76285			389	2.4464	389	10.8376	389	23.8898	389.2	34.3009	389
	390	-3.34907	390	7.93218	390	21.9104	390	35.3479	390	89.9695	390	137.853		390	-1.09521	390	-12.8165	390	-0.25415	390	2.72949	390	3.52856	390	6.29297		390	0.453957	390	-2.07376	390	-1.06503	390	-0.908005	390	-0.366203	390	3.54172			390	2.0147	390	10.288	390	23.093	390.2	34.305	390
	391	-2.17451	391	6.3814	391	19.292	391	36.093	391	88.8699	391	138.138		391	-0.531494	391	-12.9781	391	0.10498	391	2.74097	391	4.38574	391	6.00928		391	-0.0335312	391	-1.94247	391	-1.24594	391	-0.339279	391	-0.150566	391	2.40927			391	2.13125	391	10.3325	391	22.6352	391.2	35.2697	391
	392	-2.49214	392	7.19927	392	19.9507	392	34.1481	392	88.4155	392	137.615		392	-0.389648	392	-12.5909	392	1.19653	392	3.44775	392	4.31763	392	6.35938		392	-0.0144272	392	-1.50967	392	-0.964264	392	-0.83812	392	0.0170364	392	2.69052			392	1.40924	392	10.994	392	23.1676	392.2	34.2005	392
	393	-0.627637	393	6.46172	393	20.1897	393	34.3952	393	86.8235	393	137.262		393	-1.33545	393	-12.9319	393	0.86499	393	2.76123	393	4.6228	393	5.83423		393	-0.0761337	393	-2.1683	393	-0.890045	393	-1.5385	393	-0.0646286	393	4.09366			393	0.972034	393	9.66425	393	23.7455	393.2	35.2722	393
	394	-0.958936	394	7.38726	394	20.0428	394	34.0629	394	88.5176	394	136.291		394	-0.366699	394	-13.6592	394	0.275879	394	3.21704	394	4.35791	394	5.77686		394	0.648109	394	-2.60189	394	-1.4006	394	-0.82872	394	0.428719	394	3.55655			394	2.36718	394	10.4106	394	23.9404	394.2	34.7747	394
	395	-2.27534	395	7.19658	395	20.4866	395	34.7048	395	88.3367	395	137.218		395	-0.707275	395	-11.0142	395	0.291016	395	3.23096	395	4.46777	395	6.13672		395	0.289894	395	-1.8171	395	-1.87558	395	-1.02013	395	-0.717339	395	3.72061			395	1.33203	395	10.1681	395	23.6189	395.2	35.1029	395
	396	-1.89448	396	8.07378	396	19.0459	396	34.9775	396	88.197	396	136.244		396	-0.814697	396	-12.2596	396	0.302734	396	2.65723	396	4.03613	396	6.15503		396	-0.00582123	396	-2.2706	396	-1.68265	396	-0.385788	396	-0.0493698	396	2.80771			396	1.81476	396	10.0277	396	22.7314	396.2	36.0351	396
	397	-1.88423	397	7.63726	397	19.9136	397	34.091	397	87.5339	397	137.109		397	-0.456787	397	-12.7122	397	0.410645	397	3.31592	397	4.31934	397	5.72534		397	0.361366	397	-1.50497	397	-1.73734	397	-0.869736	397	0.447884	397	3.19675			397	1.9395	397	10.1119	397	21.9055	397.2	34.4718	397
	398	-1.99751	398	8.12554	398	20.8624	398	35.4685	398	87.8411	398	136.322		398	-1.57446	398	-12.806	398	0.890625	398	2.27881	398	4.47485	398	5.79688		398	0.623878	398	-1.3796	398	-1.3342	398	-0.913864	398	-0.948601	398	4.14481			398	2.58927	398	10.688	398	22.5088	398.2	33.8913	398
	399	-1.57563	399	8.67168	399	20.6753	399	35.6313	399	86.7883	399	136.813		399	-1.0022	399	-12.4112	399	1.23364	399	2.53857	399	4.06494	399	5.40894		399	0.0195694	399	-2.75888	399	-0.721283	399	-0.733017	399	-0.247795	399	3.09756			399	1.67148	399	10.3857	399	22.2232	399.2	33.7988	399
	400	-1.18965	400	7.16021	400	18.9859	400	35.7719	400	86.5125	400	135.514		400	-0.655273	400	-13.3155	400	0.620361	400	2.37549	400	3.59473	400	6.38428		400	0.582863	400	-2.09561	400	-1.59396	400	-0.674057	400	0.387337	400	2.90659			400	0.84071	400	10.5522	400	22.2014	400.2	33.2058	400
	401	-1.77998	401	8.85039	401	18.4866	401	34.4431	401	85.7305	401	135.599		401	-0.252197	401	-12.2108	401	1.23828	401	2.74243	401	3.47046	401	5.66748		401	-0.340965	401	-1.68002	401	-1.30685	401	-1.26976	401	0.614265	401	3.31906			401	1.54083	401	9.07117	401	24.0451	401.2	33.8197	401
	402	-2.56904	402	6.4832	402	19.4104	402	32.6828	402	86.0801	402	135.315		402	0.462646	402	-12.3233	402	0.222656	402	3.10327	402	3.85791	402	6.51367		402	0.120766	402	-2.27768	402	-1.13223	402	-1.39165	402	-0.0927658	402	2.77103			402	1.98623	402	9.60697	402	22.8393	402.2	34.8513	402
	403	-2.59175	403	6.73442	403	20.2049	403	34.7021	403	86.6042	403	135.465		403	-0.59668	403	-11.8411	403	1.48608	403	1.72949	403	5.04736	403	5.19409		403	0.584023	403	-2.36087	403	-1.30411	403	-1.00334	403	-0.240776	403	2.78897			403	1.95709	403	10.0769	403	22.6346	403.2	35.2234	403
	404	-1.85127	404	7.03325	404	19.8733	404	33.9284	404	85.7559	404	135.428		404	-0.168213	404	-12.4034	404	1.30786	404	2.8064	404	5.56274	404	6.35693		404	1.45707	404	-1.98117	404	-0.633026	404	-0.490463	404	-0.101738	404	3.00888			404	2.15421	404	9.22566	404	22.234	404.2	34.3363	404
	405	-2.46675	405	6.2957	405	18.3057	405	32.7724	405	86.3171	405	135.191		405	-0.488525	405	-12.8787	405	1.55908	405	1.87915	405	4.99316	405	5.67334		405	0.836342	405	-1.85189	405	-1.23422	405	-0.759201	405	-0.661125	405	3.32254			405	2.40007	405	7.70671	405	23.1652	405.2	34.4638	405
	406	-2.9936	406	6.6834	406	19.846	406	33.75	406	86.136	406	135.784		406	-1.33228	406	-13.5005	406	-0.239746	406	2.24268	406	5.00244	406	6.64648		406	0.820351	406	-1.7081	406	-1.06387	406	-1.01152	406	-0.316154	406	3.89792			406	1.11504	406	6.87505	406	23.6449	406.2	34.6447	406
	407	-0.380322	407	5.63628	407	18.4148	407	33.8056	407	86.0913	407	134.49		407	-1.33936	407	-12.8001	407	1.79614	407	2.79199	407	5.39893	407	6.09424		407	-0.103844	407	-2.02688	407	-1.06741	407	-1.31505	407	0.529549	407	2.80228			407	1.99979	407	6.30644	407	23.2264	407.2	35.366	407
	408	-0.581494	408	7.31523	408	19.5093	408	34.0156	408	87.2649	408	134.222		408	-0.718262	408	-12.3135	408	1.33838	408	3.14185	408	4.42114	408	6.67529		408	-0.30349	408	-1.69015	408	-1.41977	408	-1.1436	408	0.182259	408	2.42923			408	2.20577	408	6.66806	408	23.6941	408.2	34.7394	408
	409	-1.74482	409	7.28887	409	19.5967	409	34.5559	409	87.5938	409	134.479		409	-0.970947	409	-13.6846	409	-0.16333	409	2.79517	409	4.73975	409	6.77563		409	0.866066	409	-1.60501	409	-0.921722	409	-1.19279	409	0.226814	409	3.88974			409	1.66759	409	5.49966	409	23.0576	409.2	33.7759	409
	410	-2.46187	410	7.62554	410	18.3023	410	33.0129	410	86.1985	410	133.187		410	-0.806152	410	-13.5294	410	1.3457	410	2.10596	410	3.54932	410	6.74609		410	0.553932	410	-1.99838	410	-1.23227	410	-1.07793	410	-0.180229	410	3.94565			410	2.16482	410	6.1324	410	23.4084	410.2	34.8165	410
	411	-1.77607	411	7.09966	411	18.8643	411	33.3051	411	86.6753	411	133.596		411	-1.21777	411	-13.3541	411	0.345703	411	2.29712	411	4.52686	411	7.34424		411	0.163307	411	-2.2413	411	-1.07913	411	-1.067	411	-0.698235	411	3.24759			411	2.15837	411	6.63484	411	23.4789	411.2	35.6175	411
	412	-1.3105	412	7.25591	412	19.6482	412	34.6184	412	85.5581	412	133.117		412	-1.58228	412	-13.1854	412	0.956787	412	2.76587	412	4.17212	412	7.58203		412	0.0602188	412	-3.03939	412	-1.78848	412	-1.5811	412	-0.199394	412	2.35184			412	1.98811	412	6.54419	412	23.2721	412.2	34.6066	412
	413	-2.47407	413	6.28301	413	20.2574	413	33.975	413	85.4856	413	133.086		413	-0.926025	413	-12.7537	413	0.660156	413	3.46045	413	4.67871	413	6.52563		413	-0.0589218	413	-2.09481	413	-1.66153	413	-1.38341	413	0.0541458	413	2.8765			413	2.35469	413	6.93589	413	23.9002	413.2	34.8669	413
	414	-0.461621	414	6.44854	414	17.2144	414	34.0156	414	84.8711	414	133.888		414	-0.40918	414	-11.806	414	0.98999	414	2.79346	414	4.71216	414	7.19409		414	0.699623	414	-2.26278	414	-1.93967	414	-0.988876	414	-0.00365448	414	3.05814			414	1.49316	414	6.52697	414	23.7439	414.2	34.3915	414
	415	-0.469678	415	6.49858	415	18.2957	415	33.3586	415	86.4465	415	133.417		415	-0.733887	415	-12.9488	415	0.824707	415	2.13525	415	5.73291	415	7.29688		415	0.0754166	415	-2.03079	415	-0.910004	415	-0.427536	415	0.0951614	415	3.22495			415	2.0382	415	5.41544	415	22.3105	415.2	35.574	415
	416	-1.71431	416	7.58672	416	19.1072	416	33.9431	416	85.4387	416	134.184		416	-0.830322	416	-12.3724	416	-0.0378418	416	2.75562	416	6.0481	416	6.37354		416	0.339088	416	-2.44485	416	-1.76273	416	-1.5584	416	-0.118523	416	2.93387			416	2.08895	416	5.6614	416	22.7854	416.2	36.5347	416
	417	-1.93354	417	6.35234	417	19.8909	417	34.0185	417	84.9148	417	131.891		417	-0.783447	417	-13.115	417	1.47729	417	2.69507	417	4.89795	417	6.42651		417	0.436378	417	-2.44564	417	-1.26547	417	-1.47563	417	-0.468925	417	3.27884			417	1.62341	417	6.24615	417	23.4486	417.2	35.6536	417
	418	-2.74092	418	6.42314	418	18.7867	418	33.6989	418	84.1829	418	132.359		418	-0.81543	418	-13.5159	418	1.6355	418	2.30225	418	4.49805	418	6.61011		418	0.616859	418	-1.94717	418	-1.84085	418	-1.11546	418	-0.809135	418	3.6163			418	2.32635	418	6.04107	418	22.608	418.2	34.8722	418
	419	-0.895947	419	5.81499	419	19.1475	419	33.143	419	85.0203	419	131.652		419	-0.613525	419	-13.4861	419	-0.0307617	419	3.40015	419	4.95947	419	5.35278		419	0.00510406	419	-1.51712	419	-2.0311	419	-0.887741	419	-1.32555	419	2.94327			419	1.65524	419	6.66286	419	23.4955	419.2	35.8113	419
	420	-1.08687	420	6.24199	420	19.2193	420	34.2368	420	85.3745	420	131.898		420	-0.475586	420	-13.1861	420	1.29028	420	3.09521	420	4.44897	420	6.70239		420	0.703957	420	-2.2015	420	-0.718597	420	-0.829514	420	0.279915	420	3.29758			420	2.20175	420	6.19488	420	23.0127	420.2	35.0732	420
	421	-0.646436	421	7.9605	421	18.6495	421	33.145	421	84.9524	421	132.729		421	-0.791748	421	-12.4732	421	0.717285	421	3.01514	421	4.94116	421	7.646		421	0.0195694	421	-2.69833	421	-1.40097	421	-0.763474	421	0.0139236	421	3.4722			421	3.29436	421	6.21374	421	23.7055	421.2	35.905	421
	422	-1.19795	422	7.08135	422	17.9141	422	33.3188	422	85.196	422	131.918		422	-1.3479	422	-12.3428	422	1.13159	422	2.63916	422	5.08984	422	7.0835		422	0.930092	422	-1.9003	422	-1.48538	422	-1.04436	422	-0.877922	422	3.00656			422	2.56523	422	7.07179	422	23.3699	422.2	34.6656	422
	423	-1.92769	423	6.29155	423	17.8941	423	34.0681	423	83.2065	423	131.299		423	-0.739258	423	-12.667	423	1.68164	423	2.66626	423	4.13794	423	6.46924		423	-0.306236	423	-1.72335	423	-1.54904	423	-1.03496	423	-0.408745	423	3.2753			423	2.59961	423	6.3882	423	23.098	423.2	35.3072	423
	424	-1.47285	424	7.24077	424	18.576	424	32.9528	424	84.6772	424	132.232		424	-0.854248	424	-13.9703	424	1.91577	424	2.81689	424	5.2002	424	7.25146		424	0.394569	424	-1.86905	424	-1.07132	424	-1.19902	424	0.336189	424	2.73703			424	1.87048	424	5.69449	424	23.1881	424.2	35.749	424
	425	-1.1999	425	5.68999	425	20.314	425	34.0402	425	85.9734	425	131.252		425	-1.09985	425	-13.8174	425	1.87695	425	3.74146	425	5.42725	425	6.96191		425	0.688698	425	-2.19015	425	-1.21622	425	-1.12834	425	0.627937	425	3.51791			425	1.61307	425	6.74872	425	23.2033	425.2	34.616	425
	426	-1.31392	426	6.24932	426	17.917	426	33.7626	426	83.5349	426	130.548		426	-0.899902	426	-13.8475	426	1.03027	426	2.80786	426	5.76904	426	5.04492		426	-0.487083	426	-2.17416	426	-1.1268	426	-0.721298	426	-0.709953	426	3.08664			426	2.17194	426	6.51835	426	23.0773	426.2	34.8546	426
	427	-1.32295	427	6.28911	427	18.4339	427	33.2985	427	84.4175	427	131.885		427	-0.87793	427	-13.9527	427	0.144531	427	3.20044	427	4.65723	427	7.49097		427	0.616066	427	-2.0765	427	-1.94589	427	-0.631882	427	-0.381401	427	3.38504			427	2.15341	427	5.88521	427	22.7801	427.2	35.939	427
	428	-2.11738	428	5.69414	428	17.4256	428	33.1059	428	85.3862	428	132.04		428	-0.300293	428	-12.8467	428	0.842285	428	3.01147	428	4.81274	428	6.36792		428	0.916847	428	-1.75735	428	-1.97952	428	-0.794724	428	0.251411	428	3.20499			428	2.26311	428	6.22646	428	23.5758	428.2	36.7691	428
	429	-2.22212	429	7.06646	429	16.3582	429	33.4672	429	84.7263	429	131.37		429	-0.695557	429	-12.4454	429	0.566406	429	3.31152	429	5.17871	429	6.44336		429	-0.161278	429	-1.86477	429	-2.09555	429	-0.618576	429	-0.433342	429	3.29758			429	2.30487	429	6.09671	429	22.8701	429.2	34.9052	429
	430	-2.74312	430	7.03887	430	17.5452	430	32.5966	430	82.6438	430	131.748		430	-0.593262	430	-13.0213	430	1.02856	430	2.75293	430	4.92871	430	6.50269		430	-0.233177	430	-1.94442	430	-1.74942	430	-1.24944	430	0.190865	430	3.47531			430	2.69575	430	6.43577	430	24.2311	430.2	35.6232	430
	431	-0.965528	431	6.50786	431	17.1312	431	31.916	431	82.7747	431	131.458		431	-0.82373	431	-13.3311	431	1.28027	431	2.85181	431	5.25171	431	5.66626		431	-0.0702744	431	-1.82064	431	-1.96347	431	-1.30022	431	-0.215813	431	3.0737			431	1.72734	431	6.40843	431	23.8025	431.2	35.4275	431
	432	-1.16938	432	6.12114	432	17.732	432	33.246	432	81.98	432	131.09		432	-1.17358	432	-13.6212	432	0.849365	432	2.68628	432	4.95679	432	6.52734		432	0.397682	432	-1.73507	432	-1.73691	432	-1.27519	432	-0.528679	432	3.3511			432	2.36785	432	5.96451	432	23.3301	432.2	35.5179	432
	433	-1.43965	433	4.94829	433	17.7752	433	34.5214	433	83.9055	433	129.674		433	-0.94165	433	-13.3409	433	1.47998	433	3.56396	433	5.68018	433	7.30859		433	1.10941	433	-1.98196	433	-1.58383	433	-1.39629	433	0.00293732	433	3.14676			433	1.28933	433	6.38068	433	23.7711	433.2	35.6363	433
	434	-2.3564	434	6.67192	434	17.4678	434	31.5966	434	84.1836	434	130.183		434	0.0185547	434	-13.1077	434	0.561279	434	3.08618	434	5.44312	434	7.21948		434	1.29533	434	-2.6249	434	-1.92245	434	-0.397507	434	-0.688835	434	2.72647			434	1.47987	434	6.30671	434	24.4525	434.2	35.204	434
	435	-2.93355	435	5.34111	435	17.5069	435	33.2302	435	83.7017	435	130.109		435	-0.615479	435	-13.8892	435	0.898193	435	3.39014	435	5.49512	435	5.44946		435	0.834023	435	-2.50888	435	-1.46896	435	-1.67052	435	-0.00640106	435	3.40457			435	2.82372	435	6.399	435	22.7799	435.2	35.6613	435
	436	-1.03779	436	6.22441	436	17.7852	436	32.0876	436	83.2356	436	130.468		436	-0.808105	436	-14.1697	436	1.23682	436	2.63257	436	5.21924	436	5.85693		436	0.364479	436	-2.12686	436	-2.81625	436	-1.22325	436	-0.149406	436	3.09677			436	1.9959	436	6.1164	436	23.4252	436.2	35.2347	436
	437	-2.45088	437	7.2791	437	19.0965	437	33.5703	437	83.4082	437	130.523		437	-1.03223	437	-13.2674	437	2.72583	437	2.87524	437	5.37598	437	7.72534		437	0.247292	437	-1.78115	437	-2.23227	437	-1.05022	437	-0.136894	437	2.90189			437	1.62449	437	5.99062	437	23.4664	437.2	35.3259	437
	438	-2.56416	438	6.02349	438	18.8133	438	35.6005	438	82.7957	438	129.223		438	-1.54053	438	-13.056	438	1.88525	438	2.70142	438	4.14893	438	6.91284		438	-0.312096	438	-0.940151	438	-1.48459	438	-0.695541	438	-0.523613	438	3.06906			438	1.69753	438	6.37822	438	23.2248	438.2	35.6581	438
	439	-2.18232	439	4.57598	439	17.5064	439	32.1672	439	83.25	439	128.713		439	-1.10498	439	-12.9256	439	1.69116	439	3.63452	439	4.60449	439	6.78345		439	-0.340172	439	-2.32296	439	-1.96115	439	-1.04356	439	-0.0099411	439	3.39914			439	1.69109	439	6.84853	439	24.3064	439.2	34.0531	439
	440	-1.18452	440	5.52397	440	17.6326	440	31.0544	440	82.5522	440	128.455		440	-1.32568	440	-12.7833	440	0.648926	440	3.01685	440	5.61646	440	7.26636		440	-0.442528	440	-2.52841	440	-1.59433	440	-1.40337	440	-0.0146408	440	2.63663			440	2.50105	440	6.54952	440	23.1752	440.2	36.2503	440
	441	-1.35225	441	6.3875	441	17.4881	441	33.4274	441	83.3254	441	129.924		441	-1.00684	441	-13.0626	441	1.07617	441	3.62671	441	5.67993	441	7.29932		441	0.0457535	441	-2.22415	441	-2.47482	441	-1.53496	441	-0.338066	441	3.33585			441	2.50642	441	5.979	441	23.3381	441.2	36.5234	441
	442	-2.99214	442	6.88726	442	16.469	442	31.611	442	82.6836	442	129.075		442	-1.77637	442	-12.742	442	1.60498	442	3.7627	442	5.96191	442	7.67871		442	0.498451	442	-2.58468	442	-1.5455	442	-0.510361	442	-0.680656	442	3.37448			442	2.06237	442	6.93616	442	23.9758	442.2	34.5128	442
	443	-1.57319	443	6.6209	443	17.5335	443	31.4599	443	82.8875	443	129.223		443	-0.713867	443	-13.8382	443	2.49976	443	2.37524	443	5.2876	443	7.30493		443	0.114906	443	-2.08236	443	-1.88187	443	-0.890427	443	-0.835686	443	2.37216			443	2.31494	443	7.1165	443	23.648	443.2	35.1216	443
	444	-1.03779	444	6.48687	444	17.2933	444	32.2446	444	81.1228	444	129.117		444	-1.90063	444	-12.5872	444	1.97852	444	3.79077	444	4.77393	444	6.84497		444	0.67112	444	-2.58157	444	-1.09085	444	-0.777573	444	0.0142899	444	2.97177			444	1.89264	444	7.09968	444	23.7127	444.2	34.8265	444
	445	-2.27559	445	5.35405	445	18.4136	445	32.2263	445	81.9441	445	127.589		445	-0.513184	445	-12.8326	445	1.15967	445	2.60645	445	5.76855	445	7.27563		445	0.00199127	445	-2.71634	445	-2.05374	445	-1.47679	445	-0.80407	445	2.88736			445	1.86659	445	7.30544	445	23.3268	445.2	35.565	445
	446	-1.02876	446	6.89507	446	17.4102	446	33.2753	446	81.5259	446	128.447		446	-0.474854	446	-12.7713	446	1.31006	446	3.84082	446	5.44702	446	7.45264		446	1.39732	446	-1.45541	446	-1.84592	446	-0.9561	446	-0.602898	446	3.6218			446	2.41807	446	7.16968	446	24.1418	446.2	35.963	446
	447	-2.37593	447	6.252	447	16.6678	447	32.4069	447	81.9939	447	128.399		447	-1.71436	447	-12.2591	447	1.43848	447	3.93701	447	5.72119	447	7.96826		447	1.43204	447	-1.55148	447	-1.62051	447	-0.836533	447	-0.624016	447	3.33426			447	2.02047	447	7.01109	447	24.7434	447.2	33.9581	447
	448	-3.12251	448	6.23564	448	16.7952	448	33.3034	448	83.5715	448	127.604		448	-1.15771	448	-12.533	448	2.49268	448	3.42065	448	6.00244	448	7.10767		448	0.441444	448	-2.47647	448	-1.61899	448	-1.20451	448	-0.769279	448	3.67569			448	2.88804	448	7.02066	448	23.6746	448.2	35.764	448
	449	-0.640576	449	6.40483	449	17.2547	449	32.061	449	82.0195	449	127.582		449	-0.709229	449	-13.5381	449	1.49536	449	3.14136	449	5.2666	449	7.90845		449	0.16996	449	-2.23391	449	-1.142	449	-2.02757	449	-0.479485	449	3.17606			449	1.83087	449	5.82068	449	24.1223	449.2	35.2089	449
	450	-0.787305	450	4.78716	450	17.2491	450	32.604	450	80.5171	450	127.831		450	-1.27173	450	-13.2479	450	1.64136	450	2.90454	450	5.97632	450	6.62402		450	0.258217	450	-2.34286	450	-1.62833	450	-1.73772	450	-0.816154	450	3.32059			450	2.64003	450	6.75583	450	24.3521	450.2	34.4693	450
	451	-2.13423	451	6.62627	451	17.8355	451	31.9646	451	81.0496	451	127.815		451	-1.64746	451	-12.3826	451	3.08521	451	3.51807	451	4.63062	451	6.96875		451	0.0363541	451	-2.35653	451	-2.30374	451	-1.4041	451	-0.972832	451	2.7327			451	2.15623	451	6.75337	451	23.5846	451.2	34.766	451
	452	-1.27144	452	7.1148	452	16.1612	452	31.9152	452	80.509	452	126.393		452	-1.37402	452	-12.1236	452	1.45825	452	3.62793	452	5.92603	452	6.46533		452	1.04026	452	-2.57882	452	-2.01193	452	-1.317	452	-0.206779	452	2.96164			452	2.475	452	6.24232	452	25.1217	452.2	35.1951	452
	453	-1.85347	453	5.88994	453	17.1656	453	33.4587	453	82.3569	453	127.646		453	-1.22168	453	-12.3006	453	2.03125	453	3.47095	453	6.1958	453	7.45923		453	0.589882	453	-1.86239	453	-1.20724	453	-1.69511	453	-0.711113	453	3.36008			453	2.58591	453	6.20472	453	25.3574	453.2	35.1837	453
	454	-1.14985	454	5.40801	454	16.8304	454	31.5876	454	81.6028	454	127.857		454	-2.22485	454	-12.8775	454	2.18872	454	2.54126	454	6.55957	454	7.27393		454	0.350441	454	-2.42685	454	-1.72208	454	-1.83537	454	-0.46386	454	4.12216			454	1.87048	454	6.82898	454	23.5877	454.2	34.6855	454
	455	-2.33223	455	6.39922	455	16.2457	455	30.0236	455	81.1743	455	127.704		455	-1.76196	455	-13.5911	455	2.94678	455	2.82446	455	5.77637	455	6.91406		455	0.548073	455	-1.93624	455	-1.99631	455	-1.77953	455	-0.596245	455	3.36356			455	1.74413	455	6.55322	455	24.8217	455.2	35.4478	455
	456	-2.46504	456	7.25322	456	16.4566	456	31.2133	456	79.6694	456	126.484		456	-0.340088	456	-13.4463	456	1.90283	456	3.8147	456	5.00366	456	6.55884		456	0.63871	456	-2.09719	456	-2.45645	456	-1.96819	456	-1.05523	456	4.38583			456	1.70586	456	6.55185	456	25.2668	456.2	34.4921	456
	457	-2.27437	457	7.78105	457	17.0567	457	31.1862	457	80.8152	457	125.863		457	-0.762451	457	-12.7432	457	2.00537	457	3.04224	457	5.03491	457	7.22974		457	0.402748	457	-2.10537	457	-1.07053	457	-1.26274	457	-0.568108	457	3.76828			457	1.93977	457	6.99947	457	23.707	457.2	35.7759	457
	458	-0.0128908	458	5.6895	458	17.0667	458	31.6091	458	80.3027	458	127.65		458	-0.741211	458	-12.3531	458	2.18945	458	2.75439	458	5.2561	458	7.33398		458	0.0121231	458	-1.93936	458	-1.29282	458	-1.10765	458	-0.399773	458	3.01987			458	3.21688	458	7.08409	458	23.234	458.2	35.9568	458
	459	-0.562696	459	6.11089	459	16.2996	459	32.372	459	80.3547	459	126.879		459	-0.513184	459	-11.982	459	2.37695	459	3.70215	459	4.83569	459	7.69263		459	0.486366	459	-2.88192	459	-2.05722	459	-1.7592	459	-0.246635	459	3.51437			459	2.62633	459	7.45556	459	25.2383	459.2	34.924	459
	460	-1.85371	460	6.31108	460	17.1551	460	31.5896	460	80.9343	460	126.015		460	-0.838135	460	-12.451	460	2.12256	460	3.54004	460	4.90088	460	7.698		460	0.409035	460	-2.86825	460	-1.68381	460	-1.34984	460	-0.918144	460	2.91006			460	1.89385	460	6.698	460	23.5988	460.2	35.1906	460
	461	-2.75142	461	6.67778	461	15.982	461	31.8603	461	80.5005	461	127.329		461	-0.933105	461	-12.8655	461	2.17578	461	2.62207	461	5.14233	461	6.69141		461	0.45591	461	-2.02139	461	-1.7717	461	-1.23656	461	-0.621635	461	2.64053			461	1.73661	461	5.99212	461	23.5842	461.2	34.231	461
	462	-1.70332	462	7.07207	462	15.6448	462	31.54	462	80.5659	462	125.934		462	1.06299	462	-12.4439	462	1.47705	462	3.76782	462	6.17114	462	7.36133		462	-0.08004	462	-2.25424	462	-1.90921	462	-1.92131	462	-0.51812	462	3.30539			462	2.18389	462	6.39175	462	24.2246	462.2	34.2712	462
	463	-0.0553713	463	5.05596	463	17.0193	463	32.081	463	80.6418	463	125.923		463	-0.661133	463	-12.4966	463	1.60474	463	2.70923	463	5.96484	463	7.64551		463	-0.737083	463	-2.69522	463	-2.14706	463	-1.37914	463	-0.792351	463	2.51981			463	1.44899	463	6.92769	463	23.9076	463.2	34.9566	463
	464	-0.761182	464	6.79424	464	16.3218	464	31.1818	464	79.8015	464	125.133		464	-1.40723	464	-12.6998	464	2.07593	464	2.74487	464	5.90234	464	7.25928		464	0.720375	464	-2.52218	464	-2.23886	464	-1.28886	464	-0.445854	464	2.72879			464	1.89546	464	6.46243	464	24.7014	464.2	35.3769	464
	465	-0.83418	465	6.28203	465	16.8077	465	31.6328	465	79.4402	465	124.927		465	-1.58887	465	-12.5323	465	1.09546	465	3.71851	465	5.45044	465	7.10352		465	0.289894	465	-1.55111	465	-3.01309	465	-1.29515	465	-1.11498	465	2.14835			465	1.51492	465	6.49156	465	23.2383	465.2	34.5285	465
	466	-1.34077	466	4.63335	466	15.9351	466	31.5493	466	80.595	466	125.613		466	-0.85376	466	-12.6939	466	1.76416	466	3.0022	466	5.07202	466	8.03979		466	0.316444	466	-1.69601	466	-1.37637	466	-1.6096	466	-0.643547	466	2.82449			466	2.28137	466	6.68118	466	23.3186	466.2	35.732	466
	467	-0.590039	467	6.3416	467	15.9019	467	32.6159	467	79.8965	467	126.73		467	-1.26709	467	-11.7884	467	2.90479	467	4.00415	467	5.70923	467	7.38818		467	0.0367813	467	-1.78939	467	-2.00412	467	-1.3748	467	-0.24041	467	3.85849			467	1.85249	467	6.19515	467	24.8494	467.2	34.7347	467
	468	-1.43892	468	5.41338	468	17.0445	468	29.8896	468	79.6772	468	126.183		468	-0.601807	468	-13.1385	468	2.05664	468	4.52832	468	5.95532	468	7.2334		468	0.617592	468	-2.69247	468	-1.85489	468	-1.20958	468	-0.720879	468	2.3038			468	1.91426	468	7.24296	468	24.0924	468.2	34.9365	468
	469	-2.81001	469	5.8377	469	17.1651	469	30.9462	469	78.8938	469	124.479		469	-1.21509	469	-14.4876	469	2.02734	469	3.51392	469	5.76343	469	6.92212		469	-0.416771	469	-1.95224	469	-2.10452	469	-1.50023	469	-0.519707	469	2.29361			469	2.51676	469	7.29122	469	23.627	469.2	34.9234	469
	470	-1.7043	470	5.81426	470	16.3516	470	31.3598	470	79.2161	470	125.872		470	-0.786621	470	-13.5919	470	2.22705	470	2.95483	470	6.21924	470	7.78076		470	0.162514	470	-1.94442	470	-2.14005	470	-1.44707	470	-0.638054	470	2.74954			470	1.34331	470	7.38624	470	24.2746	470.2	35.379	470
	471	-1.58809	471	5.08647	471	16.698	471	31.8266	471	79.4436	471	124.462		471	-1.37402	471	-13.0396	471	1.43335	471	4.11768	471	5.9165	471	7.89331		471	0.553139	471	-2.10147	471	-1.80801	471	-1.09941	471	-0.223198	471	3.15616			471	1.77219	471	7.21972	471	25.5086	471.2	35.0472	471
	472	-2.67378	472	6.00957	472	15.8045	472	30.225	472	79.4009	472	125.588		472	-2.06543	472	-12.514	472	1.43872	472	4.69238	472	6.84106	472	8.69409		472	0.944557	472	-1.56869	472	-2.59671	472	-0.497482	472	-0.284172	472	3.53036			472	1.88982	472	6.54706	472	24.9893	472.2	34.9585	472
	473	-0.822461	473	5.32109	473	15.646	473	30.6159	473	79.5579	473	124.653		473	-1.3772	473	-12.9971	473	2.65283	473	3.56885	473	6.81567	473	7.43311		473	0.889076	473	-2.48703	473	-2.18344	473	-2.53148	473	-0.647026	473	2.68546			473	1.67216	473	7.56904	473	24.1977	473.2	34.5546	473
	474	-2.51509	474	6.89019	474	17.2854	474	31.3833	474	79.7078	474	123.884		474	-1.76001	474	-13.7549	474	1.73438	474	2.64355	474	5.61914	474	6.87964		474	0.35276	474	-2.21322	474	-1.37363	474	-1.77794	474	-0.654839	474	2.88272			474	2.23075	474	7.26265	474	23.6658	474.2	35.6081	474
	475	0.13457	475	6.56523	475	16.5352	475	31.1347	475	79.0935	475	124.404		475	-1.05762	475	-12.3467	475	2.51294	475	3.66577	475	5.50024	475	7.08862		475	0.583229	475	-1.21164	475	-1.70609	475	-1.45451	475	-1.10253	475	2.47488			475	2.59692	475	6.46449	475	23.3268	475.2	35.889	475
	476	-1.50288	476	5.95122	476	16.7217	476	30.2075	476	79.3987	476	124.498		476	-1.28027	476	-13.4908	476	2.80249	476	4.17627	476	6.10376	476	8.34497		476	0.859779	476	-2.2601	476	-1.72287	476	-1.76976	476	-0.0716476	476	3.15463			476	2.1714	476	6.98702	476	23.848	476.2	34.8546	476
	477	-2.35859	477	5.74102	477	15.5699	477	29.2126	477	78.8203	477	123.452		477	-1.07642	477	-13.3751	477	2.21411	477	3.25879	477	6.52686	477	8.17603		477	0.342628	477	-2.11239	477	-1.87167	477	-1.72832	477	-0.884941	477	3.07962			477	1.44294	477	7.31665	477	24.2289	477.2	35.7619	477
	478	-1.32417	478	6.42583	478	16.73	478	30.5212	478	78.3374	478	123.369		478	-1.4397	478	-13.3924	478	1.15479	478	4.07837	478	5.2959	478	7.61621		478	0.261757	478	-2.31356	478	-2.13419	478	-1.57402	478	-0.414238	478	2.30301			478	1.54755	478	6.72015	478	25.0523	478.2	36.3078	478
	479	-1.41816	479	6.82939	479	15.8145	479	30.5539	479	78.6958	479	123.368		479	-0.931152	479	-12.7552	479	1.52686	479	3.28149	479	6.30908	479	7.50073		479	1.01841	479	-1.79013	479	-2.18613	479	-1.71391	479	-0.285332	479	3.84018			479	1.8776	479	6.90281	479	25.2566	479.2	37.074	479
	480	-1.05464	480	6.25054	480	15.6348	480	30.3759	480	79.6411	480	124.102		480	-1.35962	480	-12.0525	480	2.43677	480	3.08301	480	6.77393	480	7.34253		480	0.696938	480	-2.1968	480	-2.46585	480	-1.39238	480	-0.563469	480	2.84525			480	2.14307	480	7.34906	480	23.6809	480.2	35.0589	480
	481	-1.27607	481	4.56426	481	15.2801	481	31.0974	481	76.9878	481	124.784		481	-1.55298	481	-12.4412	481	2.45288	481	3.7146	481	6.19263	481	6.96436		481	0.664467	481	-1.62411	481	-2.34708	481	-1.8416	481	0.085762	481	3.34872			481	2.61357	481	6.8365	481	24.7201	481.2	35.255	481
	482	-2.76704	482	5.06426	482	15.0503	482	30.2517	482	77.8052	482	122.029		482	-1.38428	482	-12.5345	482	2.70972	482	3.53223	482	5.56006	482	7.61865		482	0.152016	482	-2.54953	482	-2.35843	482	-2.33891	482	-1.25445	482	3.81204			482	1.21669	482	7.12825	482	24.7676	482.2	36.2087	482
	483	-2.08784	483	5.15825	483	15.3218	483	29.9218	483	77.1167	483	122.091		483	-0.518555	483	-13.003	483	1.98755	483	4.40771	483	6.39185	483	7.88696		483	0.152748	483	-2.26162	483	-2.94394	483	-1.86583	483	-0.319695	483	2.70071			483	2.4652	483	6.9955	483	24.9814	483.2	36.0089	483
	484	-2.35347	484	4.75957	484	16.0274	484	29.9313	484	79.0671	484	122.589		484	-0.858887	484	-12.7037	484	1.42578	484	3.31152	484	6.46045	484	8.24023		484	0.693031	484	-2.51791	484	-2.25766	484	-1.17949	484	-0.414604	484	2.20035			484	2.65426	484	6.469	484	23.7139	484.2	35.2087	484
	485	-2.65327	485	5.5811	485	16.5186	485	30.5083	485	77.3015	485	123.452		485	-0.338867	485	-12.3841	485	1.1814	485	3.65796	485	5.67773	485	8.63281		485	1.22935	485	-1.72104	485	-1.97446	485	-1.41972	485	-0.319328	485	2.02176			485	1.92151	485	6.29947	485	25.143	485.2	35.8972	485
	486	-3.29365	486	5.31304	486	14.7854	486	30.497	486	78.6785	486	123.12		486	-1.42993	486	-12.6858	486	1.74609	486	4.05225	486	6.56763	486	8.09204		486	0.0394669	486	-1.88546	486	-1.57755	486	-2.21623	486	-0.212273	486	2.97488			486	2.26956	486	7.22218	486	25.0615	486.2	36.8732	486
	487	-2.05732	487	6.19121	487	15.1541	487	30.5395	487	78.8079	487	120.978		487	-1.79565	487	-13.9205	487	2.82178	487	3.51538	487	7.55005	487	8.07153		487	0.164894	487	-2.32101	487	-2.10568	487	-2.02599	487	-0.669304	487	3.12296			487	2.6697	487	6.50249	487	25.1195	487.2	36.3755	487
	488	-1.72334	488	5.85015	488	15.7784	488	30.0156	488	78.1763	488	123.463		488	-2.05371	488	-13.2647	488	3.01099	488	3.85571	488	6.90625	488	7.46631		488	-0.185875	488	-2.5339	488	-2.25961	488	-0.98613	488	-0.399406	488	2.73276			488	2.36718	488	7.10255	488	24.1607	488.2	37.0827	488
	489	-2.16548	489	4.5501	489	15.2525	489	29.0253	489	77.4094	489	121.939		489	-0.743652	489	-12.3314	489	3.21924	489	3.33228	489	6.18799	489	7.87183		489	0.555519	489	-1.42337	489	-2.23422	489	-2.08574	489	-0.444328	489	1.58939			489	1.94138	489	6.92536	489	24.7092	489.2	34.9271	489
	490	-1.92671	490	5.85918	490	15.1585	490	28.1513	490	77.4993	490	122.113		490	-1.51318	490	-12.0084	490	3.37744	490	3.8689	490	5.96826	490	7.56958		490	0.405495	490	-1.48977	490	-1.6373	490	-1.54594	490	-0.421257	490	2.55655			490	2.0429	490	6.78113	490	25.6908	490.2	35.2148	490
	491	-2.19404	491	5.13408	491	12.6565	491	29.8339	491	77.4944	491	122.316		491	-1.52832	491	-12.1983	491	2.39575	491	3.98584	491	7.08813	491	7.25415		491	0.570351	491	-2.12924	491	-1.99667	491	-2.30254	491	-0.945061	491	4.62137			491	2.34717	491	6.43331	491	24.926	491.2	37.0374	491
	492	-1.33345	492	5.81133	492	14.0838	492	30.4821	492	78.4685	492	122.771		492	-1.03613	492	-12.919	492	1.82397	492	4.38965	492	7.06934	492	7.43311		492	0.181313	492	-2.28036	492	-1.85568	492	-2.6389	492	0.415047	492	3.91592			492	2.31212	492	7.48263	492	24.4176	492.2	35.8744	492
	493	-2.03999	493	5.1021	493	17.5623	493	28.5485	493	76.834	493	121.974		493	-1.021	493	-12.9691	493	2.96216	493	3.70996	493	7.10327	493	7.29297		493	0.449257	493	-2.28036	493	-2.54672	493	-2.17912	493	-1.22631	493	2.88388			493	2.3947	493	6.74708	493	23.8533	493.2	36.1656	493
	494	-2.53657	494	4.92583	494	16.4534	494	29.5122	494	76.7395	494	120.807		494	-0.569336	494	-14.0467	494	3.06787	494	3.43066	494	5.25513	494	7.43213		494	0.460976	494	-2.3995	494	-1.95566	494	-1.10881	494	-1.39312	494	2.47256			494	1.63818	494	6.91415	494	24.7514	494.2	35.9618	494
	495	-2.44258	495	4.83281	495	14.3189	495	30.7363	495	77.2104	495	121.57		495	-1.15381	495	-13.0806	495	1.30005	495	4.09424	495	6.85083	495	8.1687		495	0.471901	495	-1.70614	495	-0.902557	495	-1.92601	495	-0.765007	495	3.33664			495	1.80536	495	6.7546	495	25.1039	495.2	35.7021	495
	496	-2.93452	496	6.0396	496	15.573	496	29.5664	496	76.3608	496	119.262		496	-0.724121	496	-13.744	496	1.05078	496	4.39941	496	6.34668	496	8.27563		496	0.489113	496	-1.86514	496	-1.54709	496	-2.54942	496	0.163521	496	3.39792			496	2.00275	496	7.27222	496	24.9902	496.2	36.2359	496
	497	-1.01948	497	5.49028	497	14.3062	497	29.4177	497	77.6726	497	120.52		497	-1.22412	497	-13.2413	497	2.31958	497	4.15332	497	7.33691	497	8.55811		497	0.885597	497	-2.02768	497	-2.41623	497	-1.6209	497	-0.928703	497	3.07144			497	2.52603	497	6.67476	497	25.1967	497.2	35.4697	497
	498	-1.84858	498	5.12041	498	15.2867	498	29.1699	498	75.8853	498	120.928		498	-0.78418	498	-13.21	498	1.90552	498	4.93701	498	6.5271	498	8.66479		498	0.851967	498	-2.27182	498	-2.80295	498	-1.95061	498	-0.684929	498	3.04092			498	2.0864	498	6.43796	498	25.542	498.2	36.2243	498
	499	-2.06807	499	5.74102	499	13.9788	499	29.9157	499	76.1191	499	120.688		499	-2.24243	499	-12.816	499	2.18042	499	4.01685	499	5.87939	499	7.82349		499	0.873878	499	-1.64993	499	-1.7338	499	-2.00414	499	-0.805656	499	3.73349			499	1.82899	499	7.42247	499	25.2809	499.2	36.0343	499
	500	-0.81001	500	6.69658	500	14.8772	500	29.507	500	77.6035	500	120.709		500	-1.10425	500	-12.9803	500	2.89893	500	3.73999	500	6.77832	500	7.52563		500	0.519569	500	-1.53506	500	-1.69827	500	-1.6881	500	-0.626335	500	4.03622			500	2.38933	500	6.32613	500	24.7436	500.2	35.7161	500
	501	-1.81929	501	4.46172	501	16.596	501	28.666	501	76.7898	501	119.479		501	-0.0158691	501	-12.7784	501	2.44019	501	3.84937	501	5.79517	501	7.68091		501	0.396156	501	-1.21475	501	-2.7963	501	-2.01469	501	-0.569695	501	2.4855			501	2.77833	501	7.24734	501	24.766	501.2	35.6968	501
	502	-1.3249	502	6.02544	502	15.2093	502	29.6872	502	76.0652	502	120.825		502	-0.836914	502	-12.9139	502	2.68481	502	4.49243	502	5.97217	502	7.94922		502	0.798073	502	-2.35189	502	-2.3334	502	-2.16466	502	-0.266594	502	3.65146			502	2.04128	502	7.69482	502	25.6221	502.2	34.9603	502
	503	-2.21553	503	5.21563	503	15.7198	503	29.0148	503	75.3066	503	120.296		503	-1.5354	503	-12.8423	503	2.2312	503	4.51685	503	5.69434	503	7.99805		503	0.360207	503	-2.07962	503	-2.82053	503	-1.63927	503	-0.445488	503	3.37411			503	1.89089	503	7.43779	503	25.4924	503.2	34.9802	503
	504	-3.34321	504	6.77251	504	14.814	504	29.7485	504	76.2148	504	120.213		504	-1.96826	504	-12.5445	504	1.97607	504	3.88696	504	6.5647	504	8.56372		504	0.592201	504	-1.46322	504	-3.27676	504	-1.08342	504	-1.23144	504	3.98782			504	2.71522	504	7.52843	504	23.9684	504.2	36.3244	504
	505	-1.84785	505	4.91387	505	15.7137	505	27.9653	505	76.6816	505	121.473		505	-1.46704	505	-11.4893	505	2.39453	505	3.75635	505	7.00171	505	8.12842		505	0.116859	505	-2.07962	505	-2.13266	505	-1.72325	505	-0.371635	505	3.90695			505	2.66017	505	7.37503	505	24.2914	505.2	36.1968	505
	506	-2.52363	506	3.85039	506	15.6207	506	27.1965	506	75.6245	506	120.601		506	-1.42993	506	-13.1783	506	2.13013	506	4.38525	506	7.38965	506	8.19067		506	0.203529	506	-2.27804	506	-1.73495	506	-1.63731	506	-0.228264	506	2.47568			506	2.12682	506	7.32718	506	26.3221	506.2	35.7259	506
	507	-2.4521	507	3.77153	507	14.9063	507	28.9133	507	75.7097	507	120.253		507	-0.712402	507	-11.9913	507	2.40161	507	4.18018	507	5.90625	507	8.35156		507	0.527748	507	-2.22647	507	-2.60684	507	-1.8842	507	-0.805656	507	2.21671			507	2.70421	507	7.27249	507	25.3439	507.2	36.0324	507
	508	-2.12202	508	5.71025	508	14.2867	508	28.6789	508	75.9231	508	120.566		508	-1.6936	508	-12.1053	508	2.5188	508	3.94507	508	5.73755	508	8.552		508	0.718788	508	-1.98349	508	-2.85336	508	-1.56743	508	-0.984917	508	2.67258			508	1.87841	508	7.65927	508	25.8074	508.2	35.6816	508
	509	-0.440869	509	7.00957	509	15.0394	509	29.0642	509	76.468	509	120.127		509	-1.19238	509	-12.9444	509	2.50195	509	4.39185	509	6.3584	509	8.25781		509	1.04771	509	-2.1058	509	-2.05258	509	-1.44829	509	-0.686089	509	1.84525			509	1.811	509	6.32011	509	24.5508	509.2	36.5472	509
	510	-0.983594	510	3.30522	510	13.565	510	28.7714	510	75.8296	510	119.056		510	-1.15967	510	-12.5445	510	2.0144	510	4.25146	510	6.35767	510	8.78833		510	0.474281	510	-1.53506	510	-1.93735	510	-1.38811	510	-1.13378	510	2.50851			510	2.07794	510	6.86617	510	25.0033	510.2	36.154	510
	511	-1.29219	511	4.77544	511	13.0069	511	27.8942	511	75.7356	511	119.785		511	-1.04565	511	-12.9615	511	2.61719	511	4.32764	511	6.02783	511	8.07642		511	0.565285	511	-2.25735	511	-1.82834	511	-2.15605	511	-0.866936	511	3.61752			511	2.41108	511	7.63384	511	25.4418	511.2	36.0718	511
	512	-2.43037	512	5.76885	512	14.9241	512	29.0703	512	76.248	512	118.296		512	-1.14355	512	-12.4388	512	2.74756	512	4.08105	512	5.73535	512	7.8999		512	0.894936	512	-2.15695	512	-2.95956	512	-2.64824	512	-0.439995	512	2.97061			512	2.92644	512	7.64505	512	25.5402	512.2	35.979	512
	513	-2.1064	513	5.80181	513	15.2295	513	29.6672	513	75.1646	513	118.329		513	-1.53735	513	-12.1854	513	2.49097	513	3.84229	513	7.18726	513	8.896		513	0.250404	513	-1.83078	513	-2.70175	513	-1.32481	513	-0.821281	513	3.85776			513	2.59961	513	7.28644	513	24.9148	513.2	35.999	513
	514	-1.81929	514	3.84844	514	13.732	514	29.1503	514	74.3562	514	118.579		514	-1.37207	514	-12.0345	514	2.60718	514	4.52808	514	7.64453	514	8.4624		514	0.804726	514	-2.61087	514	-2.89828	514	-1.32286	514	-1.08923	514	2.75735			514	2.19423	514	7.30982	514	24.4676	514.2	35.1847	514
	515	-0.426709	515	3.84062	515	13.6155	515	28	515	76.0391	515	118.555		515	-1.40381	515	-12.1478	515	2.50928	515	4.18188	515	7.01221	515	8.34302		515	0.351601	515	-1.639	515	-2.21194	515	-2.13145	515	-0.641594	515	2.95108			515	2.46211	515	7.33128	515	25.3318	515.2	36.599	515
	516	-1.95991	516	3.59038	516	14.1482	516	29.0429	516	75.4233	516	118.385		516	-0.899414	516	-12.6338	516	2.69507	516	4.30127	516	6.26465	516	8.03271		516	1.48209	516	-1.64053	516	-2.76779	516	-2.68578	516	-0.667351	516	3.70145			516	1.8772	516	7.03091	516	25.8119	516.2	36.2312	516
	517	-3.2668	517	5.34771	517	14.9131	517	29.3388	517	76.0234	517	118.704		517	-0.890137	517	-11.938	517	3.06177	517	3.56006	517	6.54736	517	7.19751		517	0.448891	517	-2.35617	517	-2.8002	517	-1.83653	517	-1.81188	517	2.78781			517	2.29198	517	7.75976	517	26.1988	517.2	36.4966	517
	518	-2.43965	518	4.0728	518	14.8316	518	30.2687	518	74.8262	518	117.055		518	-1.75024	518	-12.1617	518	2.65576	518	5.50806	518	6.11426	518	8.41431		518	0.73716	518	-1.25656	518	-2.59671	518	-2.06859	518	-0.890007	518	3.23544			518	2.1577	518	7.79941	518	25.3434	518.2	36.0536	518
	519	-2.26777	519	3.77812	519	14.1656	519	28.4965	519	76.5344	519	116.907		519	-1.78345	519	-13.0298	519	3.77539	519	4.69751	519	6.70532	519	8.03857		519	0.766823	519	-1.98623	519	-2.44473	519	-1.74394	519	-0.645073	519	3.08078			519	1.62046	519	8.16404	519	23.2629	519.2	35.5779	519
	520	-1.08271	520	3.5772	520	14.1695	520	27.2517	520	75.3401	520	118.028		520	-1.16626	520	-13.9478	520	3.00317	520	4.31787	520	7.2334	520	9.16357		520	0.29612	520	-2.3749	520	-2.79593	520	-1.85881	520	-0.976738	520	2.47842			520	2.49434	520	7.67472	520	24.9711	520.2	36.4021	520
	521	-1.53584	521	4.11992	521	14.096	521	28.7407	521	73.9363	521	117.801		521	-1.69556	521	-12.0665	521	1.54199	521	4.67456	521	7.33032	521	8.62378		521	0.417213	521	-1.77572	521	-2.62247	521	-2.52208	521	-0.502922	521	2.88077			521	2.10292	521	7.47634	521	24.7525	521.2	37.2747	521
	522	-1.02241	522	3.61455	522	13.0394	522	30.0017	522	74.1965	522	116.241		522	-2.48999	522	-12.2513	522	2.3562	522	5.34204	522	6.83374	522	9.00659		522	0.881691	522	-1.77768	522	-2.80179	522	-2.49944	522	-0.118889	522	1.82761			522	2.504	522	7.81335	522	25.6994	522.2	36.1812	522
	523	-1.09785	523	4.85796	523	12.6607	523	29.0949	523	75.4109	523	117.971		523	-1.45532	523	-12.2713	523	2.28442	523	5.44824	523	7.32129	523	8.68872		523	0.344948	523	-1.64248	523	-1.99045	523	-1.81779	523	-0.677116	523	2.94638			523	2.91355	523	7.36628	523	24.8373	523.2	35.3234	523
	524	-1.3647	524	4.13872	524	14.2022	524	28.0634	524	74.3064	524	117.906		524	-0.808105	524	-13.626	524	2.18628	524	5.1853	524	6.57715	524	9.02832		524	0.516457	524	-1.66867	524	-2.54318	524	-2.02757	524	-1.06188	524	3.98276			524	2.59531	524	8.54029	524	24.1053	524.2	35.7952	524
	525	-3.29658	525	5.02349	525	13.4305	525	26.9453	525	73.7417	525	115.649		525	-1.45996	525	-13.369	525	3.56787	525	4.41382	525	7.02979	525	8.59326		525	0.507484	525	-1.72531	525	-2.92209	525	-2.07329	525	-0.722404	525	3.41006			525	2.42223	525	8.06027	525	24.6074	525.2	34.255	525
	526	-3.13618	526	5.00908	526	13.8838	526	29.2399	526	74.1167	526	117.196		526	-0.628418	526	-11.4205	526	2.18677	526	4.70557	526	7.20313	526	8.27734		526	-0.176903	526	-1.8331	526	-2.89474	526	-1.15727	526	-1.4818	526	2.26004			526	2.44492	526	8.3404	526	25.0361	526.2	34.0285	526
	527	-2.50898	527	4.6856	527	13.0296	527	28.5949	527	74.5095	527	116.071		527	-1.16895	527	-12.388	527	2.81494	527	4.05737	527	7.08374	527	8.47607		527	1.08482	527	-2.3171	527	-2.43027	527	-1.40764	527	-0.977898	527	2.00381			527	3.20829	527	8.14312	527	24.0008	527.2	33.2576	527
	528	-1.32319	528	5.04741	528	13.5269	528	28.2116	528	74.9688	528	116.621		528	-1.33618	528	-12.9847	528	2.67627	528	4.13525	528	7.33325	528	7.72656		528	0.967995	528	-2.22647	528	-2.642	528	-2.03929	528	-1.35564	528	3.87613			528	2.66353	528	7.06482	528	25.5945	528.2	31.2124	528
	529	-1.34858	529	4.87773	529	13.1944	529	28.4667	529	74.8386	529	116.553		529	-1.22559	529	-12.7044	529	2.24023	529	5.84277	529	6.7373	529	8.4668		529	-0.0585556	529	-1.44485	529	-2.7291	529	-1.9846	529	0.171333	529	3.4476			529	2.72878	529	7.12238	529	24.4107	529.2	32.4974	529
	530	-2.04658	530	4.4229	530	14.4808	530	26.9152	530	73.3203	530	116.589		530	-1.10498	530	-12.7432	530	1.77588	530	5.0647	530	7.60669	530	8.34448		530	0.0777969	530	-1.65384	530	-3.08109	530	-1.54472	530	-0.345085	530	4.71823			530	3.32753	530	7.55441	530	24.7152	530.2	33.0306	530
	531	-1.55342	531	4.0291	531	15.1895	531	27.6311	531	74.4897	531	117.621		531	-0.855713	531	-12.5491	531	3.02588	531	4.75806	531	7.32129	531	8.61743		531	1.08872	531	-1.11514	531	-2.96469	531	-2.30217	531	-1.76696	531	2.24875			531	2.78545	531	7.33976	531	25.3033	531.2	33.5378	531
	532	-2.45649	532	5.50249	532	14.3133	532	28.5896	532	71.3413	532	115.573		532	-0.233154	532	-12.5579	532	3.62769	532	4.41943	532	6.62256	532	8.22729		532	0.511757	532	-2.24093	532	-2.38614	532	-2.61974	532	-0.86187	532	3.37723			532	2.45808	532	7.57218	532	24.6232	532.2	33.581	532
	533	-3.05488	533	4.91069	533	13.7144	533	27.7702	533	73.8513	533	116.395		533	-0.620605	533	-11.2198	533	3.75928	533	5.73999	533	6.97388	533	8.01001		533	0.01017	533	-1.40145	533	-2.24863	533	-2.22289	533	-1.11932	533	3.61166			533	3.15001	533	8.51253	533	24.7381	533.2	32.574	533
	534	-1.748	534	4.53569	534	14.3658	534	27.4387	534	72.8059	534	116.175		534	-1.22168	534	-12.1143	534	3.30933	534	5.51196	534	6.88965	534	8.41797		534	0.82505	534	-1.59249	534	-2.74161	534	-2.60722	534	-1.26928	534	3.7319			534	2.27023	534	7.66898	534	24.8801	534.2	33.1669	534
	535	-1.19868	535	2.88066	535	14.3084	535	27.6718	535	73.0017	535	116.276		535	-1.39087	535	-12.365	535	3.74927	535	5.26392	535	7.98291	535	8.58203		535	0.761757	535	-1.70773	535	-3.24667	535	-1.82286	535	-0.532951	535	3.2308			535	3.43146	535	7.17365	535	24.4295	535.2	33.8701	535
	536	-1.68818	536	4.23369	536	14.5875	536	28.3254	536	74.377	536	115.284		536	-0.758789	536	-12.2217	536	2.59155	536	5.6001	536	7.9231	536	8.62256		536	1.44376	536	-1.56906	536	-3.17484	536	-2.14708	536	-1.24902	536	2.93661			536	3.00634	536	8.14038	536	25.7654	536.2	33.3148	536
	537	-1.72139	537	4.3189	537	13.8362	537	27.6337	537	73.3606	537	114.715		537	-1.72021	537	-12.9886	537	1.81396	537	4.37256	537	7.79126	537	9.13867		537	0.309792	537	-1.86593	537	-2.60727	537	-1.5377	537	-0.604851	537	3.68741			537	2.78505	537	7.96853	537	25.2199	537.2	33.3962	537
	538	-2.3	538	4.65874	538	14.2547	538	26.5905	538	73.1245	538	116.058		538	-1.62988	538	-12.3956	538	2.18481	538	5.26636	538	7.64941	538	8.0144		538	0.458229	538	-2.23977	538	-2.06192	538	-2.34941	538	-1.07555	538	2.82565			538	3.28348	538	8.04509	538	23.7902	538.2	34.7222	538
	539	-1.748	539	4.69341	539	14.7693	539	28.0954	539	72.2402	539	114.522		539	-1.7561	539	-12.4869	539	2.78833	539	5.26001	539	7.46582	539	9.06567		539	0.717201	539	-1.80697	539	-2.98068	539	-2.49358	539	-0.90136	539	3.08237			539	3.15605	539	8.52279	539	24.9977	539.2	33.7843	539
	540	-2.25605	540	5.14458	540	14.5733	540	28.0798	540	72.7561	540	115.2		540	-1.4624	540	-13.053	540	3.16748	540	5.28345	540	7.05957	540	8.76001		540	0.660988	540	-2.27688	540	-3.78458	540	-2.24748	540	-1.28222	540	2.96945			540	3.07898	540	8.71597	540	25.4721	540.2	33.5368	540
	541	-3.88887	541	4.55645	541	14.1695	541	27.7583	541	72.0007	541	115.001		541	-1.6416	541	-12.4083	541	2.83569	541	4.84863	541	7.29126	541	8.1355		541	0.999672	541	-1.53158	541	-3.3627	541	-1.55882	541	-0.752922	541	2.78738			541	2.29413	541	7.39718	541	25.4139	541.2	33.905	541
	542	-2.40327	542	4.80645	542	13.9705	542	29.0996	542	70.8762	542	115.036		542	-1.73779	542	-12.3865	542	3.03564	542	5.13525	542	8.41626	542	8.66431		542	0.404701	542	-1.95028	542	-2.33499	542	-2.05333	542	-0.316948	542	2.63821			542	2.62244	542	7.81759	542	25.185	542.2	32.9921	542
	543	-2.35371	543	4.8272	543	14.0257	543	26.5573	543	73.4988	543	115.18		543	-1.91553	543	-12.5049	543	1.62476	543	4.60132	543	7.59082	543	8.01514		543	0.279701	543	-2.18624	543	-2.59164	543	-1.70415	543	-0.379448	543	2.51163			543	2.48494	543	7.51968	543	23.9508	543.2	34.0546	543
	544	-1.95894	544	3.65166	544	13.8804	544	27.3918	544	71.9448	544	115.633		544	-0.554932	544	-12.9639	544	3.46655	544	5.59473	544	7.36475	544	8.56641		544	0.647682	544	-2.37454	544	-3.00607	544	-1.87328	544	-1.458	544	2.42801			544	3.32108	544	8.09868	544	24.2654	544.2	34.6353	544
	545	-2.26973	545	4.23882	545	13.8826	545	27.4987	545	72.522	545	113.656		545	-0.849121	545	-13.232	545	4.31885	545	5.01074	545	8.09424	545	8.72339		545	0.44651	545	-1.79562	545	-3.46976	545	-2.65257	545	-1.46893	545	3.97488			545	2.81902	545	8.57816	545	25.9039	545.2	34.966	545
	546	-1.95381	546	5.11821	546	12.8533	546	28.8466	546	72.509	546	113.839		546	-1.29321	546	-12.2757	546	2.60083	546	4.84155	546	7.96655	546	8.56958		546	0.659035	546	-1.6257	546	-3.24942	546	-2.67052	546	-1.36266	546	3.74753			546	2.69669	546	7.79161	546	26.3617	546.2	33.3509	546
	547	-2.38154	547	4.80596	547	14.3667	547	28.9091	547	71.7891	547	113.665		547	-1.43774	547	-12.3553	547	2.68164	547	4.95728	547	8.33594	547	9.49072		547	0.745338	547	-2.0624	547	-2.89633	547	-2.64867	547	-0.234917	547	3.53775			547	3.30967	547	8.15624	547	24.7418	547.2	33.5638	547
	548	-1.50166	548	3.4854	548	14.4754	548	27.621	548	72.7976	548	114.346		548	-1.0979	548	-12.1087	548	2.73828	548	4.7146	548	7.33423	548	9.52881		548	0.671913	548	-1.7015	548	-3.35843	548	-2.22209	548	-0.218498	548	3.18979			548	2.82761	548	8.74167	548	25.8309	548.2	32.8351	548
	549	-2.44746	549	5.22734	549	13.6382	549	26.4555	549	71.4785	549	114.694		549	-0.942383	549	-12.0372	549	2.11646	549	4.94824	549	6.58447	549	9.41821		549	0.374672	549	-2.08584	549	-2.47055	549	-1.44438	549	-0.885307	549	3.14719			549	3.21755	549	9.11724	549	24.0158	549.2	33.9497	549
	550	-2.37764	550	4.83892	550	14.1045	550	27.6235	550	71.5461	550	112.739		550	-1.78809	550	-11.5904	550	3.00098	550	5.04053	550	6.9751	550	8.60107		550	1.45512	550	-2.47219	550	-2.97714	550	-2.11351	550	-1.7857	550	2.55655			550	3.27825	550	8.26453	550	24.1842	550.2	34.4179	550
	551	-0.704541	551	4.4771	551	14.3494	551	27.5805	551	71.3892	551	114.78		551	-1.13037	551	-12.1827	551	4.34375	551	5.52637	551	6.49512	551	9.51782		551	0.961342	551	-1.98782	551	-2.42911	551	-2.02562	551	-0.825188	551	2.63626			551	2.81016	551	8.15734	551	25.3654	551.2	33.9232	551
	552	-2.67524	552	4.14629	552	14.8924	552	28.5388	552	71.5828	552	114.085		552	-1.32495	552	-13.169	552	3.04102	552	4.94116	552	7.26099	552	9.65308		552	-0.217125	552	-2.20657	552	-2.50882	552	-2.62602	552	-1.1076	552	3.82571			552	2.91436	552	8.7254	552	24.0393	552.2	32.599	552
	553	-2.26753	553	4.35479	553	13.6844	553	27.8935	553	72.4526	553	112.942		553	-0.338867	553	-12.1617	553	2.82129	553	5.97021	553	6.97314	553	8.57739		553	0.582863	553	-2.03469	553	-2.69083	553	-2.48418	553	-1.00878	553	3.90262			553	2.96592	553	8.14421	553	25.1283	553.2	33.4994	553
	554	-1.40107	554	3.91533	554	13.5838	554	26.8698	554	71.3196	554	115.445		554	-0.647461	554	-11.7928	554	3.15576	554	4.59424	554	6.80762	554	8.73438		554	0.891457	554	-1.93856	554	-2.93222	554	-2.12914	554	-0.913811	554	2.4769			554	3.61757	554	8.88591	554	24.7783	554.2	34.8441	554
	555	-2.36152	555	4.13457	555	12.7452	555	28.0126	555	71.6931	555	113.8		555	-0.516602	555	-11.6002	555	2.86182	555	4.81299	555	7.73145	555	8.8269		555	1.02116	555	-1.51242	555	-2.75766	555	-2.12212	555	-1.16619	555	3.3378			555	3.07186	555	8.10279	555	24.3908	555.2	33.6462	555
	556	-2.10127	556	5.89312	556	13.8382	556	27.0371	556	71.304	556	113.439		556	-1.35303	556	-11.7786	556	1.90186	556	5.11084	556	8.30322	556	8.86914		556	0.154701	556	-1.83548	556	-2.72366	556	-3.22954	556	-0.784538	556	3.31241			556	2.46238	556	7.94966	556	24.5242	556.2	33.3837	556
	557	-3.53657	557	3.44976	557	13.751	557	26.956	557	70.6814	557	113.335		557	-0.82959	557	-11.8099	557	3.54883	557	5.00098	557	7.01147	557	9.24365		557	0.832436	557	-1.93545	557	-3.01779	557	-2.92442	557	-1.54394	557	3.41788			557	3.79186	557	8.83738	557	24.8258	557.2	33.3665	557
	558	-0.725293	558	5.77666	558	12.8062	558	26.9589	558	70.6458	558	111.775		558	-1.09985	558	-11.9263	558	4.26172	558	5.29272	558	7.93066	558	9.08936		558	1.04142	558	-2.70462	558	-2.58383	558	-2.79204	558	-1.05761	558	3.14951			558	3.63878	558	9.19203	558	24.2742	558.2	33.4609	558
	559	-2.65815	559	5.21855	559	12.9209	559	26.3759	559	70.668	559	111.991		559	-0.735352	559	-11.6695	559	3.48633	559	4.03345	559	6.97681	559	9.31567		559	0.503151	559	-1.99679	559	-3.5123	559	-1.88615	559	-0.381035	559	2.20535			559	2.8781	559	7.98822	559	24.7461	559.2	34.8134	559
	560	-2.34688	560	4.36699	560	13.0315	560	26.7829	560	71.802	560	111.952		560	-1.14868	560	-12.1966	560	3.31372	560	4.51514	560	7.1228	560	9.43506		560	0.849281	560	-1.18466	560	-3.32559	560	-1.95488	560	-1.47985	560	2.25845			560	3.15753	560	7.86968	560	25.1965	560.2	33.1609	560
	561	-0.710889	561	5.10161	561	13.648	561	27.153	561	70.552	561	112.123		561	-1.09863	561	-12.5889	561	2.50903	561	6.21045	561	6.95313	561	8.67578		561	0.839088	561	-2.27841	561	-3.1127	561	-2.18925	561	-1.00054	561	3.21634			561	2.99277	561	7.95691	561	25.6543	561.2	34.3824	561
	562	-2.64277	562	3.40093	562	12.6885	562	26.6835	562	71.6699	562	111.949		562	-1.53027	562	-13.0408	562	2.83472	562	5.74146	562	8.21606	562	8.78052		562	0.547707	562	-1.76828	562	-2.35294	562	-2.55803	562	-1.18377	562	3.28036			562	3.00513	562	8.90068	562	25.8936	562.2	34.7181	562
	563	-2.14863	563	4.30352	563	12.9378	563	27.4189	563	70.8508	563	111.797		563	-1.74707	563	-12.5108	563	2.64233	563	4.84277	563	7.69067	563	9.17773		563	0.779335	563	-1.75851	563	-2.96976	563	-2.27562	563	-1.42675	563	2.94211			563	2.87461	563	8.74919	563	25.2801	563.2	34.3624	563
	564	-1.34907	564	4.41948	564	13.6265	564	26.5263	564	71.623	564	112.485		564	-1.64673	564	-12.4268	564	3.45972	564	5.46118	564	7.07739	564	9.1604		564	1.00431	564	-1.65188	564	-2.61777	564	-1.96703	564	-1.43493	564	3.49643			564	3.05374	564	8.57843	564	25.0299	564.2	33.7505	564
	565	-0.899365	565	4.78765	565	14.0347	565	27.7636	565	69.0969	565	111.21		565	-1.93701	565	-12.3531	565	3.64111	565	4.17554	565	7.21313	565	8.8479		565	0.461342	565	-1.85653	565	-2.52872	565	-1.82793	565	-1.08886	565	3.30148			565	2.93409	565	8.39003	565	24.9652	565.2	33.6413	565
	566	-2.65059	566	4.32231	566	13.8875	566	26.6828	566	70.8079	566	112.352		566	-2.15381	566	-12.3404	566	3.07007	566	6.25342	566	6.92432	566	9.4624		566	0.488686	566	-1.86673	566	-2.06699	566	-2.41936	566	-0.995842	566	3.61752			566	2.54026	566	8.81482	566	26.0592	566.2	33.5206	566
	567	-2.33027	567	3.95879	567	13.3655	567	25.5097	567	71.1895	567	111.475		567	-0.97998	567	-13.2689	567	3.60718	567	5.68018	567	7.42773	567	8.46411		567	0.890663	567	-2.08194	567	-3.48227	567	-3.00334	567	0.0541458	567	3.01083			567	2.95907	567	9.05982	567	24.6346	567.2	33.9386	567
	568	-2.37056	568	4.38359	568	14.0953	568	26.5224	568	71.3125	568	113.156		568	-2.31982	568	-11.8755	568	3.03809	568	4.77441	568	8.03345	568	9.7085		568	0.0910416	568	-2.0206	568	-3.58578	568	-2.64946	568	-0.37011	568	2.90146			568	4.02899	568	8.06368	568	25.1174	568.2	33.9661	568
	569	-1.78389	569	4.11968	569	13.3199	569	25.7915	569	69.6321	569	111.725		569	-1.14087	569	-11.4527	569	3.23608	569	5.14673	569	8.09326	569	9.21558		569	0.400429	569	-1.0765	569	-2.23264	569	-1.64903	569	-1.55486	569	2.8757			569	3.48248	569	8.24046	569	24.817	569.2	34.5521	569
	570	-1.84053	570	3.44707	570	13.2447	570	27.1801	570	70.7466	570	111.702		570	-0.733154	570	-12.8643	570	3.3877	570	5.15601	570	7.63892	570	8.86865		570	0.587563	570	-1.83938	570	-2.58652	570	-2.08696	570	-1.4724	570	2.53818			570	3.3145	570	9.10808	570	24.8086	570.2	33.6228	570
	571	-2.19258	571	5.00005	571	13.8533	571	25.1743	571	69.7642	571	110.498		571	-2.84399	571	-13.876	571	3.05981	571	5.66968	571	7.5083	571	9.28589		571	1.15745	571	-1.82962	571	-3.13925	571	-2.65532	571	-1.12945	571	3.54996			571	3.15216	571	8.89384	571	25.5939	571.2	34.6474	571
	572	-3.53584	572	3.95317	572	12.9539	572	25.6142	572	68.8345	572	112.145		572	-2.09668	572	-11.917	572	2.93335	572	4.74902	572	8.07739	572	8.05981		572	0.803566	572	-1.78781	572	-3.20255	572	-3.30528	572	-0.69976	572	3.38156			572	3.03252	572	8.308	572	25.4402	572.2	35.3878	572
	573	-3.2436	573	3.77471	573	12.9756	573	26.7512	573	69.6848	573	111.325		573	-2.34082	573	-12.2169	573	3.48096	573	5.72437	573	7.82397	573	8.44556		573	0.360207	573	-1.27218	573	-2.78226	573	-2.37169	573	-1.1701	573	3.38272			573	3.36512	573	7.81144	573	24.6414	573.2	34.4671	573
	574	-2.42256	574	4.1668	574	12.3479	574	25.9685	574	69.9673	574	109.87		574	-1.74634	574	-11.7686	574	2.99854	574	5.36206	574	7.93066	574	9.17725		574	1.55003	574	-1.22647	574	-3.03226	574	-2.18224	574	-0.905632	574	3.01987			574	2.68904	574	8.65431	574	24.5623	574.2	34.2247	574
	575	-3.28193	575	5.50054	575	13.1336	575	26.7238	575	69.5222	575	109.955		575	-1.40381	575	-11.0806	575	3.65405	575	4.76587	575	7.9104	575	9.91602		575	0.588722	575	-1.56674	575	-3.22757	575	-2.28618	575	-1.29662	575	2.75461			575	3.65275	575	8.80812	575	25.0258	575.2	33.7081	575
	576	-2.73457	576	5.84429	576	12.2198	576	25.4868	576	70.1638	576	110.719		576	-0.48999	576	-11.6544	576	3.47949	576	4.97876	576	7.82349	576	8.29419		576	1.30589	576	-1.58157	576	-2.26425	576	-2.63066	576	-1.4865	576	2.53506			576	3.26401	576	8.57296	576	24.4309	576.2	33.5386	576
	577	-1.24604	577	3.95513	577	13.8438	577	26.561	577	68.7761	577	110.627		577	-1.50537	577	-12.1099	577	3.48608	577	5.53296	577	7.72876	577	9.04956		577	0.618019	577	-1.83548	577	-2.87949	577	-2.78343	577	-1.13103	577	2.9628			577	2.73604	577	9.21691	577	25.0967	577.2	33.9451	577
	578	-2.00728	578	4.752	578	13.3382	578	26.8024	578	69.1465	578	110.384		578	-0.929199	578	-13.5037	578	3.68213	578	5.95825	578	7.4978	578	9.00244		578	0.54142	578	-1.57962	578	-3.12405	578	-2.8131	578	-1.93139	578	4.1788			578	3.54694	578	8.87853	578	25.5049	578.2	34.6009	578
	579	-2.25898	579	3.87505	579	12.9732	579	26.8312	579	69.6516	579	109.527		579	-1.92993	579	-13.3243	579	3.3269	579	5.55054	579	8.31958	579	8.48242		579	0.628944	579	-1.52102	579	-2.98184	579	-2.16661	579	-1.41149	579	2.64597			579	3.94158	579	8.80538	579	25.2871	579.2	32.5152	579
	580	-1.31074	580	4.68486	580	13.5572	580	26.104	580	69.4302	580	110.231		580	-0.19873	580	-12.8536	580	3.96997	580	5.82471	580	7.01611	580	9.23633		580	-0.00112152	580	-1.62649	580	-2.84946	580	-2.21544	580	-1.13573	580	2.30692			580	3.50706	580	8.88947	580	24.857	580.2	34.4015	580
	581	-1.71479	581	4.02471	581	12.3289	581	24.8461	581	69.6792	581	110.876		581	-0.659668	581	-12.0865	581	3.46948	581	5.91846	581	8.604	581	9.3457		581	0.00473785	581	-2.25656	581	-2.87094	581	-2.91856	581	-1.26421	581	3.52725			581	3.54774	581	9.12066	581	24.3215	581.2	33.5968	581
	582	-1.70771	582	2.92339	582	12.1976	582	25.3657	582	68.5833	582	110.476		582	-1.82251	582	-12.7764	582	4.10449	582	6.13721	582	8.58765	582	8.84912		582	1.03483	582	-1.7214	582	-2.67368	582	-2.83812	582	-0.554863	582	2.3284			582	3.45348	582	8.9488	582	25.2205	582.2	33.1597	582
	583	-2.23848	583	5.28911	583	12.2693	583	26.7829	583	69.4089	583	109.638		583	-0.974854	583	-11.8108	583	4.28027	583	6.30249	583	7.98608	583	8.95313		583	1.12229	583	-1.82296	583	-2.96194	583	-2.85649	583	-0.52166	583	2.54794			583	3.00446	583	8.87347	583	24.2768	583.2	33.7587	583
	584	-2.24409	584	5.43926	584	12.023	584	27.625	584	69.6743	584	109.307		584	-0.823242	584	-11.2525	584	3.46948	584	5.42725	584	7.57397	584	10.127		584	-0.151512	584	-1.5433	584	-2.81192	584	-1.87328	584	-0.634941	584	2.79562			584	2.91624	584	8.15228	584	25.5992	584.2	34.5382	584
	585	-2.0522	585	2.91338	585	12.3348	585	25.6801	585	69.8108	585	108.78		585	-1.36816	585	-11.8409	585	3.55981	585	5.92065	585	7.92358	585	9.23315		585	0.660194	585	-1.8179	585	-2.36624	585	-2.74474	585	-1.20171	585	2.63547			585	2.94806	585	8.5005	585	24.784	585.2	33.5921	585
	586	-1.32026	586	3.19976	586	12.8667	586	24.7304	586	68.7239	586	109.798		586	-0.511963	586	-11.8956	586	3.24805	586	5.77515	586	7.86572	586	9.31494		586	0.35276	586	-0.651455	586	-3.26468	586	-2.43614	586	-0.842339	586	2.62527			586	2.49111	586	9.01347	586	25.0736	586.2	34.0259	586
	587	-3.38228	587	3.80596	587	11.284	587	25.6462	587	68.2883	587	109.086		587	-1.37451	587	-12.1978	587	4.47119	587	5.41699	587	7.12817	587	9.54321		587	0.834023	587	-1.26278	587	-3.37442	587	-2.76543	587	-1.57049	587	3.22574			587	3.17177	587	9.1573	587	24.7592	587.2	34.289	587
	588	-2.70381	588	4.1978	588	11.771	588	24.8388	588	69.6675	588	108.667		588	-1.74902	588	-12.3116	588	4.04736	588	6.12549	588	7.67432	588	8.98706		588	1.35978	588	-1.29916	588	-3.47324	588	-2.53148	588	-1.33025	588	3.09488			588	4.10284	588	8.18701	588	24.7381	588.2	34.1576	588
	589	-2.29756	589	5.2083	589	12.4527	589	26.2297	589	68.4368	589	108.625		589	-1.98779	589	-12.2654	589	3.80981	589	6.46338	589	8.02124	589	9.60547		589	1.03129	589	-1.39407	589	-2.38925	589	-2.25957	589	-0.851738	589	3.48941			589	3.20144	589	8.30021	589	24.4949	589.2	33.94	589
	590	-0.718946	590	3.14409	590	13.4495	590	26.7714	590	69.3186	590	109.368		590	-1.93262	590	-12.7718	590	3.58325	590	6.39795	590	7.52905	590	9.18359		590	0.869179	590	-0.872952	590	-2.55136	590	-2.24944	590	-1.32751	590	3.50693			590	3.16237	590	9.21035	590	24.2102	590.2	33.0036	590
	591	-0.877637	591	2.78374	591	12.8628	591	25.5168	591	68.0742	591	108.798		591	-2.31274	591	-13.1263	591	3.69189	591	6.83545	591	7.77075	591	8.63989		591	1.02934	591	-0.901882	591	-2.77597	591	-2.89317	591	-1.06499	591	2.52646			591	3.61864	591	9.51044	591	24.9133	591.2	34.3138	591
	592	-2.02437	592	3.46733	592	12.3772	592	25.0915	592	68.9629	592	108.064		592	-1.63745	592	-12.1761	592	4.08472	592	4.98071	592	8.39966	592	8.35083		592	0.825844	592	-1.71634	592	-3.44748	592	-2.12328	592	-1.72478	592	3.06863			592	3.3901	592	9.06078	592	24.8846	592.2	34.2005	592
	593	-2.56245	593	3.41484	593	11.5567	593	26.3142	593	69.1816	593	109.829		593	-1.82129	593	-11.66	593	2.63867	593	5.68994	593	8.29395	593	9.44092		593	1.23441	593	-1.34994	593	-2.98148	593	-1.69945	593	-1.26617	593	2.72452			593	3.75211	593	8.83738	593	24.7861	593.2	34.5536	593
	594	-2.5002	594	4.2918	594	11.6038	594	25.9587	594	69.3379	594	109.25		594	-1.36353	594	-11.6436	594	3.3833	594	6.01392	594	8.99316	594	10.135		594	1.14573	594	-1.05032	594	-2.76273	594	-1.89122	594	-0.555229	594	3.30264			594	3.70928	594	8.86335	594	25.3789	594.2	33.2812	594
	595	-1.56343	595	4.5418	595	12.3455	595	25.2265	595	67.6731	595	108.203		595	-0.0705566	595	-12.024	595	4.29614	595	6.00806	595	7.80713	595	9.53857		595	0.146156	595	-2.05307	595	-2.12051	595	-2.21898	595	-0.941582	595	3.37961			595	3.36042	595	9.38247	595	25.2191	595.2	33.7206	595
	596	-1.90767	596	3.0916	596	11.4871	596	24.8613	596	66.5044	596	107.098		596	-0.64209	596	-12.6683	596	4.99658	596	5.48218	596	8.23462	596	9.63818		596	0.591835	596	-2.06515	596	-3.49631	596	-2.48344	596	-1.22906	596	2.93582			596	3.0626	596	8.76874	596	25.5014	596.2	34.4685	596
	597	-2.23384	597	3.56719	597	11.6487	597	26.0061	597	67.3022	597	107.648		597	-0.685059	597	-11.815	597	3.65405	597	5.80396	597	7.72314	597	9.72266		597	1.21488	597	-1.77884	597	-3.90958	597	-3.07793	597	-1.65093	597	2.5585			597	2.84346	597	8.8866	597	26.1455	597.2	33.6738	597
	598	-1.57563	598	4.43682	598	10.9507	598	25.08	598	67.8887	598	107.512		598	-1.14087	598	-12.4522	598	3.71436	598	5.09082	598	7.88696	598	9.71289		598	0.582436	598	-0.964382	598	-2.74985	598	-2.87364	598	-1.34936	598	2.83585			598	3.46624	598	8.49326	598	25.3205	598.2	33.8972	598
	599	-2.75508	599	2.95879	599	11.3218	599	23.6958	599	68.1433	599	107.866		599	-1.44434	599	-12.6072	599	2.9707	599	5.67627	599	7.75244	599	9.40283		599	0.42112	599	-1.78115	599	-2.4877	599	-2.3604	599	-1.27636	599	3.39017			599	2.96686	599	9.18546	599	25.2146	599.2	33.38	599
	600	-1.84468	600	3.2813	600	12.3987	600	24.871	600	68.1672	600	107.105		600	-1.19287	600	-12.9725	600	3.43506	600	5.17603	600	8.08203	600	9.3894		600	0.616859	600	-2.06826	600	-2.98459	600	-2.83653	600	-0.752495	600	2.78976			600	2.71522	600	8.65787	600	23.8814	600.2	33.9693	600
	601	-2.87764	601	4.5186	601	12.0367	601	24.7602	601	67.5061	601	106.621		601	-1.71777	601	-12.4229	601	3.70166	601	4.54956	601	7.79272	601	9.24243		601	0.467995	601	-1.41513	601	-3.15176	601	-2.51817	601	-1.16656	601	2.07999			601	3.00889	601	8.65527	601	24.617	601.2	35.3244	601
	602	-1.98823	602	2.61382	602	11.3582	602	25.3327	602	67.375	602	106.318		602	-2.16895	602	-12.4888	602	4.6106	602	5.31494	602	7.87598	602	9.1394		602	0.744545	602	-1.22689	602	-2.63968	602	-3.01665	602	-1.8037	602	3.15067			602	3.29812	602	8.96685	602	24.9602	602.2	34.5722	602
	603	-2.10957	603	2.76103	603	13.2706	603	25.5786	603	66.6582	603	106.176		603	-1.2854	603	-13.1541	603	3.48096	603	5.06812	603	8.03369	603	8.93481		603	0.713722	603	-1.53897	603	-3.38657	603	-3.4666	603	-0.79937	603	2.72141			603	3.12651	603	8.91449	603	24.7363	603.2	34.3068	603
	604	-2.50654	604	2.7	604	12.323	604	24.6132	604	66.8352	604	106.49		604	-1.01855	604	-12.3253	604	3.60986	604	5.78931	604	7.68726	604	8.83008		604	0.316078	604	-1.45071	604	-3.22562	604	-1.9998	604	-1.06853	604	2.7507			604	3.3623	604	9.12763	604	24.3664	604.2	34.8466	604
	605	-2.49482	605	5.1939	605	12.6683	605	25.5917	605	67.6692	605	105.153		605	-1.0542	605	-11.8521	605	2.75049	605	5.62842	605	8.67896	605	9.20703		605	1.47892	605	-1.47299	605	-2.99667	605	-3.27403	605	-1.18334	605	3.603			605	3.48356	605	8.19562	605	23.1936	605.2	34.632	605
	606	-1.8979	606	4.325	606	12.1924	606	24.8767	606	67.3137	606	106.56		606	-1.01855	606	-11.5259	606	2.8855	606	6.05444	606	8.11768	606	9.80371		606	1.04655	606	-1.63546	606	-2.31192	606	-3.15959	606	-1.06109	606	2.51517			606	3.50115	606	9.14732	606	24.3492	606.2	35.1972	606
	607	-2.01582	607	3.58379	607	10.9539	607	25.3444	607	67.5129	607	106.56		607	-1.78735	607	-11.8736	607	3.48242	607	5.47754	607	7.44116	607	10.5571		607	1.34885	607	-1.29171	607	-2.78928	607	-2.49632	607	-1.19585	607	2.90579			607	3.57218	607	9.55597	607	24.4557	607.2	34.7722	607
	608	-3.06196	608	3.17974	608	12.4351	608	25.0896	608	67.0647	608	104.974		608	-1.09912	608	-12.2447	608	3.53857	608	5.15308	608	7.59204	608	9.698		608	0.277382	608	-1.22921	608	-2.7811	608	-2.69243	608	-1.37206	608	3.30539			608	3.17432	608	8.75425	608	24.518	608.2	35.3755	608
	609	-2.72212	609	4.35356	609	12.0977	609	25.5454	609	67.2271	609	105.696		609	-1.4292	609	-12.3072	609	3.81177	609	5.7627	609	7.00415	609	9.04126		609	-0.0995712	609	-1.20028	609	-3.3295	609	-3.22325	609	-0.638847	609	3.89285			609	2.79619	609	9.68175	609	25.7633	609.2	34.9413	609
	610	-2.27681	610	3.55913	610	12.0694	610	24.8625	610	67.0503	610	105.243		610	-2.08887	610	-12.2252	610	4.31689	610	5.95532	610	8.59814	610	9.76636		610	0.365639	610	-1.89212	610	-3.08536	610	-3.01976	610	-0.189629	610	2.55386			610	2.69629	610	9.11341	610	24.9822	610.2	34.6505	610
	611	-1.9416	611	4.68999	611	12.0608	611	23.779	611	67.6875	611	105.647		611	-0.770996	611	-11.535	611	4.30444	611	6.68628	611	8.55762	611	10.1152		611	1.09379	611	-1.22104	611	-3.26859	611	-1.84398	611	-1.3615	611	2.25418			611	2.98351	611	8.98531	611	24.9457	611.2	35.5988	611
	612	-2.38887	612	3.77544	612	12.5035	612	22.7685	612	66.2351	612	105.413		612	-0.764648	612	-11.3878	612	3.90674	612	6.55396	612	8.69702	612	8.90063		612	1.11643	612	-1.59872	612	-3.2084	612	-2.37871	612	-0.774406	612	2.94681			612	3.0912	612	8.98681	612	26.1801	612.2	34.8759	612
	613	-2.94551	613	4.19609	613	11.4117	613	24.5285	613	67.0728	613	105.042		613	-1.8147	613	-12.0882	613	3.83081	613	6.11377	613	8.76807	613	8.76172		613	0.66642	613	-0.779202	613	-2.63773	613	-2.58812	613	-1.02203	613	3.54678			613	3.07656	613	9.18738	613	25.618	613.2	34.7556	613
	614	-3.1623	614	4.26909	614	10.6116	614	23.8981	614	65.9375	614	103.99		614	-1.15576	614	-13.1285	614	3.59937	614	6.05127	614	7.75952	614	8.92578		614	0.691078	614	-1.91244	614	-3.46585	614	-2.57133	614	-1.19665	614	2.88821			614	2.79257	614	9.46505	614	24.9514	614.2	34.7535	614
	615	-2.10127	615	3.8936	615	12.0362	615	23.2817	615	66.9922	615	105.373		615	-1.98853	615	-11.8436	615	4.1084	615	5.15308	615	7.26196	615	9.51514		615	0.413307	615	-1.55502	615	-3.30063	615	-2.74864	615	-1.11266	615	2.70621			615	3.64805	615	10.1265	615	25.1627	615.2	35.0138	615
	616	-0.145947	616	2.60478	616	11.7947	616	25.1943	616	64.9805	616	106.09		616	-0.958008	616	-12.9576	616	2.8252	616	5.33154	616	7.42432	616	9.30542		616	1.1254	616	-0.975674	616	-3.04044	616	-3.24474	616	-1.32323	616	2.59366			616	3.84557	616	9.8774	616	24.8689	616.2	33.3884	616
	617	-0.513867	617	3.50249	617	11.1084	617	25.3728	617	65.407	617	106.507		617	-0.737305	617	-12.8956	617	2.99292	617	6.27197	617	7.25293	617	9.71289		617	0.368813	617	-1.6351	617	-2.72873	617	-2.77208	617	-1.48962	617	3.71085			617	2.97021	617	9.07841	617	25.4133	617.2	34.6193	617
	618	-2.38154	618	3.17339	618	10.8218	618	25.8762	618	66.8359	618	105.344		618	-1.23071	618	-11.5272	618	3.73218	618	5.57471	618	7.43921	618	10.4807		618	1.60197	618	-1.56552	618	-3.08615	618	-3.19475	618	-0.134514	618	3.07022			618	3.69236	618	9.62447	618	24.8789	618.2	35.8577	618
	619	-1.75215	619	3.79497	619	10.7667	619	24.1716	619	66.7085	619	106.355		619	-2.07642	619	-10.7349	619	3.60474	619	6.35132	619	7.53076	619	9.25317		619	1.43363	619	-1.79989	619	-3.4014	619	-2.55333	619	-0.978264	619	3.4816			619	3.98025	619	9.21828	619	24.6273	619.2	34.7617	619
	620	-3.98896	620	3.37773	620	12.2698	620	23.1301	620	66.0403	620	105.4		620	-2.04053	620	-12.0728	620	4.38525	620	5.57788	620	7.82544	620	9.33276		620	0.581703	620	-1.16983	620	-3.6553	620	-2.47014	620	-1.1455	620	3.10965			620	2.94484	620	9.04191	620	25.7021	620.2	35.1474	620
	621	-3.4604	621	3.63066	621	12.4068	621	25.3422	621	65.8125	621	103.456		621	-1.75684	621	-12.8199	621	4.31006	621	5.21973	621	7.61816	621	9.85229		621	1.01292	621	-1.59835	621	-3.77524	621	-2.36974	621	-1.64819	621	3.67764			621	3.82677	621	9.98117	621	25.692	621.2	34.2206	621
	622	-2.18843	622	4.19194	622	12.1636	622	24.6423	622	66.5066	622	104.609		622	-1.45532	622	-12.0362	622	4.2627	622	5.95337	622	7.59033	622	9.23975		622	1.34068	622	-1.1495	622	-2.99008	622	-3.30998	622	-1.66149	622	1.99442			622	3.26482	622	9.56308	622	26.1861	622.2	34.9228	622
	623	-1.69038	623	2.54668	623	11.6861	623	23.5747	623	65.6206	623	104.212		623	-1.23657	623	-11.8995	623	3.77222	623	5.79858	623	7.87915	623	9.76318		623	1.03049	623	-1.87844	623	-2.82169	623	-2.99944	623	-1.21893	623	2.45224			623	3.37802	623	9.12544	623	25.4393	623.2	34.474	623
	624	-2.86714	624	2.648	624	11.1761	624	22.2404	624	65.5359	624	104.359		624	-1.54443	624	-11.9549	624	3.89771	624	5.9314	624	7.68604	624	9.04492		624	1.08793	624	-1.82766	624	-2.80411	624	-2.47325	624	-1.39819	624	3.33115			624	3.96816	624	8.95701	624	25.193	624.2	34.9802	624
	625	-3.37251	625	1.81963	625	11.9566	625	23.7207	625	64.3823	625	103.191		625	-1.46704	625	-12.2444	625	4.01025	625	5.8103	625	8.67041	625	10.0725		625	0.9813	625	-2.12686	625	-4.00571	625	-2.20647	625	-1.73492	625	2.82999			625	3.8257	625	9.11068	625	26.0887	625.2	34.5988	625
	626	-3.49165	626	3.15508	626	10.939	626	24.7473	626	65.4849	626	102.639		626	-0.551025	626	-12.8436	626	4.19336	626	5.56934	626	7.48462	626	8.61719		626	0.391823	626	-1.58895	626	-2.99277	626	-2.23381	626	-1.46032	626	2.85654			626	4.41034	626	9.56581	626	25.7439	626.2	35.9505	626
	627	-2.1125	627	4.7398	627	10.8089	627	24.4289	627	66.0793	627	103.592		627	-0.964355	627	-12.6592	627	4.34155	627	5.76343	627	8.08838	627	9.11572		627	0.70475	627	-0.692471	627	-2.7717	627	-2.82286	627	-0.161858	627	2.37918			627	3.50061	627	9.14458	627	24.6715	627.2	35.9322	627
	628	-1.97212	628	3.04546	628	11.2154	628	24.7504	628	65.604	628	102.727		628	-1.45337	628	-11.9869	628	4.27026	628	6.38135	628	7.72559	628	8.80542		628	0.991066	628	-2.29599	628	-3.03342	628	-3.54472	628	-0.734917	628	2.54251			628	3.37238	628	9.68749	628	24.242	628.2	36.216	628
	629	-0.269727	629	2.88799	629	12.6463	629	24.1535	629	64.8833	629	102.536		629	-1.64014	629	-13.7076	629	3.3125	629	6.69971	629	7.31421	629	9.54492		629	1.08482	629	-2.16397	629	-3.41074	629	-2.37523	629	-1.11968	629	3.18472			629	3.59071	629	9.80247	629	25.0795	629.2	35.3025	629
	630	-3.05537	630	3.38603	630	11.4046	630	23.8291	630	65.3203	630	103.423		630	-1.56665	630	-13.2833	630	3.31104	630	7.00366	630	7.59155	630	9.1687		630	1.07389	630	-1.58389	630	-3.59824	630	-3.17754	630	-1.33257	630	2.18704			630	3.33182	630	9.58947	630	25.1574	630.2	34.562	630
	631	-3.31245	631	2.90825	631	10.9317	631	24.7229	631	66.4172	631	103.984		631	-1.12598	631	-11.7674	631	3.56519	631	6.17676	631	7.34204	631	9.66431		631	0.348854	631	-1.18234	631	-3.65958	631	-2.43266	631	-1.58495	631	3.23856			631	3.48477	631	8.66197	631	24.385	631.2	34.8747	631
	632	-2.02144	632	2.7481	632	11.566	632	23.2009	632	63.6563	632	103.465		632	-1.04858	632	-12.1287	632	4.34668	632	5.49316	632	8.02856	632	10.6848		632	0.3563	632	-1.16244	632	-3.05844	632	-2.36235	632	-1.3615	632	3.56863			632	3.50249	632	8.50665	632	23.5043	632.2	35.1661	632
	633	-1.96504	633	2.00786	633	10.5594	633	22.2304	633	64.0515	633	102.846		633	-1.72876	633	-12.899	633	3.84619	633	6.35522	633	7.64185	633	9.60962		633	1.01994	633	-1.71048	633	-3.17245	633	-2.70567	633	-1.56579	633	3.00455			633	4.27915	633	9.11123	633	24.9354	633.2	35.0578	633
	634	-1.40767	634	2.6082	634	11.2432	634	23.7016	634	65.366	634	103.65		634	-1.78076	634	-12.9271	634	4.2627	634	6.57544	634	6.65283	634	8.83154		634	1.1594	634	-2.35812	634	-3.09512	634	-2.43773	634	-1.12634	634	2.5159			634	3.69075	634	9.34447	634	24.4295	634.2	35.0165	634
	635	-1.23774	635	2.1314	635	10.5525	635	23.9736	635	65.4004	635	102.643		635	-2.13818	635	-11.6431	635	3.75781	635	6.15845	635	7.56177	635	9.61353		635	0.806313	635	-1.73196	635	-3.88535	635	-2.19865	635	-1.00524	635	1.99478			635	4.15588	635	8.85078	635	24.5273	635.2	35.865	635
	636	-1.58687	636	2.71562	636	11.5992	636	23.664	636	64.6296	636	101.975		636	-1.63501	636	-12.6307	636	4.52905	636	5.77417	636	7.77051	636	10.5195		636	0.622292	636	-2.09408	636	-3.49356	636	-3.02483	636	-1.16735	636	2.05618			636	3.26334	636	9.5155	636	24.192	636.2	35.5181	636
	637	-1.55073	637	2.13579	637	11.9183	637	24.0551	637	65.4265	637	102.975		637	-1.37524	637	-12.1285	637	3.76343	637	6.51929	637	7.87988	637	9.23975		637	0.970741	637	-1.49643	637	-3.67245	637	-3.44005	637	-1.45641	637	3.98508			637	2.25411	637	9.19312	637	25.1021	637.2	35.1681	637
	638	-2.88618	638	2.1563	638	10.525	638	22.3903	638	64.1946	638	103.049		638	-1.64014	638	-12.5975	638	4.15405	638	6.29956	638	6.9353	638	9.46753		638	1.17857	638	-1.73001	638	-4.08109	638	-2.76817	638	-1.35094	638	2.94675			638	3.86209	638	9.29785	638	25.5311	638.2	35.4312	638
	639	-2.77046	639	3.24687	639	11.7959	639	22.936	639	63.3733	639	103.473		639	-1.44678	639	-12.1661	639	3.82178	639	5.37158	639	7.48608	639	8.74951		639	1.12077	639	-1.5007	639	-3.7717	639	-2.45921	639	-1.13061	639	3.06046			639	4.56328	639	10.7512	639	26.1607	639.2	35.0148	639
	640	-3.2043	640	3.27007	640	11.3667	640	23.6386	640	64.5352	640	102.613		640	-1.4873	640	-11.9983	640	4.22729	640	6.27441	640	7.60645	640	9.36084		640	0.703163	640	-1.54599	640	-3.76895	640	-2.68535	640	-0.719719	640	3.68625			640	3.98643	640	10.3752	640	25.2449	640.2	35.0179	640
	641	-1.66206	641	2.18682	641	11.8702	641	23.1931	641	64.3228	641	102.721		641	-1.81934	641	-12.9197	641	4.65796	641	6.88062	641	7.51929	641	10.1831		641	0.488686	641	-1.58352	641	-2.73813	641	-2.4221	641	-0.929863	641	2.52878			641	3.16774	641	10.5151	641	24.1658	641.2	34.7796	641
	642	-1.14839	642	3.27935	642	11.7957	642	22.0095	642	63.3689	642	102.101		642	-1.82446	642	-12.3187	642	3.75537	642	6.06812	642	6.83032	642	9.68604		642	0.982826	642	-1.87179	642	-3.43539	642	-3.47954	642	-1.39977	642	2.86166			642	3.83375	642	9.8491	642	24.8008	642.2	34.5462	642
	643	-2.18916	643	3.59941	643	10.771	643	22.4042	643	63.3845	643	102.127		643	-1.0354	643	-12.1815	643	3.1189	643	6.99121	643	7.64966	643	9.13477		643	1.41331	643	-1.82376	643	-3.62949	643	-3.04082	643	-1.11852	643	2.51437			643	3.35693	643	9.62201	643	25.7367	643.2	35.5482	643
	644	-2.59053	644	2.67705	644	9.99907	644	23.2819	644	63.4104	644	102.87		644	-1.15259	644	-11.9647	644	3.5293	644	6.12842	644	8.19556	644	9.43823		644	0.925453	644	-0.97842	644	-3.48264	644	-3.46782	644	-1.54076	644	3.62411			644	4.53401	644	10.9848	644	24.1738	644.2	36.2263	644
	645	-1.45039	645	2.77349	645	10.5628	645	22.9384	645	65.1843	645	102.473		645	-1.64355	645	-12.2708	645	4.37476	645	6.24585	645	8.37646	645	10.1465		645	0.951576	645	-0.577663	645	-3.23965	645	-3.62016	645	-0.997063	645	2.26321			645	4.09949	645	10.0681	645	23.6395	645.2	34.2437	645
	646	-1.54829	646	1.54839	646	10.2332	646	22.706	646	64.0378	646	101.427		646	-0.929199	646	-13.8519	646	3.72852	646	6.95947	646	6.41382	646	9.76563		646	0.897316	646	-1.09018	646	-3.47092	646	-3.34123	646	-1.41381	646	2.87369			646	3.76353	646	10.3993	646	25.0801	646.2	35.5978	646
	647	-1.93428	647	2.4876	647	11.4593	647	24.3952	647	64.3618	647	102.107		647	-1.24438	647	-13.222	647	4.20972	647	6.09229	647	7.90796	647	9.03394		647	0.678932	647	-1.77298	647	-3.50882	647	-3.77989	647	-0.972404	647	3.18936			647	4.27244	647	9.15197	647	25.7264	647.2	35.9915	647
	648	-1.82808	648	3.80669	648	11.4834	648	22.7802	648	62.2349	648	100.366		648	-0.664307	648	-12.7237	648	2.83716	648	6.17993	648	7.72681	648	9.68115		648	0.592628	648	-0.860439	648	-4.04398	648	-2.66429	648	-1.47363	648	3.22061			648	3.63905	648	9.75749	648	23.7871	648.2	35.0128	648
	649	-3.52095	649	2.8145	649	10.8848	649	24.0466	649	63.9695	649	101.543		649	-0.954102	649	-11.7869	649	3.50928	649	7.18579	649	7.72632	649	9.09595		649	1.34184	649	-1.48861	649	-3.52988	649	-3.01195	649	-1.53613	649	3.08347			649	3.52505	649	9.64456	649	25.8615	649.2	35.2968	649
	650	-2.36397	650	3.7813	650	10.1011	650	23.9223	650	63.5613	650	100.882		650	-1.38818	650	-12.2674	650	4.40527	650	6.3916	650	7.11133	650	9.47974		650	0.343422	650	-1.99093	650	-3.26895	650	-3.42326	650	-1.1408	650	3.26517			650	4.12433	650	9.03589	650	24.7107	650.2	35.6468	650
	651	-2.20894	651	3.11333	651	9.40386	651	23.0944	651	62.907	651	100.947		651	-0.901367	651	-12.4861	651	3.44238	651	6.14624	651	7.02783	651	10.2783		651	0.621132	651	-0.988613	651	-3.42953	651	-2.81505	651	-1.76189	651	2.71085			651	3.65597	651	9.74724	651	23.9961	651.2	35.5693	651
	652	-1.77534	652	3.77593	652	11.5623	652	23.2602	652	63.6909	652	101.486		652	-0.895996	652	-12.8829	652	3.46411	652	6.65381	652	7.24463	652	9.94067		652	0.582436	652	-0.946377	652	-3.53342	652	-3.35881	652	-1.15252	652	3.05026			652	3.51108	652	9.64169	652	25.1387	652.2	35.8644	652
	653	-2.76777	653	2.08843	653	10.3331	653	23.5043	653	62.8706	653	99.9473		653	-0.897461	653	-12.5479	653	3.47583	653	6.47437	653	7.79517	653	10.177		653	1.23441	653	-1.40695	653	-4.15958	653	-2.90532	653	-1.58062	653	1.6257			653	3.79817	653	10.1491	653	24.2918	653.2	35.4775	653
	654	-2.89326	654	2.90825	654	10.5147	654	22.8981	654	63.3022	654	101.11		654	-1.35425	654	-12.563	654	3.06494	654	5.97437	654	6.9978	654	9.45898		654	1.4567	654	-1.74368	654	-4.07327	654	-2.7791	654	-0.590385	654	2.74167			654	3.57957	654	9.92156	654	24.9881	654.2	35.0482	654
	655	-2.00142	655	3.42632	655	12.0472	655	22.7602	655	62.8574	655	100.191		655	-1.3772	655	-13.0225	655	3.47974	655	5.38623	655	8.13843	655	10.1533		655	0.554726	655	-1.0679	655	-3.28891	655	-2.83696	655	-1.25915	655	2.46475			655	3.56412	655	9.86646	655	25.6801	655.2	35.3589	655
	656	-3.00996	656	2.24419	656	10.3426	656	22.5651	656	63.1392	656	99.677		656	-0.991699	656	-13.441	656	2.64038	656	6.47876	656	7.0459	656	10.7983		656	0.0324478	656	-1.56515	656	-3.87442	656	-3.82951	656	-1.53374	656	3.53			656	3.61542	656	9.96394	656	24.2596	656.2	36.2029	656
	657	-2.35884	657	4.97148	657	11.2007	657	22.8396	657	62.0095	657	101.219		657	-1.5791	657	-12.692	657	3.49219	657	5.78076	657	6.52246	657	9.97656		657	0.787514	657	-1.52645	657	-4.3334	657	-3.54356	657	-1.37402	657	3.75851			657	4.21094	657	9.67888	657	24.5986	657.2	34.7882	657
	658	-3.19917	658	4.11846	658	10.1124	658	23.1464	658	62.866	658	100.164		658	-1.76001	658	-12.6966	658	3.46143	658	6.70605	658	7.07715	658	10.0483		658	0.866066	658	-0.974941	658	-3.88144	658	-3.16466	658	-1.14745	658	1.77957			658	3.5374	658	10.3138	658	24.2715	658.2	35.4722	658
	659	-2.27046	659	2.34038	659	7.72222	659	23.548	659	61.8777	659	101.051		659	-1.39941	659	-12.5213	659	3.67236	659	6.01514	659	7.74243	659	9.64795		659	1.68247	659	-1.45303	659	-3.24008	659	-2.33501	659	-1.60094	659	2.57217			659	3.85524	659	10.5732	659	24.2564	659.2	35.0265	659
	660	-3.01338	660	1.90996	660	9.38628	660	21.5979	660	63.8496	660	100.497		660	-0.94751	660	-12.8104	660	3.48608	660	6.86621	660	7.63574	660	9.85962		660	1.39536	660	-1.6835	660	-2.84671	660	-2.71196	660	-1.48925	660	3.29605			660	4.50917	660	9.64279	660	24.7029	660.2	34.8484	660
	661	-2.55928	661	3.38457	661	11.5101	661	23.0751	661	62.3809	661	99.5293		661	-1.25488	661	-12.9691	661	3.71069	661	7.0686	661	6.95313	661	11.1184		661	0.757484	661	-1.6163	661	-3.45059	661	-3.06859	661	-0.957573	661	3.61673			661	4.26317	661	9.99894	661	24.0918	661.2	35.2068	661
	662	-2.78999	662	4.28252	662	11.4678	662	22.5563	662	62.1348	662	100.907		662	-0.589355	662	-12.8492	662	3.34302	662	6.66626	662	7.71533	662	10.5085		662	1.17936	662	-2.014	662	-3.63223	662	-2.87444	662	-1.38647	662	2.99051			662	4.61632	662	9.40818	662	25.0291	662.2	36.7003	662
	663	-2.69746	663	0.877002	663	10.4678	663	21.5512	663	62.002	663	99.8445		663	-1.50684	663	-11.9522	663	3.14819	663	6.1123	663	7.0061	663	10.4785		663	1.53361	663	-1.4429	663	-3.85532	663	-3.29668	663	-2.32519	663	2.96793			663	3.56963	663	9.36347	663	24.4746	663.2	35.581	663
	664	-2.84395	664	3.25395	664	8.61162	664	22.6591	664	62.4204	664	99.9993		664	-1.81543	664	-13.3958	664	3.42383	664	6.97485	664	6.99463	664	9.4187		664	1.57346	664	-1.2261	664	-3.31625	664	-3.09435	664	-1.03686	664	3.11087			664	4.67983	664	10.3518	664	24.607	664.2	36.8275	664
	665	-2.98774	665	3.68486	665	9.12456	665	21.1086	665	63.1245	665	100.035		665	-1.93066	665	-13.128	665	3.36719	665	7.13965	665	6.63721	665	10.1355		665	0.737953	665	-1.17532	665	-3.91507	665	-3.4229	665	-0.389214	665	2.41129			665	3.88612	665	10.331	665	24.1434	665.2	37.0851	665
	666	0.0742674	666	1.06108	666	11.5354	666	22.5917	666	62.2671	666	99.0708		666	-1.79785	666	-12.2435	666	3.71484	666	6.22803	666	6.83691	666	10.8381		666	0.780922	666	-1.73544	666	-3.98105	666	-3.13261	666	-1.13531	666	2.63742			666	4.3244	666	9.62447	666	24.0861	666.2	35.2044	666
	667	-1.5854	667	1.97441	667	10.3917	667	22.604	667	62.03	667	98.8313		667	-0.999512	667	-12.617	667	4.10107	667	5.59521	667	7.22705	667	9.7959		667	0.853554	667	-1.80966	667	-3.96933	667	-3.80528	667	-1.7412	667	2.68198			667	3.79803	667	9.83255	667	23.8465	667.2	36.5634	667
	668	-2.62105	668	2.16216	668	9.58696	668	22.5136	668	61.3027	668	98.6521		668	-1.43457	668	-12.7523	668	2.73096	668	5.55444	668	6.63916	668	10.4133		668	0.840248	668	-1.63156	668	-3.12167	668	-3.2971	668	-1.32909	668	3.13626			668	4.00133	668	10.3022	668	24.7139	668.2	36.329	668
	669	-2.7209	669	2.60039	669	8.95854	669	21.5078	669	62.0059	669	97.8503		669	-1.29175	669	-12.5804	669	3.28247	669	5.85522	669	7.04663	669	11.0159		669	0.812904	669	-1.47104	669	-3.71426	669	-2.96391	669	-1.31542	669	3.11166			669	3.67665	669	9.07212	669	24.3857	669.2	36.1644	669
	670	-2.59077	670	3.30327	670	9.83477	670	21.4887	670	60.6257	670	99.0503		670	-0.87793	670	-11.9185	670	3.6875	670	6.42603	670	6.66187	670	9.68701		670	0.361732	670	-1.52841	670	-4.02524	670	-3.27641	670	-0.848991	670	2.29056			670	3.55728	670	10.0795	670	22.7195	670.2	36.891	670
	671	-2.42793	671	2.57744	671	9.86675	671	22.725	671	60.8367	671	99.0117		671	-0.769775	671	-13.3812	671	3.44019	671	6.04443	671	7.70044	671	9.54761		671	1.16526	671	-1.19564	671	-4.02206	671	-2.96269	671	-0.491936	671	3.94876			671	4.16609	671	9.80562	671	24.667	671.2	37.9482	671
	672	-2.38887	672	1.62163	672	10.6124	672	21.8642	672	61.0327	672	97.8945		672	-1.23389	672	-12.6673	672	3.08179	672	6.16943	672	6.30518	672	9.67847		672	1.71842	672	-1.17221	672	-3.82913	672	-3.01274	672	-1.58141	672	3.20615			672	4.28466	672	9.89476	672	24.7619	672.2	36.9081	672
	673	-2.37666	673	2.52715	673	10.4986	673	22.2844	673	61.8069	673	99.0378		673	-1.86743	673	-12.5069	673	3.84424	673	6.56738	673	7.11475	673	9.7937		673	0.160194	673	-1.33041	673	-3.58383	673	-3.51622	673	-2.46307	673	2.66714			673	3.82596	673	10.3023	673	23.8457	673.2	37.1708	673
	674	-1.48701	674	1.93682	674	9.75737	674	23.2153	674	61.7695	674	97.8594		674	-2.16431	674	-12.3599	674	3.69727	674	5.99902	674	7.88574	674	10.709		674	0.319557	674	-1.7261	674	-3.45883	674	-3.78691	674	-1.3529	674	3.21671			674	4.25417	674	9.82872	674	23.9902	674.2	36.0292	674
	675	-1.47285	675	2.35478	675	10.6089	675	21.4482	675	61.2095	675	97.3789		675	-2.44678	675	-12.242	675	3.12646	675	6.32056	675	7.32446	675	10.6926		675	0.881264	675	-1.35617	675	-3.95761	675	-3.17992	675	-1.33648	675	2.17923			675	3.83845	675	9.8681	675	24.176	675.2	36.7224	675
	676	-3.33418	676	3.14263	676	9.09526	676	22.3103	676	61.3469	676	97.9939		676	-2.76782	676	-13.3436	676	3.92578	676	6.57886	676	6.61035	676	10.6804		676	1.31217	676	-1.86435	676	-4.02872	676	-3.2877	676	-2.58178	676	2.9296			676	3.95125	676	10.393	676	24.5053	676.2	37.4581	676
	677	-2.55464	677	2.33281	677	10.3787	677	22.1945	677	61.6665	677	98.1021		677	-1.51392	677	-13.0753	677	3.75317	677	5.61621	677	6.1958	677	10.5024		677	0.878944	677	-1.85226	677	-4.51584	677	-3.95335	677	-2.1408	677	3.02408			677	4.71998	677	9.96394	677	23.5221	677.2	37.8413	677
	678	-2.01313	678	3.98809	678	9.60112	678	22.6425	678	62.3665	678	98.7402		678	-1.94556	678	-12.5726	678	3.54468	678	6.55396	678	7.37036	678	9.87402		678	1.51725	678	-1.06552	678	-2.75101	678	-4.16545	678	-1.69311	678	2.79019			678	3.46207	678	9.89859	678	23.7982	678.2	36.3169	678
	679	-2.71504	679	0.573291	679	10.1722	679	20.0219	679	60.2571	679	98.5176		679	-1.15723	679	-11.9886	679	3.29077	679	6.89478	679	7.37427	679	10.4043		679	1.09538	679	-1.7128	679	-3.16428	679	-3.02953	679	-0.941582	679	3.74637			679	4.22061	679	9.90378	679	23.3998	679.2	36.3224	679
	680	-2.77949	680	2.18291	680	10.1275	680	21.559	680	61.0171	680	96.5046		680	-0.830322	680	-12.9966	680	4.10864	680	6.92114	680	7.50439	680	10.5012		680	0.226601	680	-1.92141	680	-4.35489	680	-3.47246	680	-1.17986	680	2.46432			680	4.60558	680	9.67122	680	24.6521	680.2	36.2128	680
	681	-2.05024	681	3.7979	681	9.94561	681	22.2617	681	61.3	681	98.8384		681	-1.12256	681	-12.6898	681	3.26294	681	6.88062	681	7.02002	681	9.98071		681	1.16917	681	-1.00772	681	-5.04086	681	-3.16899	681	-0.925163	681	3.52261			681	4.33152	681	10.0996	681	24.6008	681.2	36.6617	681
	682	-2.81782	682	2.04277	682	9.24565	682	20.7968	682	60.9316	682	97.2551		682	-1.27246	682	-13.1988	682	2.75439	682	6.48218	682	6.62158	682	10.2959		682	0.605141	682	-1.23117	682	-4.41232	682	-3.35411	682	-1.64861	682	2.87375			682	4.04121	682	9.75941	682	24.0977	682.2	36.1228	682
	683	-1.76826	683	2.26299	683	9.48613	683	22.1364	683	60.0859	683	97.6191		683	-1.48267	683	-12.857	683	3.32349	683	5.52051	683	7.40601	683	10.6545		683	1.14298	683	-1.81515	683	-3.22952	683	-3.4334	683	-1.35448	683	2.62216			683	4.32293	683	8.91763	683	24.7133	683.2	37.1249	683
	684	-1.78022	684	1.58843	684	8.6104	684	22.1125	684	59.8997	684	97.3171		684	-0.909668	684	-12.7811	684	3.177	684	5.63647	684	6.2998	684	10.9104		684	0.593788	684	-1.4003	684	-3.59085	684	-3.82091	684	-0.833	684	3.85068			684	4.97108	684	9.46984	684	23.8512	684.2	37.3806	684
	685	-1.7668	685	2.62163	685	10.2237	685	21.2961	685	59.6777	685	95.7935		685	-0.897949	685	-13.3025	685	2.58252	685	5.75024	685	6.96143	685	10.4387		685	1.06998	685	-1.96908	685	-3.21976	685	-4.01738	685	-1.56268	685	1.79526			685	4.54274	685	9.78593	685	23.3361	685.2	37.1865	685
	686	-2.49605	686	1.67852	686	8.96318	686	21.7341	686	60.5405	686	97.8445		686	-1.11621	686	-13.3401	686	2.95825	686	6.72705	686	6.35327	686	11.0242		686	1.30277	686	-0.631557	686	-3.79355	686	-3.64201	686	-2.56738	686	2.84482			686	3.8743	686	9.96818	686	23.6783	686.2	36.9019	686
	687	-2.19673	687	1.39849	687	10.4124	687	21.5551	687	60.9622	687	96.5833		687	-2.07642	687	-12.9488	687	3.37598	687	7.00024	687	7.49927	687	11.1519		687	1.71018	687	-0.489773	687	-4.00919	687	-3.24907	687	-1.92205	687	2.23508			687	3.4285	687	10.1845	687	24.3654	687.2	36.4837	687
	688	-2.05537	688	1.75786	688	9.44609	688	21.5129	688	60.4375	688	97.4324		688	-0.44873	688	-13.3326	688	3.12305	688	6.81396	688	5.84717	688	10.7456		688	0.715248	688	-1.6882	688	-3.55295	688	-2.79045	688	-1.91186	688	4.11551			688	4.23994	688	9.56117	688	24.2381	688.2	37.124	688
	689	-2.11519	689	0.353564	689	9.72881	689	21.5856	689	58.8821	689	96.7488		689	-0.564697	689	-14.046	689	3.25903	689	6.30225	689	7.31152	689	11.2742		689	1.41135	689	-1.70224	689	-3.83774	689	-3.02171	689	-1.85876	689	3.35068			689	5.1165	689	9.57019	689	22.876	689.2	37.2546	689
	690	-2.2314	690	2.55645	690	8.90728	690	21.5651	690	60.2375	690	96.3081		690	-1.41626	690	-14.4256	690	4.08936	690	6.56128	690	6.94775	690	10.0149		690	0.898109	690	-1.28701	690	-4.06308	690	-3.94084	690	-1.87011	690	3.35458			690	4.39893	690	10.1398	690	24.1363	690.2	36.19	690
	691	-3.00459	691	2.21953	691	10.7242	691	21.2802	691	60.6719	691	96.552		691	-1.56201	691	-11.9544	691	3.00977	691	5.44165	691	7.67773	691	9.75464		691	0.888344	691	-0.693264	691	-4.13419	691	-3.50645	691	-1.53295	691	2.93039			691	4.61552	691	10.3012	691	23.5699	691.2	36.3134	691
	692	-3.64326	692	2.4688	692	8.20415	692	22.8845	692	58.3237	692	95.9253		692	-2.03345	692	-12.5987	692	4.23511	692	5.96436	692	7.01074	692	9.47388		692	1.76371	692	-0.969814	692	-3.25412	692	-3.14043	692	-1.20409	692	2.6503			692	4.05625	692	10.3048	692	23.7902	692.2	37.0722	692
	693	-1.72969	693	2.25005	693	8.7227	693	20.7656	693	60.2747	693	95.8386		693	-0.996338	693	-12.8697	693	3.75391	693	6.54395	693	6.75952	693	10.9023		693	1.33714	693	-1.52645	693	-4.14279	693	-4.1256	693	-1.40368	693	2.98392			693	4.35918	693	9.97583	693	24.1148	693.2	35.9482	693
	694	-1.45088	694	1.06987	694	9.58501	694	20.8527	694	60.011	694	96.5352		694	-2.15454	694	-12.4808	694	4.13989	694	7.19189	694	7.97583	694	10.6199		694	0.665688	694	-1.96359	694	-3.69241	694	-3.26585	694	-2.36694	694	3.82724			694	4.04658	694	10.0453	694	22.3102	694.2	36.9406	694
	695	-2.35493	695	2.89409	695	10.1883	695	21.5434	695	59.7852	695	97.123		695	-1.36938	695	-12.6077	695	2.43604	695	6.50952	695	6.93457	695	10.8291		695	0.796913	695	-1.69833	695	-3.63614	695	-3.18382	695	-1.79003	695	2.3511			695	4.60759	695	9.90679	695	22.9488	695.2	37.6458	695
	696	-3.86421	696	2.2603	696	9.87187	696	22.2236	696	58.7017	696	95.6177		696	-1.32178	696	-12.3475	696	3.50708	696	5.83618	696	6.97168	696	10.6238		696	1.17423	696	-1.48861	696	-3.62753	696	-3.2877	696	-1.80834	696	2.06088			696	4.76094	696	10.4981	696	23.166	696.2	37.2568	696
	697	-2.95601	697	1.74736	697	10.0093	697	22.8776	697	58.3398	697	95.855		697	-1.14746	697	-13.5552	697	3.23486	697	5.06885	697	6.16113	697	10.53		697	1.69419	697	-1.36319	697	-3.54984	697	-2.99126	697	-0.652519	697	4.05771			697	4.51736	697	10.9609	697	24.3186	697.2	35.9769	697
	698	-2.22017	698	1.87163	698	9.53032	698	21.5981	698	59.3386	698	94.6819		698	-1.0498	698	-13.3643	698	2.97778	698	6.27124	698	7.15015	698	9.66992		698	0.838722	698	-1.5101	698	-3.27011	698	-3.31664	698	-1.2318	698	2.82687			698	4.80001	698	10.4962	698	22.7576	698.2	37.0589	698
	699	-1.54878	699	1.59941	699	10.1167	699	19.9125	699	59.3042	699	96.8589		699	-1.41357	699	-13.6509	699	3.33057	699	7.66943	699	6.73218	699	10.2817		699	1.25199	699	-1.68783	699	-4.10214	699	-3.51469	699	-1.82281	699	2.71127			699	3.83174	699	9.92306	699	23.6783	699.2	37.0218	699
	700	-1.79121	700	1.752	700	9.75615	700	20.206	700	60.0298	700	95.353		700	-1.77246	700	-13.576	700	3.0769	700	6.4353	700	7.33716	700	10.1406		700	0.619972	700	-0.434292	700	-4.17288	700	-3.86192	700	-1.73962	700	3.11398			700	4.31823	700	9.55925	700	24.7605	700.2	36.6915	700
	701	-1.9084	701	1.65557	701	9.44219	701	22.0798	701	60.0789	701	95.0051		701	-1.1311	701	-13.2154	701	4.1001	701	6.73755	701	7.31274	701	11.1848		701	0.603554	701	-1.42062	701	-4.0416	701	-3.41234	701	-1.99584	701	2.84793			701	4.46727	701	10.2032	701	24.4648	701.2	37.2253	701
	702	-2.87251	702	1.98418	702	9.29131	702	21.0207	702	58.9187	702	95.3733		702	-1.32251	702	-13.3592	702	3.64575	702	5.99365	702	7.0127	702	10.5371		702	1.71799	702	-1.47958	702	-3.392	702	-3.22679	702	-1.74859	702	3.98233			702	4.12218	702	9.46478	702	24.0598	702.2	38.7232	702
	703	-2.54512	703	2.35088	703	9.68315	703	20.3942	703	59.9219	703	95.2095		703	-1.29785	703	-13.7545	703	3.01367	703	7.21387	703	6.81104	703	10.5588		703	1.02579	703	-1.20303	703	-3.98618	703	-3.9088	703	-2.06969	703	2.85538			703	4.54139	703	10.09	703	23.9387	703.2	37.681	703
	704	-2.06855	704	1.45952	704	10.2459	704	21.4211	704	59.5142	704	96.1992		704	-1.63623	704	-13.6795	704	2.95557	704	6.24097	704	6.5979	704	10.0547		704	1.80119	704	-1.22451	704	-4.26352	704	-4.1143	704	-2.48608	704	2.72568			704	4.05652	704	11.5257	704	23.9143	704.2	35.6785	704
	705	-2.61982	705	1.70879	705	10.825	705	22.0637	705	60.4009	705	95.2292		705	-1.5647	705	-12.4815	705	2.93604	705	6.13501	705	7.59326	705	9.82764		705	1.37504	705	-1.34481	705	-3.88852	705	-3.42485	705	-2.06225	705	1.77921			705	4.72159	705	10.7784	705	23.8607	705.2	36.2232	705
	706	-1.38398	706	2.22588	706	8.83428	706	21.621	706	58.427	706	94.3613		706	-1.71973	706	-13.1954	706	3.23633	706	6.33325	706	6.99756	706	10.1133		706	0.360573	706	-1.32101	706	-3.95218	706	-3.84319	706	-2.34978	706	2.85226			706	5.27052	706	9.899	706	24.6508	706.2	36.5966	706
	707	-2.26973	707	2.4561	707	8.89873	707	21.5422	707	58.0862	707	94.9448		707	-0.88623	707	-12.7205	707	2.6394	707	7.52759	707	6.84497	707	10.5205		707	0.408607	707	-1.59329	707	-4.17715	707	-3.38579	707	-1.19781	707	3.13034			707	4.41101	707	9.89038	707	21.5436	707.2	38.0212	707
	708	-0.820264	708	0.60918	708	9.94951	708	20.4042	708	58.7815	708	95.1509		708	-1.05884	708	-13.8177	708	2.63721	708	6.5166	708	7.02954	708	10.0999		708	1.20396	708	-1.10696	708	-4.31546	708	-3.49553	708	-1.56268	708	3.5433			708	5.44334	708	10.2527	708	23.9746	708.2	37.7822	708
	709	-2.45088	709	2.44585	709	10.012	709	19.7099	709	58.0862	709	96.1868		709	-2.28271	709	-13.7466	709	3.26929	709	6.34009	709	7.20215	709	9.88892		709	1.12778	709	-1.37063	709	-4.58774	709	-4.14946	709	-2.02984	709	3.15848			709	4.86823	709	10.6065	709	22.7309	709.2	36.7984	709
	710	-2.95576	710	3.2227	710	9.16484	710	21.5837	710	58.3015	710	94.1907		710	-1.57373	710	-13.9803	710	3.22729	710	7.27881	710	5.78369	710	10.3953		710	0.97892	710	-1.34872	710	-4.82718	710	-3.21623	710	-1.65368	710	2.99014			710	4.08687	710	10.923	710	23.9236	710.2	36.3644	710
	711	-2.55464	711	3.1397	711	8.98809	711	21.0603	711	59.8608	711	93.3169		711	-1.23853	711	-14.0218	711	2.11792	711	6.73145	711	7.17993	711	9.90698		711	1.76798	711	-0.893642	711	-4.50528	711	-3.32133	711	-2.2478	711	3.38504			711	3.85819	711	11.0861	711	24.267	711.2	38.1384	711
	712	-1.63789	712	0.462207	712	9.36113	712	21.2949	712	57.8052	712	92.5652		712	-0.772949	712	-13.8785	712	3.24536	712	6.48218	712	8.06543	712	10.7		712	0.656654	712	-1.69638	712	-3.70493	712	-3.56938	712	-1.50835	712	3.15775			712	5.01217	712	10.4501	712	22.8602	712.2	36.7841	712
	713	-1.77925	713	1.64458	713	9.68218	713	19.7517	713	58.2671	713	93.6516		713	-0.686523	713	-13.805	713	3.95435	713	6.4104	713	6.63257	713	10.7561		713	1.07114	713	-1.371	713	-3.82211	713	-3.67485	713	-1.75329	713	2.5062			713	5.27656	713	10.5491	713	22.8314	713.2	36.3968	713
	714	-3.53657	714	2.02031	714	9.48979	714	20.3547	714	58.4492	714	94.48		714	-0.696777	714	-13.5845	714	3.09497	714	6.50171	714	6.09863	714	10.9922		714	0.297279	714	-1.28744	714	-3.90842	714	-3.58458	714	-1.97753	714	2.7421			714	5.27388	714	10.4523	714	23.7064	714.2	37.3404	714
	715	-2.9377	715	3.64409	715	7.51982	715	20.5866	715	57.8691	715	95.0215		715	-1.9873	715	-13.4202	715	3.27808	715	6.93652	715	6.4856	715	8.90894		715	0.774269	715	-0.889736	715	-3.40842	715	-3.58342	715	-1.70641	715	2.64169			715	5.54001	715	10.759	715	23.8195	715.2	38.8581	715
	716	-3.39131	716	3.6248	716	8.57451	716	21.4243	716	58.4929	716	93.9446		716	-1.97925	716	-13.5142	716	2.3689	716	7.31787	716	6.59204	716	9.74219		716	1.26957	716	-0.640163	716	-3.70724	716	-3.66624	716	-2.16265	716	3.41672			716	4.7702	716	10.6667	716	23.385	716.2	37.4724	716
	717	-3.38936	717	0.55791	717	9.99907	717	19.8024	717	58.582	717	93.4929		717	-1.93774	717	-12.9925	717	3.4751	717	6.87744	717	6.86816	717	9.59253		717	0.884804	717	-1.09677	717	-3.39902	717	-3.28148	717	-1.47363	717	3.50809			717	4.50313	717	11.365	717	23.6449	717.2	37.6855	717
	718	-2.4936	718	0.839648	718	9.40239	718	20.2155	718	57.332	718	94.6599		718	-1.46826	718	-14.4962	718	3.73755	718	7.15601	718	6.23462	718	10.8303		718	0.520363	718	-1.3663	718	-3.47757	718	-3.76897	718	-1.59081	718	2.84799			718	4.45949	718	9.9139	718	23.5902	718.2	37.1521	718
	719	-2.64839	719	2.21733	719	8.27104	719	20.59	719	58.4988	719	94.1321		719	-0.55249	719	-14.5455	719	2.74756	719	6.9458	719	6.44458	719	10.5803		719	1.10355	719	-0.995632	719	-4.92953	719	-3.55528	719	-1.78533	719	2.46982			719	4.34951	719	10.3987	719	23.0336	719.2	35.7894	719
	720	-2.373	720	2.3189	720	8.03813	720	20.9992	720	58.5657	720	92.459		720	-2.55176	720	-13.9134	720	2.94727	720	6.87012	720	6.61426	720	10.6252		720	1.12931	720	-0.650295	720	-4.30569	720	-2.11894	720	-1.07323	720	2.78116			720	4.55509	720	10.536	720	22.5598	720.2	37.6747	720
	721	-3.35103	721	1.53887	721	7.84648	721	21.1015	721	59.1711	721	93.8755		721	-2.39673	721	-13.1685	721	3.78638	721	7.69116	721	6.58447	721	10.6399		721	1.5192	721	-0.296413	721	-3.70175	721	-3.41972	721	-1.56658	721	1.6835			721	4.54113	721	10.358	721	23.2105	721.2	36.6572	721
	722	-3.56074	722	1.10918	722	9.55889	722	20.4555	722	59.0161	722	92.2876		722	-1.42749	722	-12.3619	722	3.06055	722	7.29517	722	7.27173	722	10.1616		722	1.37193	722	-0.747952	722	-3.46078	722	-3.58342	722	-1.73766	722	3.03311			722	4.10741	722	10.6961	722	23.5215	722.2	38.3816	722
	723	-1.26948	723	1.48931	723	9.5999	723	20.3298	723	57.2434	723	91.8203		723	-2.32568	723	-13.5142	723	3.73804	723	6.08936	723	5.89185	723	9.51099		723	1.48051	723	-1.67178	723	-4.13071	723	-3.50139	723	-2.56811	723	1.55069			723	4.90582	723	10.5447	723	24.1887	723.2	37.1244	723
	724	-3.33149	724	1.84258	724	9.752	724	20.6474	724	56.144	724	92.7651		724	-1.44629	724	-13.8006	724	3.11328	724	6.55127	724	6.37671	724	9.37134		724	0.672707	724	-1.40268	724	-4.142	724	-3.17558	724	-1.9779	724	3.1976			724	4.77208	724	9.72249	724	22.8111	724.2	37.0324	724
	725	-2.52681	725	1.46807	725	8.64751	725	22.6215	725	58.2031	725	91.6458		725	-1.80371	725	-13.389	725	2.33276	725	6.49438	725	6.58203	725	10.5203		725	1.85709	725	-0.996426	725	-4.73032	725	-3.58965	725	-1.88415	725	2.23038			725	4.51454	725	10.2269	725	23.7498	725.2	36.9931	725
	726	-1.95308	726	1.96611	726	8.18975	726	20.3693	726	58.0286	726	93.0415		726	-2.13037	726	-14.0201	726	3.39844	726	7.16455	726	6.65015	726	11		726	0.562172	726	-1.01162	726	-4.11581	726	-3.01427	726	-1.77905	726	2.44363			726	4.37194	726	10.226	726	23.5021	726.2	37.6865	726
	727	-3.02559	727	1.46172	727	8.2437	727	20.3156	727	56.6692	727	92.6453		727	-2.09717	727	-13.8963	727	2.13989	727	6.48218	727	7.18848	727	9.96948		727	1.46763	727	-1.24679	727	-3.9877	727	-3.85063	727	-1.10485	727	2.34091			727	5.21211	727	10.8173	727	23.7477	727.2	37.6679	727
	728	-2.48774	728	2.31841	728	8.096	728	19.538	728	57.25	728	92.9719		728	-1.75024	728	-14.3018	728	2.94727	728	6.92725	728	6.44946	728	10.491		728	1.44498	728	-1.6343	728	-4.0889	728	-4.26622	728	-2.10564	728	3.44601			728	4.51454	728	10.529	728	22.8279	728.2	37.7386	728
	729	-2.64399	729	1.37871	729	8.6856	729	19.2824	729	57.4128	729	92.188		729	-1.09912	729	-13.6898	729	3.02393	729	7.25244	729	6.7666	729	11.0508		729	1.01566	729	-0.356533	729	-4.43967	729	-3.39751	729	-1.86462	729	3.21909			729	4.04551	729	11.0507	729	23.0842	729.2	36.813	729
	730	-2.64741	730	2.77251	730	9.48271	730	19.5354	730	56.0742	730	91.6733		730	-2.18652	730	-13.9771	730	3.29224	730	6.29858	730	7.45801	730	10.9604		730	1.32896	730	-1.43979	730	-4.63925	730	-3.36821	730	-1.74432	730	2.71628			730	4.9829	730	10.9751	730	24.0039	730.2	37.9759	730
	731	-3.27339	731	1.52739	731	8.66875	731	20.4541	731	56.6907	731	90.2888		731	-1.36426	731	-15.115	731	2.78125	731	6.64478	731	5.93115	731	9.56763		731	1.18327	731	-1.45419	731	-3.54044	731	-4.45372	731	-0.898613	731	2.60849			731	3.85739	731	11.5145	731	22.7318	731.2	38.2081	731
	732	-2.86397	732	1.73247	732	8.34917	732	20.2089	732	56.8367	732	91.3159		732	-1.55029	732	-14.7151	732	2.65161	732	6.42017	732	6.62793	732	10.5459		732	1.62424	732	-1.60928	732	-3.90646	732	-4.01115	732	-1.7412	732	3.21555			732	4.15575	732	10.3667	732	21.9961	732.2	37.5152	732
	733	-3.45039	733	2.35405	733	9.41191	733	19.3281	733	57.519	733	91.437		733	-0.29126	733	-13.1036	733	3.35205	733	6.44751	733	5.41968	733	10.332		733	1.21604	733	-0.862392	733	-4.08188	733	-3.46935	733	-2.03063	733	3.06985			733	5.03352	733	10.8368	733	23.1045	733.2	36.574	733
	734	-3.85371	734	2.67119	734	9.98857	734	19.6157	734	57.2229	734	92.2754		734	-1.07837	734	-13.9493	734	3.23511	734	7.70142	734	6.93896	734	11.0229		734	0.966469	734	-0.171413	734	-4.13498	734	-3.5338	734	-1.87908	734	1.67416			734	4.99216	734	10.5118	734	23.1617	734.2	36.6734	734
	735	-3.13423	735	2.57939	735	8.44219	735	20.3693	735	56.2402	735	91.094		735	-0.631836	735	-14.8311	735	3.43091	735	6.2959	735	6.58716	735	10.6621		735	0.966042	735	-1.32528	735	-3.35294	735	-3.0338	735	-1.01775	735	2.09988			735	4.18193	735	11.3475	735	24.1801	735.2	38.0503	735
	736	-3.01118	736	1.98027	736	8.91704	736	20.1262	736	55.2715	736	90.9817		736	-0.444824	736	-15.3453	736	2.35547	736	6.40918	736	5.95947	736	10.6316		736	1.14811	736	-0.808498	736	-3.47012	736	-2.976	736	-1.71893	736	3.27762			736	4.95	736	10.9672	736	23.5652	736.2	37.8535	736
	737	-3.05562	737	1.80205	737	8.39897	737	19.7636	737	55.7468	737	90.7449		737	-1.05176	737	-15.501	737	2.11792	737	7.08496	737	6.80225	737	10.8206		737	1.1547	737	-0.944424	737	-4.07443	737	-3.22014	737	-1.7224	737	2.70419			737	3.95769	737	10.4189	737	22.9074	737.2	36.8585	737
	738	-1.90596	738	0.948779	738	9.2022	738	19.6633	738	58.0027	738	90.7969		738	-1.21973	738	-15.0638	738	2.64648	738	7.19165	738	6.50562	738	9.97681		738	0.703163	738	-0.910854	738	-4.50644	738	-3.80571	738	-1.833	738	2.60263			738	4.23873	738	11.2662	738	21.8061	738.2	38.4515	738
	739	-2.10493	739	0.863818	739	7.70781	739	20.1445	739	55.8091	739	91.5027		739	-1.64478	739	-14.3077	739	1.89307	739	6.58545	739	6.10596	739	10.7839		739	1.19224	739	-1.14639	739	-4.31155	739	-3.12914	739	-1.69353	739	2.75577			739	4.96611	739	11.1626	739	22.4768	739.2	37.2238	739
	740	-3.46772	740	2.48589	740	8.61553	740	21.4169	740	55.3384	740	90.6194		740	-1.20605	740	-13.8502	740	2.82031	740	6.13062	740	5.81567	740	10.0542		740	1.43479	740	-0.82571	740	-4.22287	740	-3.50255	740	-1.96539	740	3.34329			740	4.70253	740	11.2484	740	23.4074	740.2	37.9743	740
	741	-1.3603	741	2.29448	741	8.58354	741	19.4477	741	56.2622	741	90.7065		741	-1.29175	741	-14.8533	741	2.33057	741	7.46387	741	6.28613	741	10.4702		741	0.969582	741	-0.776089	741	-4.16196	741	-3.73851	741	-1.8189	741	3.09518			741	4.72817	741	10.5686	741	23.323	741.2	38.1771	741
	742	-1.85225	742	2.30742	742	9.42412	742	19.4934	742	57.3015	742	89.7097		742	-1.66113	742	-14.6246	742	2.36987	742	8.1709	742	6.81299	742	11.4492		742	0.996498	742	-1.20187	742	-4.12796	742	-3.47173	742	-2.6646	742	2.0452			742	4.55563	742	11.4512	742	21.8508	742.2	36.5451	742
	743	-2.72578	743	2.69341	743	8.54009	743	18.9599	743	55.7996	743	90.0574		743	-1.83228	743	-14.4583	743	3.70874	743	7.38184	743	6.39819	743	10.2039		743	1.21409	743	-1.29483	743	-4.14633	743	-3.4893	743	-2.40759	743	2.03934			743	3.46959	743	11.5782	743	21.5723	743.2	37.6343	743
	744	-2.84175	744	3.03716	744	8.09868	744	18.4982	744	56.0273	744	90.1282		744	-1.21191	744	-15.053	744	2.61377	744	6.93726	744	5.94556	744	10.3953		744	1.15903	744	-0.147976	744	-3.54477	744	-3.96428	744	-1.74584	744	2.78152			744	4.51642	744	11.3266	744	23.2457	744.2	38.0255	744
	745	-3.32637	745	2.04692	745	9.57451	745	19.0878	745	56.4656	745	89.3452		745	-1.28735	745	-14.5174	745	2.82935	745	6.49438	745	5.31177	745	10.6492		745	0.712135	745	-0.913967	745	-4.13028	745	-3.5916	745	-1.61578	745	2.64011			745	4.79773	745	10.8619	745	23.3586	745.2	37.913	745
	746	-3.01191	746	2.85869	746	8.86479	746	20.3818	746	56.905	746	90.5913		746	-1.24561	746	-14.4041	746	3.25195	746	6.39917	746	7.07202	746	10.7539		746	1.1262	746	-0.939785	746	-4.10648	746	-4.05333	746	-1.91424	746	2.69485			746	4.561	746	10.859	746	23.6773	746.2	38.4232	746
	747	-2.37715	747	1.67461	747	7.86504	747	18.7102	747	55.5176	747	89.7776		747	-0.908447	747	-13.7073	747	2.80713	747	7.05371	747	7.06104	747	10.4619		747	1.86954	747	-0.694851	747	-4.24319	747	-3.32445	747	-1.87322	747	2.0394			747	4.84902	747	11.607	747	23.5615	747.2	37.9833	747
	748	-3.38545	748	2.68364	748	9.12261	748	19.9824	748	56.1484	748	88.7969		748	-1.31274	748	-13.9564	748	2.99194	748	7.85327	748	6.52051	748	9.823		748	0.653969	748	-0.936611	748	-4.15256	748	-3.0139	748	-1.49194	748	2.54245			748	4.79343	748	11.2901	748	22.7381	748.2	37.4931	748
	749	-2.18623	749	1.89971	749	8.6541	749	20.4118	749	54.9939	749	88.9771		749	-0.887451	749	-13.9835	749	2.55664	749	5.61743	749	6.24146	749	10.5327		749	1.16056	749	-0.655788	749	-3.88382	749	-3.43303	749	-1.51891	749	3.40927			749	4.41356	749	10.7565	749	22.883	749.2	39.8421	749
	750	-1.84907	750	0.584522	750	8.15581	750	18.9821	750	54.6511	750	88.7136		750	-1.17017	750	-13.5591	750	1.75244	750	6.21216	750	6.59863	750	10.6199		750	0.390297	750	-1.12802	750	-4.13461	750	-3.42326	750	-1.50603	750	3.45071			750	4.2954	750	11.446	750	22.1342	750.2	37.2833	750
	751	-2.05024	751	1.6707	751	6.7686	751	20.7431	751	55.8655	751	89.5974		751	-1.9585	751	-13.8975	751	3.30444	751	6.68921	751	6.86377	751	10.8516		751	1.41099	751	-1.44369	751	-4.1467	751	-4.04747	751	-1.51189	751	2.94754			751	4.07196	751	10.8626	751	23.8887	751.2	38.3009	751
	752	-1.89521	752	2.01689	752	5.81279	752	19.6359	752	55.9651	752	89.6487		752	-1.28076	752	-13.9808	752	2.71606	752	6.7251	752	6.3064	752	10.4253		752	1.86997	752	-1.41635	752	-4.35764	752	-3.64751	752	-2.14898	752	3.37216			752	4.4799	752	10.9855	752	22.2758	752.2	38.9775	752
	753	-3.21699	753	2.23149	753	8.48076	753	18.7702	753	55.7644	753	89.0144		753	-1.1499	753	-14.2237	753	2.5144	753	5.98657	753	5.89355	753	10.8167		753	1.81681	753	-1.48977	753	-4.18106	753	-3.72289	753	-1.6646	753	2.93393			753	4.7741	753	11.0451	753	22.291	753.2	38.5493	753
	754	-3.24995	754	1.80791	754	10.3895	754	19.4501	754	56.2922	754	89.7036		754	-1.41821	754	-15.0533	754	2.87183	754	6.6272	754	6.28955	754	10.2288		754	1.13834	754	-0.633511	754	-3.30063	754	-3.85295	754	-1.85522	754	3.79404			754	5.30342	754	10.883	754	22.6279	754.2	37.8062	754
	755	-1.89253	755	0.450977	755	9.08428	755	18.3439	755	54.0898	755	88.604		755	-1.33618	755	-14.0181	755	2.25757	755	6.25439	755	7.24414	755	10.7581		755	0.577797	755	-1.44638	755	-4.0596	755	-3.55724	755	-2.48022	755	3.21518			755	4.32897	755	11.7931	755	22.5488	755.2	38.262	755
	756	-1.08101	756	1.36528	756	8.08354	756	17.8325	756	54.1414	756	88.7017		756	-2.04907	756	-14.4932	756	2.05518	756	6.83667	756	6.27905	756	11.5195		756	1.47153	756	-0.781155	756	-4.06857	756	-3.75645	756	-2.29546	756	3.29092			756	4.2821	756	11.1712	756	22.6014	756.2	38.5117	756
	757	-3.74702	757	1.92705	757	7.61577	757	19.1875	757	55.781	757	87.7773		757	-2.63745	757	-14.3541	757	2.51563	757	7.76904	757	5.7666	757	10.4272		757	1.25553	757	-0.956936	757	-4.65726	757	-3.69048	757	-2.72009	757	3.0585			757	5.25333	757	11.26	757	22.1289	757.2	38.7087	757
	758	-2.95039	758	2.03447	758	8.54253	758	20.6079	758	54.7786	758	88.927		758	-1.46045	758	-15.0154	758	2.11206	758	6.45605	758	6.23096	758	10.3364		758	1.01017	758	-0.797939	758	-3.90372	758	-3.39122	758	-1.26971	758	3.48666			758	5.54941	758	11.3337	758	21.5395	758.2	36.9685	758
	759	-2.31514	759	2.2979	759	8.78911	759	18.5493	759	55.679	759	88.4292		759	-2.03418	759	-13.6487	759	1.78516	759	6.03564	759	6.77002	759	10.5537		759	1.48557	759	-1.76046	759	-4.07559	759	-4.28966	759	-1.27477	759	2.58389			759	5.14323	759	11.1459	759	23.0814	759.2	37.6216	759
	760	-2.82539	760	0.830615	760	8.42559	760	18.393	760	53.9517	760	89.3523		760	-1.00024	760	-14.1529	760	2.23364	760	6.46704	760	6.95239	760	10.7605		760	1.79807	760	-1.66049	760	-3.61234	760	-4.19279	760	-1.35796	760	2.86478			760	5.17102	760	11.3758	760	22.9607	760.2	39.605	760
	761	-3.6186	761	0.404346	761	9.57598	761	18.0812	761	53.8872	761	89.1167		761	-1.57837	761	-14.5411	761	2.3501	761	6.4646	761	6.07861	761	10.1157		761	1.32346	761	-1.12338	761	-4.09708	761	-4.13109	761	-2.0205	761	2.3085			761	4.84473	761	11.0909	761	22.4883	761.2	39.3972	761
	762	-3.74556	762	2.2647	762	8.90239	762	18.9965	762	54.8918	762	89.4341		762	-0.602539	762	-14.1544	762	2.74414	762	6.55444	762	5.8186	762	9.62573		762	0.501991	762	-1.28817	762	-4.13693	762	-3.19511	762	-2.37402	762	2.4437			762	5.0068	762	11.1616	762	22.0264	762.2	38.3503	762
	763	-2.40889	763	3.24492	763	9.39995	763	20.3234	763	56.2583	763	87.3074		763	-1.19556	763	-14.6229	763	2.59619	763	6.4646	763	5.5376	763	9.88794		763	1.21604	763	-0.741726	763	-4.02481	763	-3.24669	763	-1.95409	763	3.97104			763	5.28086	763	12.0834	763	22.6836	763.2	38.5816	763
	764	-2.14277	764	0.260791	764	8.48027	764	18.104	764	54.5513	764	87.9724		764	-1.16748	764	-14.0298	764	1.65015	764	6.69751	764	7.54126	764	10.9504		764	1.03208	764	-1.41867	764	-4.15646	764	-4.00218	764	-1.44823	764	3.95578			764	5.22554	764	11.0018	764	22.6207	764.2	37.7894	764
	765	-2.1291	765	1.42778	765	8.75493	765	18.0202	765	53.8401	765	88.45		765	-1.24121	765	-15.1111	765	2.42383	765	6.06079	765	6.87866	765	9.80225		765	1.4481	765	-1.16555	765	-4.36465	765	-4.62871	765	-1.96307	765	3.11984			765	5.1345	765	11.3693	765	22.5482	765.2	39.1263	765
	766	-2.76704	766	1.91411	766	7.22441	766	20.0651	766	54.6829	766	88.595		766	-1.10815	766	-15.46	766	2.3855	766	6.14307	766	6.74023	766	11.7344		766	1.63792	766	-0.349941	766	-4.34122	766	-3.16466	766	-2.07006	766	3.23746			766	5.62891	766	12.1401	766	22.2352	766.2	37.9921	766
	767	-3.57759	767	2.15312	767	7.11919	767	17.7111	767	54.8469	767	88.8513		767	-1.12524	767	-14.585	767	2.5625	767	7.09741	767	6.74243	767	11.01		767	1.92503	767	-1.1351	767	-3.91116	767	-3.31389	767	-2.04003	767	3.40146			767	5.26072	767	11.7689	767	22.0021	767.2	39.4208	767
	768	-2.56978	768	1.95317	768	8.91973	768	19.5017	768	53.2512	768	87.4207		768	-2.00928	768	-14.022	768	2.74536	768	6.65576	768	6.58374	768	10.2891		768	1.41447	768	-0.749538	768	-3.6752	768	-4.12285	768	-1.67748	768	3.4772			768	4.94235	768	11.8653	768	22.5361	768.2	38.7575	768
	769	-2.41108	769	0.489795	769	9.24639	769	18.2001	769	53.2212	769	87.6777		769	-1.28735	769	-15.0982	769	2.87476	769	6.90991	769	6.50024	769	10.2886		769	1.22892	769	-1.10775	769	-3.6713	769	-4.1209	769	-1.10564	769	3.52335			769	4.97041	769	11.8255	769	22.5146	769.2	38.8909	769
	770	-2.43159	770	0.946094	770	9.76934	770	18.5368	770	53.4329	770	87.1763		770	-1.35107	770	-15.6661	770	2.06616	770	6.61938	770	6.19849	770	10.4692		770	1.78403	770	-1.34445	770	-4.25882	770	-4.17796	770	-1.64703	770	2.70932			770	5.27388	770	12.0544	770	22.8377	770.2	38.8202	770
	771	-3.10762	771	1.09185	771	8.07256	771	19.8281	771	53.4368	771	88.8823		771	-1.68262	771	-14.4742	771	2.75049	771	7.50684	771	5.96851	771	10.0601		771	1.41605	771	-0.54916	771	-4.85922	771	-3.67992	771	-1.57635	771	3.6218			771	5.58057	771	11.3355	771	23.1926	771.2	40.7681	771
	772	-2.75288	772	1.35137	772	8.27837	772	18.8117	772	53.843	772	88.7124		772	-1.75928	772	-14.3006	772	3.29346	772	6.95142	772	5.97119	772	11.3542		772	1.51334	772	-0.812405	772	-3.88187	772	-3.49242	772	-1.71343	772	3.07803			772	4.72817	772	11.4985	772	22.7086	772.2	37.8031	772
	773	-2.83809	773	2.48174	773	7.40532	773	19.3129	773	53.9316	773	87.5125		773	-0.782227	773	-14.6378	773	2.56909	773	5.7915	773	6.33643	773	10.5869		773	0.73246	773	-0.490932	773	-3.87833	773	-3.33147	773	-1.08648	773	2.08469			773	5.18767	773	11.8531	773	22.6346	773.2	37.53	773
	774	-0.87959	774	2.60747	774	8.32964	774	17.6442	774	54.8247	774	86.7085		774	-2.01514	774	-14.9781	774	2.32983	774	6.09204	774	6.07129	774	10.1875		774	2.0106	774	-1.21127	774	-4.45334	774	-3.567	774	-1.93609	774	3.69485			774	5.12147	774	11.1553	774	23.1998	774.2	38.0759	774
	775	-1.38398	775	3.12236	775	8.62847	775	19.1247	775	54.4863	775	86.177		775	-1.9397	775	-15.1221	775	2.23999	775	6.97119	775	5.84082	775	10.3086		775	1.37272	775	-1.59561	775	-4.37949	775	-3.84673	775	-1.81579	775	3.84171			775	5.49852	775	10.5882	775	21.9498	775.2	37.9927	775
	776	-1.97529	776	2.46758	776	8.12407	776	18.8544	776	53.5366	776	87.7864		776	-1.34912	776	-14.5079	776	2.73877	776	7.68774	776	5.76904	776	9.9292		776	0.737526	776	-1.27768	776	-3.9686	776	-3.44554	776	-1.31225	776	3.52682			776	5.2152	776	12.4835	776	22.4861	776.2	38.5085	776
	777	-2.25679	777	1.63579	777	7.22881	777	18.9895	777	53.614	777	86.5879		777	-0.551025	777	-15.0154	777	3.66968	777	6.93506	777	5.40845	777	10.8093		777	1.17973	777	-1.04171	777	-3.89279	777	-4.27953	777	-2.30566	777	3.00772			777	5.07125	777	11.9513	777	22.2273	777.2	38.9763	777
	778	-3.03022	778	1.22319	778	6.92485	778	17.2673	778	52.8999	778	85.8191		778	-1.09912	778	-15.4139	778	1.94653	778	6.09424	778	6.51953	778	11.2874		778	1.51408	778	-1.40341	778	-4.49631	778	-3.67949	778	-0.988029	778	3.14682			778	4.57711	778	12.2142	778	23.035	778.2	38.0931	778
	779	-3.58687	779	1.70391	779	7.69756	779	17.1723	779	53.1714	779	86.6016		779	-1.5542	779	-15.1553	779	2.58374	779	6.5647	779	6.9104	779	10.5864		779	1.40745	779	-1.04287	779	-4.29044	779	-4.68614	779	-2.07439	779	3.01126			779	4.75436	779	12.2484	779	22.0111	779.2	38.0806	779
	780	-2.54219	780	2.21221	780	7.89531	780	19.2817	780	52.1152	780	87.4797		780	-1.50415	780	-14.9627	780	2.88403	780	7.39966	780	6.32861	780	9.84692		780	1.21293	780	-0.818691	780	-3.91977	780	-4.28691	780	-2.28649	780	2.93393			780	4.98223	780	11.7078	780	22.1402	780.2	39.7191	780
	781	-1.93159	781	1.6209	781	7.17925	781	17.3571	781	52.5708	781	86.0066		781	-1.62451	781	-15.1397	781	1.8252	781	7.07446	781	5.63257	781	10.4778		781	2.24577	781	-0.896023	781	-3.4584	781	-3.04356	781	-2.2951	781	3.56747			781	4.54072	781	11.7496	781	23.0137	781.2	38.6324	781
	782	-1.51704	782	2.55937	782	6.38384	782	20.2333	782	53.5259	782	85.8586		782	-1.23315	782	-15.6697	782	1.83057	782	7.90918	782	5.25684	782	9.90747		782	1.07896	782	-0.370632	782	-3.93222	782	-3.39476	782	-1.14355	782	3.46793			782	5.33846	782	11.3932	782	22.6623	782.2	38.2109	782
	783	-3.77095	783	1.48369	783	8.03423	783	18.7702	783	53.7097	783	85.6521		783	-1.7749	783	-15.0626	783	1.83203	783	7.62744	783	5.84326	783	10.4004		783	1.6547	783	-1.81399	783	-4.76193	783	-3.79594	783	-1.73144	783	3.13821			783	5.15437	783	11.6217	783	23.3301	783.2	38.14	783
	784	-2.22188	784	0.254443	784	9.15337	784	18.2675	784	53.4089	784	86.6345		784	-1.89355	784	-13.7303	784	2.53174	784	6.07178	784	5.79736	784	10.4233		784	1.46452	784	-1.48898	784	-3.82327	784	-4.45256	784	-2.31579	784	4.17062			784	4.74899	784	11.7424	784	21.6066	784	39.2145	784
	785	-2.92256	785	0.409961	785	8.32793	785	17.8723	785	52.8652	785	84.3274		785	-2.09326	785	-14.7496	785	3.01611	785	7.48535	785	5.55322	785	11.0137		785	2.38908	785	-1.10733	785	-4.36386	785	-3.69005	785	-1.32519	785	3.21158			785	5.766	785	11.7201	785	21.8871	785	38.8871	785
	786	-2.32759	786	1.49541	786	6.62529	786	18.2199	786	51.2925	786	85.4253		786	-1.69629	786	-15.8773	786	2.80591	786	6.72949	786	6.29077	786	9.29712		786	1.67814	786	-0.285061	786	-4.56741	786	-3.35997	786	-2.79467	786	2.37961			786	5.36921	786	11.6063	786	21.7941	786	39.1245	786
	787	-2.4936	787	1.63726	787	6.80889	787	18.3112	787	53.3047	787	85.1675		787	-1.54907	787	-15.9268	787	2.19678	787	5.95337	787	6.03345	787	10.0417		787	1.7551	787	-0.841702	787	-4.70255	787	-3.10136	787	-1.98766	787	3.00888			787	5.57976	787	11.5537	787	23.1732	787	37.1732	787
	788	-0.780713	788	1.43608	788	7.67729	788	18.6457	788	51.8286	788	84.7681		788	-2.72754	788	-15.1912	788	2.51147	788	6.00635	788	6.34985	788	11.0867		788	1.65122	788	-0.708889	788	-3.5936	788	-4.58342	788	-1.68298	788	1.88779			788	5.47704	788	11.8995	788	22.6971	788	37.6971	788
	789	-2.04316	789	1.85234	789	8.6231	789	17.7106	789	52.0181	789	85.019		789	-1.93311	789	-14.9529	789	3.37231	789	6.39673	789	6.50317	789	10.7766		789	1.43443	789	-0.620998	789	-4.04745	789	-3.55101	789	-2.21459	789	3.46591			789	4.81062	789	12.1032	789	21.9389	789	36.5412	789
	790	-2.55147	790	1.39507	790	7.98906	790	17.6325	790	51.9211	790	87.1926		790	-1.52881	790	-15.3077	790	3.74683	790	6.33667	790	6.33569	790	9.92261		790	1.20316	790	-0.551113	790	-4.28226	790	-3.03227	790	-1.99157	790	3.36984			790	4.81854	790	11.8831	790	22.4061	790	38.6587	790
	791	-3.35371	791	2.84062	791	7.19609	791	16.9111	791	51.6538	791	85.4646		791	-1.92871	791	-15.0291	791	3.02222	791	5.46973	791	6.1626	791	10.3879		791	1.24381	791	-0.23428	791	-4.67795	791	-4.07915	791	-2.08141	791	3.43741			791	6.00811	791	11.6461	791	23.5363	791	39.2045	791
	792	-1.19478	792	2.72051	792	7.08623	792	17.3813	792	52.3186	792	85.5637		792	-0.976074	792	-15.0518	792	2.40576	792	6.54321	792	6.10645	792	11.7202		792	0.0715103	792	-0.817898	792	-3.63419	792	-3.67601	792	-1.59002	792	2.9288			792	4.90851	792	11.828	792	22.4295	792	36.5624	792
	793	-2.51777	793	1.26958	793	7.0313	793	17.8598	793	52.7974	793	84.3457		793	-2.11743	793	-14.1072	793	3.0415	793	6.67285	793	6.53564	793	11.0959		793	1.41294	793	-0.937832	793	-4.05765	793	-3.74864	793	-1.84081	793	2.90811			793	4.96477	793	11.7946	793	23.1055	793	38.2598	793
	794	-2.73018	794	0.571582	794	8.24565	794	17.6154	794	51.146	794	84.5974		794	-1.10962	794	-15.4358	794	2.23413	794	6.28955	794	5.87671	794	10.2019		794	1.68443	794	-1.32528	794	-4.08188	794	-4.55919	794	-1.76659	794	3.47409			794	5.09314	794	12.3902	794	21.5299	794	36.254	794
	795	-2.68745	795	0.0671875	795	8.42559	795	17.7778	795	52.05	795	83.9609		795	-1.29053	795	-14.9803	795	2.14111	795	6.39551	795	5.1626	795	10.5222		795	1.1348	795	-1.1456	795	-4.7717	795	-3.34087	795	-1.70525	795	2.8616			795	5.78615	795	11.8396	795	21.616	795	38.564	795
	796	-1.89863	796	1.74419	796	7.39092	796	18.4914	796	51.8098	796	84.02		796	-0.625977	796	-14.9686	796	2.35547	796	6.58301	796	7.29785	796	10.334		796	1.5391	796	-0.82571	796	-4.19046	796	-4.53264	796	-1.66576	796	3.16788			796	5.66355	796	11.6886	796	22.5877	796	37.654	796
	797	-2.63301	797	0.783984	797	8.21392	797	17.6862	797	52.4888	797	85.062		797	-1.05103	797	-14.0699	797	2.21362	797	6.90332	797	7.21436	797	10.1428		797	0.917641	797	-1.23782	797	-4.24161	797	-4.31468	797	-1.61498	797	2.82803			797	5.65992	797	11.8403	797	23.6654	797	36.5241	797
	798	-2.53828	798	0.868457	798	7.60503	798	17.6809	798	51.9844	798	83.0352		798	-0.981445	798	-14.6939	798	2.56763	798	5.8689	798	6.71826	798	10.9805		798	1.66099	798	-1.55111	798	-3.87405	798	-3.69945	798	-1.71227	798	3.37448			798	5.15773	798	12.598	798	21.3957	798	37.2641	798
	799	-4.14058	799	2.21221	799	6.38848	799	18.216	799	52.2495	799	83.125		799	-1.33936	799	-16.0814	799	1.73511	799	6.64355	799	6.24902	799	10.8457		799	2.16215	799	-0.868679	799	-3.51895	799	-3.90605	799	-2.20837	799	2.23349			799	4.96209	799	13.2204	799	21.1502	799	38.254	799
	800	-1.2314	800	0.356982	800	8.74639	800	16.3181	800	52.7888	800	84.5051		800	-1.23389	800	-15.4131	800	1.87646	800	6.41943	800	7.104	800	10.6011		800	1.38206	800	-0.67416	800	-4.39243	800	-3.90489	800	-2.31347	800	2.83737			800	5.32087	800	12.2875	800	21.0955	800	37.6985	800
[truncated: 27 more columns]

## Sheet: Figure 3C
	Figure 3C
	Hydrodynamic radii measured in 4 independent experiments each measured in technical triplicates. Means and standard errors of the mean are shown.
	Graphs generated with Origin Pro 2023.
	MFAP4 + Ca2+				MFAP4 + Mg2+				MFAP4-C34S + Ca2+				MFAP4-C34S + Mg2+
		Divalent cation (mM)	Hydrodynamic radius (nm)			Divalent cation (mM)	Hydrodynamic radius (nm)			Divalent cation (mM)	Hydrodynamic radius (nm)			Divalent cation (mM)	Hydrodynamic radius (nm)
	Experiment 1	0.5	5.7		Experiment 1	0.5	5		Experiment 1	0.5	5.2		Experiment 1	0.5	5.5
	Experiment 2	0.5	4.9		Experiment 2	0.5	4.5		Experiment 2	0.5	4.6		Experiment 2	0.5	5.3
	Experiment 3	0.5	5.3		Experiment 3	0.5	5.5		Experiment 3	0.5	5.3		Experiment 3	0.5	5.3
	Experiment 4	0.5	5		Experiment 4	0.5	5.4		Experiment 4	0.5	4.9		Experiment 4	0.5	5
		Mean	5.225			Mean	5.1			Mean	5			Mean	5.275
		SEM	0.155624			SEM	0.19685			SEM	0.136931			SEM	0.0892679
	Experiment 1	1	5.6		Experiment 1	1	5.2		Experiment 1	1	5.5		Experiment 1	1	5
	Experiment 2	1	5.3		Experiment 2	1	5.6		Experiment 2	1	5.3		Experiment 2	1	5.7
	Experiment 3	1	5.4		Experiment 3	1	5.5		Experiment 3	1	5.4		Experiment 3	1	5.5
	Experiment 4	1	5		Experiment 4	1	5		Experiment 4	1	5		Experiment 4	1	4.6
		Mean	5.325			Mean	5.325			Mean	5.3			Mean	5.2
		SEM	0.108253			SEM	0.119242			SEM	0.0935414			SEM	0.215058
	Experiment 1	2	5.3		Experiment 1	2	5		Experiment 1	2	5		Experiment 1	2	5.2
	Experiment 2	2	5.1		Experiment 2	2	5.3		Experiment 2	2	5.2		Experiment 2	2	5.2
	Experiment 3	2	6		Experiment 3	2	5.2		Experiment 3	2	5.8		Experiment 3	2	5.5
	Experiment 4	2	5.5		Experiment 4	2	5.3		Experiment 4	2	5.9		Experiment 4	2	5.6
		Mean	5.475			Mean	5.2			Mean	5.475			Mean	5.375
		SEM	0.167239			SEM	0.0612372			SEM	0.191621			SEM	0.0892679
	Experiment 1	5	5.8		Experiment 1	5	5.8		Experiment 1	5	5.8		Experiment 1	5	5.3
	Experiment 2	5	6.3		Experiment 2	5	5.8		Experiment 2	5	6.3		Experiment 2	5	5.8
	Experiment 3	5	5.9		Experiment 3	5	5.4		Experiment 3	5	5.4		Experiment 3	5	5.2
	Experiment 4	5	6.8		Experiment 4	5	4.9		Experiment 4	5	5.9		Experiment 4	5	4.6
		Mean	6.2			Mean	5.475			Mean	5.85			Mean	5.225
		SEM	0.19685			SEM	0.184983			SEM	0.160078			SEM	0.213234
	Experiment 1	10	7.4		Experiment 1	10	5.9		Experiment 1	10	7.3		Experiment 1	10	5.9
	Experiment 2	10	6.9		Experiment 2	10	5.8		Experiment 2	10	6.9		Experiment 2	10	5.6
	Experiment 3	10	6.6		Experiment 3	10	5.5		Experiment 3	10	6.6		Experiment 3	10	5
	Experiment 4	10	6.8		Experiment 4	10	4.9		Experiment 4	10	5.9		Experiment 4	10	5.5
		Mean	6.925			Mean	5.525			Mean	6.675			Mean	5.5
		SEM	0.147373			SEM	0.194856			SEM	0.255869			SEM	0.162019
	Experiment 1	20	7.7		Experiment 1	20	5.9		Experiment 1	20	7.1		Experiment 1	20	5.5
	Experiment 2	20	6.9		Experiment 2	20	5.5		Experiment 2	20	6.8		Experiment 2	20	5.5
	Experiment 3	20	6.9		Experiment 3	20	5.2		Experiment 3	20	6.9		Experiment 3	20	5.7
	Experiment 4	20	6.8		Experiment 4	20	4.7		Experiment 4	20	6.4		Experiment 4	20	5.3
		Mean	7.075			Mean	5.325			Mean	6.8			Mean	5.5
		SEM	0.181573			SEM	0.219018			SEM	0.127475			SEM	0.0707107

## Sheet: Figure 3G
	Figure 3G
	AFM particle heights.
	Graph generated with Origin Pro 2023.
		MFAP4 + Ca2+	MFAP4 - Ca2+	MFAP4-C34S + Ca2+	MFAP4-C34S - Ca2+
		Particle heigth (nm)	Particle heigth (nm)	Particle heigth (nm)	Particle heigth (nm)
				3.4
				3.8
				2.9
			1.5	3.01	0.9
			1.8	3.21	1.1
			1.5	3.9	1.2
			1.5	3.2	1.8
		3.5	1.7	3.4	1.7
		3.2	1.4	3.7	1.4
		3.8	1.6	3.7	1.3
		3.9	1.8	3.8	1.5
		3.5	1.5	3.5	1.4
		3.2	1.1	3.8	1.3
		3	1.2	3.4	1.5
		3.2	1.9	3.5	1.2
		3.8	1.3	3.7	1.7
		3.7	1.4	3.8	1.8
		4.2	1.5	3.1	1.3
		3.2	1.8	3.6	1.8
		3.5	1.7	3.1	1.5
		3.4	1.5	3.5	1.2
		4.1	1.5	3.4	1.6
		3.8	1.4	3.9	1.4
		4	2	3.4	1.5
		3.7	1.5	3.5	1.7
		3.6	1.4	3.4	1.3
		3.5	1.8	3.4	1.2
		3.4	1.7	3.1	1.8
		3.7	1.6	3.5	1.4
		3.5	1.5	3.8	1.2
		3.5	1.7	3.2	1.3
		3.1	1.4	3.3	1.5
		3.9	1.3	3.7	1.2
		3.5	1.5	3.8	1.8
		3.4	1.4	3.2	1.4
		3.8	1.8	3.5	1.7
		3.4	1.4	3.2	1.7
		3.7	1.5	3.3	1.3
		3.1	1.4	3.7	1.7
		3.2	1.3	3.7	1.8
		3.4	1.5	3.1	1.6
		3.4	1.4	2.9	1.4
		3.5	1.1	3.1	1.5
		3.5	1.4	3.2	1.7
		3.4	1.2	3.7	1.5
		3.7	1.1	3.9	1.5
		3.5	1.2	3.4	1.5
		3.5	1.4	3.7	1.7
		3.9	1.5	3.2	1.5
		3.7	1.2	3.4	1.4
		4	1.2	3.8	1.9
		3.5	1.2	3.5	1.6
		3.6	1.3	3.8	1.7
		4	1.1	3.4	1.2
		2.9	1.3	3.7	1.6
		3.4	1.4	3.5	1.3
		3.8	1.1	3.3	1.5
		3	1.2	3	1.4
	Mean	3.54314	1.43725	3.47451	1.50196
	SD	0.293895	0.221369	0.256556	0.193513
		n=51	n=55	n=58	n=55

## Sheet: Figure 4
	Figure 4
	Unprocessed SPR raw data used to generate the sensorgrams in figure.
	Some sensorgrams were corrected at the beginning and the end of analyte injection for spike signals and bulk shift effects that can occur due to the short delay between the readings of the two flow channels and refractive index changes caused by the analyte solution.
	Corrections involved data removal in the (0-5) s and (180-195) s ranges (respective cells are highlighted in grey). Offsets in Y-axis values at the injection time (0 s) were corrected to 0.
			MFAP4 interactions +Ca2+
	Analyte		rFBN1-N													rF1M													Tropoelastin													LTBP4L
	Concentration		0 µg/mL		5 µg/mL		10 µg/mL		20 µg/mL		50 µg/mL		100 µg/mL			0 µg/mL		5 µg/mL		10 µg/mL		20 µg/mL		50 µg/mL		100 µg/mL			0 µg/mL		5 µg/mL		10 µg/mL		20 µg/mL		50 µg/mL		100 µg/mL			0 µg/mL		5 µg/mL		10 µg/mL		20 µg/mL
			Time (s)	RU		Time (s)	RU		Time (s)	RU		Time (s)	RU			Time (s)	RU	Time (s)	RU	Time (s)	RU	Time (s)	RU	Time (s)	RU	Time (s)	RU		Time (s)	RU	Time (s)	RU	Time (s)	RU	Time (s)	RU	Time (s)	RU	Time (s)	RU		Time (s)	RU	Time (s)	RU	Time (s)	RU	Time (s)	RU
			0	4.5957	0	8.76758	0	2.26855	0	10.4863	0	20.2356	0	11.3007		0	-1.12774	0	-1.44083	0	3.15582	0	3.2541	0	5.0351	0	51.0047		0	-7.73755	0	-17.9042	0	-8.41724	0	-13.9725	0	-15.2854	0	-1.55143		0	-0.384369	0	2.36521	0	1.65241	0	1.9541
			1	2.95776	1	7.25781	1	1.1178	1	11.2844	1	21.9856	1	13.2646		1	0.182421	1	0.394274	1	6.13478	1	28.9154	1	50.6128	1	61.0946		1	-8.29419	1	-9.93004	1	-9.64795	1	-14.5845	1	-13.1604	1	3.61873		1	-0.531647	1	14.359	1	26.7574	1	47.0764
			2	3.40039	2	8.66724	2	0.525146	2	11.1758	2	21.3189	2	15.7604		2	-0.449806	2	3.20613	2	8.18523	2	27.8804	2	52.2653	2	66.5529		2	-8.10864	2	-2.52721	2	-13.2734	2	-13.2251	2	-6.01807	2	7.66878		2	-0.948441	2	14.6492	2	27.9359	2	47.3381
			3	2.43359	3	8.97534	3	2.27673	3	13.0148	3	21.8459	3	17.1487		3	-1.38926	3	4.041	3	10.2719	3	29.778	3	55.5705	3	68.9138		3	-3.68677	3	-3.2672	3	-10.3723	3	-11.3318	3	-4.6333	3	10.4151		3	-0.473831	3	14.4391	3	27.4398	3	46.9432
			4	2.75269	4	9.08118	4	1.6311	4	13.2122	4	21.4353	4	19.9058		4	-1.02617	4	4.41869	4	8.86871	4	32.571	4	54.0496	4	73.4419		4	8.17773	4	-3.77062	4	-7.04956	4	-8.96758	4	-5.78198	4	10.9893		4	0.149612	4	14.6883	4	27.5012	4	45.9385
			5	4.67383	5	8.96375	5	-0.399048	5	12.8409	5	24.8634	5	21.6089		5	-0.906361	5	5.88579	5	12.039	5	30.2524	5	52.0631	5	75.0101		5	9.14844	5	-4.36046	5	-3.2146	5	-7.44219	5	-6.896	5	9.91634		5	-0.771881	5	14.8973	5	28.3215	5	46.6589
			6	2.09729	6	8.17932	6	1.60999	6	14.1609	6	25.5708	6	22.3401		6	-4.32553	6	4.87366	6	15.0178	6	30.8902	6	54.0648	6	74.7486		6	2.95313	6	-2.07213	6	-1.79956	6	-5.02007	6	-6.32031	6	12.0011		6	-0.585938	6	14.3102	6	27.034	6	46.6428
			7	2.12378	7	9.43628	7	2.18726	7	14.8367	7	26.8533	7	23.9189		7	-3.83184	7	4.72036	7	12.9633	7	31.917	7	56.2438	7	76.3293		7	1.65356	7	0.616831	7	-1.77148	7	-3.07915	7	-5.53784	7	15.9615		7	-0.555466	7	14.8418	7	28.1711	7	47.1721
			8	2.12976	8	10.9012	8	3.44751	8	16.5522	8	27.6278	8	26.2557		8	-2.07528	8	5.13724	8	12.6657	8	35.519	8	57.1483	8	78.1528		8	2.44092	8	-0.40148	8	-0.160156	8	-2.62969	8	-1.85278	8	20.7799		8	-0.750778	8	15.0898	8	27.9398	8	46.6342
			9	2.65784	9	9.77417	9	2.67395	9	16.0355	9	28.7537	9	30.3827		9	-2.04735	9	5.27276	9	15.3916	9	40.5494	9	57.6049	9	79.9033		9	0.563721	9	-0.0140285	9	1.31055	9	-1.77935	9	0.291504	9	24.2572		9	-1.2664	9	16.1984	9	28.5641	9	47.535
			10	1.99646	10	9.62195	10	2.5127	10	16.4047	10	30.2244	10	30.355		10	-0.371571	10	5.29117	10	13.2345	10	37.5441	10	54.7505	10	78.9055		10	2.12231	10	1.47303	10	1.25708	10	-0.420462	10	3.30981	10	27.2125		10	-0.0285187	10	15.0422	10	28.6043	10	47.5635
			11	3.40393	11	10.4922	11	1.30603	11	16.8051	11	30.6372	11	30.2904		11	-1.00792	11	4.88223	11	14.0992	11	37.1312	11	56.8552	11	78.7765		11	1.42627	11	2.81556	11	0.945313	11	0.341745	11	4.87109	11	28.0846		11	-0.680069	11	15.132	11	28.4195	11	47.3467
			12	3.06799	12	10.3199	12	2.48645	12	18.0945	12	32.281	12	31.7151		12	-0.928101	12	3.82248	12	15.9162	12	35.9602	12	55.9748	12	79.7037		12	0.4375	12	3.96522	12	1.02197	12	0.520945	12	6.08716	12	30.0706		12	-0.544922	12	16.3211	12	28.3492	12	48.3503
			13	3.6543	13	12.0988	13	4.34082	13	17.7449	13	33.7838	13	32.6322		13	0.689758	13	5.04123	13	15.1707	13	37.0758	13	55.2028	13	77.8619		13	0.33667	13	3.26478	13	2.53052	13	0.399118	13	6.24487	13	32.1182		13	-0.519928	13	16.3234	13	29.1402	13	48.5288
			14	3.28357	14	11.2887	14	2.94275	14	18.2109	14	33.8352	14	34.5718		14	-0.310633	14	5.63585	14	14.125	14	37.1118	14	56.7426	14	79.3743		14	0.897217	14	3.92909	14	3.0686	14	1.67964	14	7.86475	14	32.5374		14	-1.32304	14	16.3727	14	28.1016	14	48.0608
			15	3.00903	15	10.5367	15	2.66382	15	18.3173	15	34.7799	15	35.3127		15	-0.358398	15	6.3936	15	14.8431	15	38.8806	15	57.0604	15	80.2512		15	0.666748	15	4.16297	15	3.26563	15	1.62177	15	9.84106	15	33.4058		15	-0.630081	15	16.1238	15	28.2465	15	48.4456
			16	2.64966	16	10.0879	16	4.27905	16	18.3228	16	34.6435	16	35.4553		16	0.192577	16	5.58475	16	15.7867	16	38.7522	16	57.7963	16	80.1526		16	1.00635	16	2.59461	16	2.16602	16	1.72334	16	10.6082	16	33.2835		16	0.357819	16	16.4465	16	28.8012	16	47.7354
			17	3.16724	17	11.9052	17	3.87012	17	18.929	17	35.1459	17	38.5757		17	0.10371	17	7.80643	17	13.3668	17	37.9949	17	57.0177	17	80.8626		17	0.876953	17	4.08363	17	3.35547	17	3.4084	17	9.8335	17	34.3433		17	-0.6082	17	17.3453	17	29.9488	17	48.4116
			18	3.47424	18	12.4305	18	3.56775	18	19.0012	18	35.8459	18	39.9685		18	-1.69188	18	5.85786	18	14.697	18	36.8909	18	57.9537	18	81.451		18	0.173828	18	3.71791	18	2.73364	18	4.64961	18	11.7522	18	35.1292		18	-1.33516	18	15.2637	18	29.0289	18	48.0557
			19	3.57544	19	11.1761	19	3.57434	19	19.1168	19	35.3166	19	40.2939		19	-1.59841	19	4.8635	19	15.9024	19	35.5925	19	56.6908	19	79.9739		19	1.427	19	5.16126	19	3.70386	19	4.76167	19	12.5925	19	36.1283		19	-1.09492	19	16.2227	19	28.7164	19	49.2874
			20	2.34375	20	11.2262	20	4.64014	20	17.9027	20	34.9881	20	41.0959		20	1.77283	20	6.36662	20	17.2589	20	39.1716	20	56.1941	20	78.5226		20	-0.604248	20	4.79579	20	3.31714	20	5.64912	20	13.0271	20	37.8077		20	-0.528122	20	16.2453	20	27.9156	20	49.7897
			21	2.13635	21	11.5496	21	5.82092	21	19.759	21	35.5299	21	42.4717		21	0.607872	21	6.19952	21	17.2598	21	39.3406	21	58.4068	21	81.3679		21	1.21826	21	4.62708	21	3.45313	21	7.10786	21	13.6511	21	38.233		21	-0.37149	21	16.257	21	29.4187	21	48.9979
			22	3.06213	22	12.1063	22	5.91272	22	20.0854	22	36.033	22	41.5853		22	0.709118	22	7.0563	22	17.5975	22	36.5486	22	58.0751	22	83.4383		22	0.289551	22	5.53553	22	2.60083	22	6.54438	22	14.7051	22	38.5492		22	-0.567581	22	17.0684	22	29.0195	22	49.3225
			23	3.06287	23	12.9512	23	6.16077	23	19.7859	23	35.1287	23	43.6753		23	-1.75949	23	7.16294	23	17.2232	23	36.7909	23	58.4717	23	82.4948		23	0.616455	23	4.04505	23	3.28662	23	7.84565	23	16.2544	23	39.3885		23	-0.489456	23	17.2367	23	28.9617	23	47.7463
			24	0.894897	24	12.1094	24	4.86743	24	19.9766	24	36.5275	24	44.2557		24	0.0787964	24	8.54371	24	18.119	24	33.2067	24	56.6059	24	83.3798		24	-0.514893	24	5.46839	24	4.55811	24	8.99043	24	15.8738	24	39.3231		24	-1.70117	24	17.077	24	28.5813	24	47.8827
			25	1.67419	25	13.4574	25	4.328	25	19.8801	25	35.7556	25	46.5237		25	-0.0264168	25	6.53976	25	16.3696	25	37.3532	25	58.8855	25	82.5241		25	0.106689	25	3.76014	25	4.15649	25	7.96675	25	17.1582	25	39.6002		25	-1.09102	25	15.2793	25	29.5016	25	48.9503
			26	1.22534	26	12.1012	26	6.57129	26	20.3578	26	35.6717	26	47.0796		26	0.529797	26	5.06409	26	17.6067	26	39.5961	26	59.0141	26	81.5329		26	0.846436	26	6.13832	26	5.08545	26	9.18086	26	18.0554	26	41.339		26	-0.5793	26	15.7469	26	30.0551	26	47.9721
			27	1.86414	27	12.4336	27	5.42432	27	21.3961	27	36.2899	27	47.5159		27	0.612951	27	5.59888	27	17.4918	27	37.4871	27	57.2352	27	83.4996		27	-0.488281	27	5.16834	27	6.01025	27	8.27265	27	18.0923	27	42.6475		27	-1.09532	27	17.4531	27	29.2559	27	48.7042
			28	2.09448	28	12.6945	28	5.67944	28	21.1969	28	38.0548	28	49.5894		28	0.244787	28	9.03724	28	18.0504	28	39.0207	28	58.6367	28	82.5811		28	1.40356	28	4.55677	28	6.33911	28	10.9382	28	19.0183	28	42.3765		28	-0.988678	28	16.7402	28	28.927	28	47.8065
			29	1.56055	29	12.475	29	5.26233	29	20.7074	29	36.4904	29	50.2499		29	0.483459	29	7.74232	29	17.4055	29	38.2301	29	57.387	29	85.2831		29	0.6875	29	5.60365	29	6.21899	29	11.8925	29	19.2957	29	43.8404		29	-0.349213	29	16.9477	29	29.2594	29	47.7651
			30	2.20508	30	11.5945	30	6.27832	30	21.4551	30	36.1178	30	52.5217		30	-0.991102	30	7.86483	30	18.1993	30	40.4635	30	57.1829	30	86.3851		30	0.736572	30	6.01747	30	6.59253	30	13.0009	30	20.3931	30	44.1866		30	-1.75937	30	16.9277	30	29.9008	30	48.2756
			31	1.9906	31	11.8835	31	6.46741	31	20.2301	31	36.0639	31	53.2554		31	0.316992	31	9.56648	31	19.2408	31	38.8831	31	56.0875	31	86.6055		31	0.517578	31	4.31678	31	6.78662	31	12.4218	31	22.0647	31	45.7076		31	-1.59492	31	17.0277	31	29.4363	31	48.7315
			32	2.58435	32	13.2452	32	5.71619	32	21.5048	32	38.8389	32	54.1006		32	0.837023	32	7.86372	32	20.0269	32	37.1485	32	57.3199	32	84.6798		32	-0.188721	32	6.90711	32	7.50073	32	14.3808	32	21.2095	32	47.0145		32	-0.558197	32	16.4312	32	29.323	32	48.3401
			33	1.16125	33	12.4199	33	7.11462	33	21.6703	33	38.9478	33	55.4221		33	1.13298	33	6.61037	33	18.0519	33	38.2788	33	57.9837	33	83.7191		33	0.355469	33	5.9579	33	7.29346	33	14.5502	33	23.4858	33	46.9886		33	-0.364059	33	16.6301	33	29.0605	33	47.8909
			34	0.767578	34	11.519	34	7.83301	34	19.432	34	39.2572	34	57.0244		34	0.804491	34	7.63266	34	17.337	34	37.8391	34	57.8847	34	84.7712		34	0.711426	34	6.26405	34	7.09106	34	15.5893	34	24.1257	34	47.8448		34	-0.611328	34	16.0797	34	30.0441	34	48.5171
			35	1.76135	35	11.2164	35	5.37903	35	20.8406	35	39.7381	35	58.7158		35	0.107361	35	8.22125	35	19.711	35	39.0532	35	56.4749	35	87.7862		35	1.10034	35	5.99818	35	7.27979	35	15.06	35	24.0454	35	47.5597		35	-0.562103	35	16.568	35	29.5746	35	49.4706
			36	3.68323	36	12.4215	36	5.48499	36	22.2438	36	39.633	36	59.451		36	1.39609	36	8.12937	36	20.1356	36	38.0118	36	58.4528	36	87.6205		36	0.678955	36	6.84535	36	7.10352	36	16.3327	36	24.0923	36	50.0826		36	-0.676559	36	17.3438	36	29.5789	36	47.9303
			37	2.17188	37	13.498	37	7.13025	37	22.2449	37	38.7943	37	60.2162		37	-0.967299	37	8.70256	37	20.6409	37	34.9603	37	56.7954	37	86.4449		37	0.0805664	37	6.34022	37	9.8811	37	17.7038	37	25.1272	37	48.3795		37	-0.885147	37	17.3539	37	30.6305	37	48.353
			38	2.1543	38	12.9801	38	7.69629	38	21.2598	38	38.4146	38	60.9683		38	0.640881	38	9.40128	38	22.6238	38	37.8635	38	58.79	38	83.7272		38	2.24731	38	6.19691	38	9.7063	38	17.457	38	27.134	38	50.9254		38	-2.28398	38	17.3781	38	29.9496	38	48.7139
			39	3.25195	39	12.3438	39	8.83643	39	21.3022	39	40.2744	39	60.2483		39	1.37213	39	6.17016	39	20.9561	39	38.8785	39	58.5596	39	86.9781		39	0.507813	39	7.71498	39	9.74097	39	16.975	39	27.3066	39	51.3729		39	-0.922653	39	17.1773	39	30.5535	39	49.2214
			40	1.17969	40	13.3949	40	7.38806	40	21.6516	40	40.0092	40	61.0319		40	1.1625	40	8.88538	40	21.7886	40	38.3525	40	60.121	40	83.3622		40	0.881348	40	7.92518	40	9.95703	40	19.3068	40	26.9272	40	51.8004		40	-0.270706	40	16.8617	40	30.7555	40	49.542
			41	1.16284	41	12.2266	41	8.10254	41	22.7363	41	41.2959	41	61.6702		41	1.43767	41	9.08088	41	20.6871	41	39.1604	41	60.1052	41	86.1159		41	0.873535	41	6.39222	41	10.769	41	20.0773	41	28.5664	41	54.4784		41	-0.599213	41	18.1	41	30.3434	41	49.6503
			42	0.578491	42	12.3461	42	8.69238	42	22.1055	42	38.9389	42	64.7029		42	2.15115	42	8.44659	42	21.6254	42	38.8303	42	56.9233	42	88.5661		42	0.276855	42	7.87855	42	9.56323	42	19.5346	42	28.207	42	53.6241		42	-0.458984	42	17.4312	42	30.9141	42	48.9944
			43	1.93835	43	14.6289	43	8.12244	43	21.6871	43	40.6568	43	65.0029		43	0.014843	43	8.97837	43	23.5942	43	37.4852	43	59.849	43	88.0048		43	-0.883301	43	7.10877	43	9.79053	43	19.4675	43	30.7429	43	54.2804		43	-1.26993	43	17.3004	43	31.4301	43	48.8495
			44	1.80737	44	13.0313	44	7.02759	44	23.3605	44	41.3857	44	64.9534		44	-2.2719	44	8.45024	44	22.1277	44	38.0651	44	59.4249	44	87.8861		44	-0.219482	44	7.20082	44	9.99731	44	21.2792	44	30.2788	44	55.6444		44	-1.05937	44	18.0562	44	30.5773	44	50.0217
			45	1.3844	45	14.3969	45	9.37292	45	22.7747	45	42.6498	45	64.4479		45	-0.11322	45	9.88783	45	22.4375	45	40.1044	45	60.7446	45	85.8055		45	0.831787	45	7.71986	45	12.0305	45	23.0729	45	31.7883	45	57.3394		45	-0.49765	45	18.3074	45	31.6652	45	49.585
			46	-0.24646	46	14.8903	46	9.96777	46	24.134	46	42.1935	46	67.5939		46	0.922716	46	7.92577	46	21.9389	46	39.2361	46	58.6067	46	86.7904		46	-0.510498	46	8.2555	46	14.0181	46	23.2311	46	32.4243	46	57.0172		46	-0.0566406	46	17.7719	46	30.1445	46	49.1092
			47	1.13403	47	14.7086	47	8.62085	47	23.0145	47	43.2506	47	67.7748		47	-0.861134	47	7.37828	47	23.9016	47	38.7309	47	58.8424	47	89.9559		47	-0.335205	47	8.42469	47	12.2351	47	23.6997	47	32.8906	47	56.9779		47	-1.06718	47	18.7258	47	30.0105	47	49.535
			48	2.43201	48	13.3793	48	8.35059	48	22.9398	48	42.7803	48	69.1396		48	0.0641956	48	8.06589	48	21.9749	48	38.1976	48	58.7872	48	90.0651		48	0.810059	48	8.41639	48	13.0183	48	23.6569	48	32.6704	48	58.8631		48	-1.88203	48	18.0891	48	32.0008	48	49.3464
			49	1.80005	49	12.4543	49	8.73853	49	23.3805	49	42.1455	49	70.1213		49	-0.595961	49	8.97726	49	22.605	49	41.3395	49	59.6676	49	88.2462		49	1.07153	49	9.78724	49	14.5259	49	25.1335	49	33.8223	49	59.5062		49	-1.0957	49	17.0418	49	31.8344	49	49.1143
			50	1.37695	50	14.3824	50	8.87329	50	22.9484	50	42.0486	50	70.5237		50	-0.172096	50	8.65591	50	22.861	50	39.8799	50	60.9463	50	87.1528		50	-1.12964	50	8.42518	50	13.3848	50	24.4497	50	34.4563	50	60.8421		50	0.098053	50	17.6852	50	31.0402	50	49.4905
			51	0.0280762	51	14.9125	51	8.07947	51	23.4309	51	41.585	51	71.5588		51	-1.21295	51	7.28592	51	22.1339	51	39.847	51	59.6873	51	87.8623		51	0.155518	51	8.7992	51	14.7798	51	26.3574	51	35.4556	51	61.546		51	-1.14296	51	17.991	51	32.6457	51	50.2569
			52	2.09302	52	14.8134	52	9.82324	52	23.5414	52	40.3775	52	72.735		52	-2.2911	52	7.4178	52	25.7149	52	40.6946	52	59.5946	52	89.9758		52	1.61401	52	10.4208	52	14.2683	52	25.0588	52	35.3945	52	61.7804		52	-1.72539	52	18.1945	52	30.5914	52	50.0042
			53	1.85706	53	13.2535	53	9.97717	53	22.491	53	42.8959	53	73.9479		53	0.889233	53	9.38906	53	22.1348	53	41.7451	53	60.9228	53	89.4615		53	0.880859	53	7.94691	53	14.2036	53	26.8898	53	36.6028	53	63.3656		53	-0.720322	53	18.0938	53	31.1031	53	49.9858
			54	0.596558	54	13.9027	54	9.32764	54	24.609	54	42.8271	54	73.9396		54	-0.251759	54	8.63099	54	23.2966	54	42.541	54	62.2295	54	88.688		54	0.289795	54	8.47108	54	14.405	54	28.4995	54	36.3118	54	63.9447		54	-1.09532	54	18.2148	54	31.8711	54	49.3249
			55	0.541016	55	15.2992	55	7.86658	55	24.0496	55	42.9728	55	75.23		55	0.853685	55	8.36947	55	23.8213	55	40.5584	55	60.9382	55	89.7687		55	0.059082	55	8.94056	55	15.5242	55	28.673	55	37.7827	55	64.4576		55	-0.554688	55	18.0258	55	32.5496	55	49.8303
			56	1.80945	56	15.0634	56	10.4194	56	26.157	56	42.1807	56	74.6185		56	-1.59334	56	9.4354	56	24.526	56	39.7561	56	59.6766	56	90.7527		56	-0.124512	56	10.6246	56	15.3757	56	28.3796	56	38.5513	56	65.9713		56	-1.07031	56	18.4906	56	30.7312	56	48.801
			57	0.794556	57	15.8156	57	11.4647	57	26.1703	57	43.2959	57	75.6357		57	-1.99657	57	8.70573	57	26.2105	57	41.1743	57	59.2237	57	89.3883		57	0.594238	57	10.1351	57	16.7878	57	28.5834	57	38.9766	57	65.2926		57	-0.287506	57	18.025	57	30.7605	57	48.4495
			58	0.128052	58	16.55	58	9.40405	58	25.7797	58	44.6166	58	75.5564		58	-1.99816	58	9.5633	58	27.2763	58	41.629	58	58.6616	58	88.6748		58	1.03394	58	10.0485	58	16.9797	58	28.2993	58	39.822	58	65.8783		58	-0.0734405	58	18.7848	58	30.548	58	49.2807
			59	1.06482	59	16.9031	59	11.3907	59	25.4574	59	44.6638	59	78.6022		59	0.867016	59	9.12008	59	23.7511	59	42.2377	59	61.453	59	89.0928		59	-0.393799	59	9.67787	59	16.4368	59	28.7717	59	40.1306	59	67.2301		59	-0.0816498	59	17.2949	59	30.8832	59	50.5862
			60	0.701172	60	15.0367	60	11.3204	60	24.7935	60	46.2014	60	78.5088		60	-0.642298	60	9.06406	60	25.5194	60	42.2058	60	63.0049	60	90.74		60	-1.13232	60	8.78407	60	15.8215	60	29.7394	60	42.2915	60	66.4998		60	-0.642181	60	17.6176	60	30.5023	60	49.7842
			61	1.19263	61	15.9272	61	11.3182	61	25.816	61	46.2392	61	79.7952		61	0.839087	61	9.88021	61	25.594	61	38.7816	61	62.3509	61	90.3301		61	-0.875488	61	9.589	61	16.8191	61	30.3957	61	42.2117	61	68.6253		61	-1.08438	61	16.7996	61	30.3492	61	48.8932
			62	-0.167236	62	15.0859	62	13.6483	62	26.6477	62	46.4549	62	80.7952		62	0.595337	62	9.22101	62	25.4605	62	39.3609	62	59.9383	62	90.5761		62	-0.335938	62	10.6281	62	17.4858	62	31.5366	62	42.9302	62	68.3045		62	-0.280472	62	18.4996	62	30.5723	62	49.0112
			63	0.993774	63	15.668	63	11.833	63	25.423	63	46.7451	63	82.256		63	-0.490906	63	6.3479	63	26.3181	63	39.6068	63	60.1352	63	91.3153		63	0.322998	63	11.1762	63	17.7483	63	31.8933	63	43.8965	63	70.4749		63	-0.51796	63	17.1941	63	31.0184	63	49.4592
			64	1.36682	64	16.3586	64	10.9614	64	26.191	64	47.3217	64	82.4139		64	-0.610878	64	6.0056	64	25.8515	64	42.4978	64	61.5257	64	91.8374		64	0.0891113	64	10.6942	64	18.8716	64	32.7814	64	43.1294	64	70.9163		64	-0.717178	64	17.5664	64	30.6391	64	49.7538
			65	0.949585	65	16.3523	65	10.5466	65	26.5103	65	48.1475	65	82.3197		65	0.0376949	65	9.01296	65	24.0666	65	45.1856	65	62.585	65	92.519		65	0.394775	65	11.2059	65	19.4702	65	34.0683	65	44.1843	65	71.0303		65	-0.192184	65	17.8508	65	30.0856	65	49.1581
			66	0.363647	66	16.5948	66	10.8923	66	27.1852	66	47.5635	66	84.0221		66	0.755774	66	9.97781	66	23.381	66	44.7804	66	61.5936	66	91.9551		66	0.427002	66	11.0839	66	19.1492	66	34.0598	66	45.2737	66	73.255		66	-2.10429	66	18.2281	66	30.8031	66	48.719
			67	1.11414	67	15.3016	67	11.181	67	26.8395	67	47.302	67	85.7861		67	-0.0354614	67	9.94321	67	26.1877	67	43.9949	67	61.6114	67	93.5397		67	0.489502	67	10.4904	67	18.9956	67	34.55	67	45.6914	67	72.2752		67	-1.37343	67	18.1988	67	30.9434	67	49.0487
			68	0.718018	68	17.8875	68	11.1837	68	25.9039	68	46.8131	68	85.6288		68	-1.2577	68	11.9683	68	27.9153	68	45.4725	68	60.5177	68	93.6895		68	-0.162598	68	10.9118	68	20.5513	68	32.9277	68	45.9863	68	72.9112		68	-0.864456	68	17.9465	68	30.3855	68	49.76
			69	1.93555	69	15.3387	69	12.3604	69	27.394	69	46.7709	69	86.092		69	0.494726	69	9.16213	69	24.8459	69	42.5287	69	63.4863	69	93.2115		69	1.03711	69	11.5765	69	20.6128	69	35.7272	69	46.2683	69	73.2335		69	-1.00626	69	18.3707	69	30.0789	69	49.9303
			70	0.819946	70	15.7457	70	11.2323	70	28.3566	70	48.2467	70	87.2611		70	-0.254297	70	9.43032	70	23.2566	70	42.7009	70	61.3195	70	95.185		70	1.45068	70	11.5465	70	20.5923	70	36.3605	70	47.1848	70	74.471		70	-1.22461	70	18.1285	70	31.3082	70	49.6663
			71	0.396851	71	16.1207	71	12.9303	71	27.4952	71	48.5334	71	85.6194		71	0.0356312	71	9.97876	71	25.5159	71	41.2292	71	62.7943	71	92.0791		71	1.11157	71	11.0226	71	23.1411	71	36.0668	71	47.4238	71	76.2977		71	-1.42929	71	18.5461	71	31.3145	71	49.4897
			72	0.587891	72	15.9625	72	13.1842	72	28.0511	72	47.4908	72	86.3264		72	-1.59953	72	8.48738	72	26.373	72	40.172	72	63.7183	72	92.5255		72	0.709473	72	11.3102	72	22.8069	72	35.8745	72	47.5176	72	75.3697		72	-1.58008	72	17.8633	72	31.8422	72	50.8288
			73	0.0772705	73	15.4645	73	13.5233	73	28.5555	73	49.4799	73	86.6104		73	0.715624	73	9.48317	73	22.9621	73	39.4743	73	61.2367	73	92.4798		73	0.738281	73	11.8793	73	21.8699	73	37.4538	73	48.2388	73	76.7125		73	-0.820709	73	19.0934	73	32.3301	73	50.3842
			74	-0.890991	74	16.7747	74	12.52	74	28.432	74	48.517	74	88.33		74	0.0610218	74	8.7178	74	24.6012	74	41.9362	74	62.6845	74	93.5797		74	-0.0466309	74	11.434	74	21.071	74	37.7917	74	50.1919	74	76.9945		74	-1.43242	74	18.4375	74	31.0574	74	49.7327
			75	-0.571533	75	17.3098	75	13.222	75	27.891	75	50.0143	75	86.4955		75	-1.43544	75	9.91465	75	26.1424	75	42.5673	75	60.9858	75	92.946		75	0.0344238	75	12.1044	75	23.6216	75	37.6591	75	49.853	75	79.0843		75	-0.838669	75	19.3027	75	30.6578	75	49.4151
			76	0.174561	76	17.8816	76	12.1073	76	27.2145	76	51.3826	76	88.7435		76	-1.53652	76	7.72248	76	26.3437	76	44.8815	76	61.4936	76	92.2411		76	0.364014	76	12.4345	76	23.9036	76	38.8	76	51.5378	76	78.1861		76	-1.42656	76	19.077	76	31.6227	76	50.4092
			77	1.84412	77	16.4789	77	11.403	77	28.2784	77	49.6615	77	88.7424		77	-1.62127	77	7.06344	77	25.1155	77	45.3907	77	60.5547	77	92.0623		77	-1.05908	77	13.2946	77	23.6431	77	40.3769	77	51.9741	77	80.1395		77	-1.45898	77	18.0809	77	31.2848	77	50.8171
			78	-0.46521	78	18.5277	78	11.6967	78	28.2996	78	51.2185	78	88.8541		78	0.72213	78	8.89014	78	25.9917	78	41.2952	78	62.26	78	94.3439		78	0.691895	78	12.3422	78	23.8257	78	40.3505	78	52.6431	78	81.6822		78	-1.16837	78	18.5727	78	31.6336	78	50.821
			79	1.35632	79	19.1469	79	12.0377	79	30.0172	79	53.0818	79	89.7194		79	0.604382	79	6.72114	79	28.8526	79	42.3499	79	65.8573	79	94.6345		79	1.49658	79	10.859	79	23.2749	79	40.5788	79	52.7478	79	80.3468		79	-0.430466	79	19.7285	79	31.8062	79	50.2737
			80	0.203857	80	19.3695	80	13.7123	80	29.3521	80	51.9162	80	90.7581		80	0.250341	80	8.40898	80	26.9351	80	43.4936	80	61.9446	80	93.5797		80	-0.284668	80	11.9418	80	24.9741	80	40.3093	80	54.4902	80	80.5106		80	-0.804688	80	19.0742	80	30.9281	80	50.4151
			81	1.47729	81	17.7445	81	12.0549	81	29.1855	81	52.315	81	93.4928		81	-1.46146	81	8.01099	81	28.0036	81	43.3544	81	61.0128	81	94.3298		81	-0.993408	81	12.2714	81	24.5444	81	40.1467	81	53.1921	81	81.108		81	-1.70117	81	18.3645	81	31.7906	81	50.394
			82	2.17114	82	17.007	82	13.5553	82	29.2137	82	51.5568	82	92.8698		82	0.140844	82	8.35519	82	27.2241	82	43.1829	82	61.2686	82	95.802		82	-0.535156	82	12.1703	82	25.7246	82	40.9394	82	55.6262	82	83.3529		82	-0.729294	82	18.6422	82	31.2723	82	50.4046
			83	1.04297	83	19.1406	83	14.7377	83	28.7961	83	53.0791	83	93.6796		83	0.705467	83	10.1413	83	26.9713	83	42.1463	83	61.2037	83	96.2787		83	0.849609	83	13.1757	83	26.4875	83	41.7585	83	55.0183	83	84.9127		83	-0.940628	83	19.8699	83	31.8875	83	51.3159
			84	0.961304	84	20.2687	84	15.1967	84	29.0875	84	53.7912	84	92.4456		84	0.80703	84	9.01503	84	28.2575	84	43.2362	84	62.6484	84	93.4918		84	0.630859	84	11.7457	84	25.687	84	43.1726	84	55.2478	84	83.411		84	-0.0382843	84	20.2813	84	31.7937	84	51.6436
			85	1.43872	85	17.8684	85	13.5858	85	29.0891	85	52.3162	85	92.2769		85	1.17726	85	7.14627	85	27.4262	85	42.0976	85	62.0529	85	92.9936		85	-0.723389	85	13.318	85	25.9465	85	42.3789	85	55.6919	85	84.6529		85	-0.831253	85	19.2504	85	31.8445	85	49.6831
			86	1.88403	86	17.8594	86	13.0756	86	29.6949	86	54.088	86	94.5209		86	-0.308094	86	9.88735	86	27.7319	86	42.3829	86	61.7812	86	95.4013		86	-2.17505	86	13.5519	86	26.6262	86	42.478	86	56.4954	86	85.7471		86	-1.54219	86	18.4234	86	31.582	86	50.5639
			87	2.12341	87	19.2113	87	12.5924	87	31.5012	87	54.2174	87	95.5096		87	0.85083	87	9.16483	87	27.2058	87	41.7558	87	61.6003	87	95.4759		87	0.0300293	87	12.2218	87	26.8125	87	43.9382	87	56.8008	87	85.6627		87	-1.05507	87	19.3027	87	32.1211	87	50.4866
			88	2.42578	88	21.1884	88	14.7205	88	31.882	88	54.3697	88	94.5026		88	-0.721962	88	10.1046	88	27.026	88	42.4703	88	62.2879	88	95.0331		88	0.606201	88	13.6583	88	27.2839	88	44.0156	88	56.481	88	86.2537		88	-0.815628	88	19.3672	88	31.7312	88	51.0542
			89	0.962524	89	19.4554	89	15.5752	89	30.7504	89	54.0852	89	94.7795		89	1.26914	89	9.45968	89	28.4468	89	41.725	89	62.0792	89	96.0746		89	0.800781	89	13.4164	89	26.3289	89	44.9038	89	58.2234	89	86.7191		89	-0.64296	89	19.7566	89	32.3402	89	51.0319
			90	1.28784	90	17.9719	90	13.0674	90	30.4742	90	54.392	90	95.1847		90	1.44084	90	9.45381	90	25.4401	90	42.185	90	61.4957	90	95.7111		90	0.656982	90	14.3016	90	28.136	90	45.0266	90	58.5686	90	88.0076		90	-0.766403	90	19.5316	90	31.3965	90	50.0538
			91	0.922241	91	17.05	91	11.6661	91	30.2614	91	54.2209	91	95.3218		91	0.613586	91	10.0971	91	27.1266	91	40.5783	91	62.6754	91	94.9614		91	-0.692139	91	13.4474	91	27.4226	91	44.9807	91	58.1394	91	87.6358		91	-0.618347	91	18.1699	91	31.9422	91	50.8538
			92	0.720703	92	19.6398	92	14.3069	92	32.4617	92	55.5103	92	95.9869		92	0.929857	92	10.2204	92	29.2615	92	40.0476	92	59.0633	92	96.0538		92	0.227295	92	12.4938	92	28.5142	92	45.5959	92	60.8579	92	88.1431		92	-0.739059	92	20.1902	92	31.191	92	50.3362
			93	1.27417	93	19.1875	93	13.2283	93	31.4613	93	55.024	93	95.7858		93	2.2635	93	10.8187	93	29.2149	93	40.6154	93	61.7415	93	93.9966		93	0.191895	93	14.2084	93	27.5781	93	46.7226	93	59.7546	93	89.2069		93	-0.491791	93	20.5996	93	31.3336	93	50.4249
			94	2.09875	94	18.5398	94	13.4108	94	30.4324	94	55.5557	94	97.5768		94	0.737841	94	11.255	94	28.5866	94	41.0267	94	62.6876	94	97.2437		94	0.137451	94	12.4838	94	28.8362	94	46.7651	94	61.1809	94	89.6729		94	-0.853119	94	19.7266	94	31.35	94	49.3733
			95	0.859375	95	19.2336	95	13.6329	95	30.9554	95	57.4256	95	97.1572		95	-1.35006	95	9.62488	95	27.3826	95	40.8901	95	60.0581	95	95.7079		95	-0.396973	95	14.0309	95	28.98	95	47.5078	95	61.3677	95	90.5037		95	-0.950394	95	19.3477	95	30.9965	95	49.9854
			96	1.27234	96	21.3527	96	15.4459	96	30.9762	96	58.1435	96	97.9236		96	1.02952	96	8.67368	96	27.248	96	41.9579	96	62.2284	96	95.0449		96	0.759766	96	14.4484	96	28.457	96	47.6174	96	61.2871	96	91.2315		96	-0.404297	96	19.502	96	31.7723	96	50.2315
			97	2.54297	97	20.4363	97	16.556	97	32.8473	97	56.1971	97	97.3619		97	-0.0119762	97	8.26188	97	27.4186	97	41.5648	97	62.7952	97	98.959		97	0.0292969	97	15.1098	97	30.1484	97	48.6147	97	63.2417	97	92.1429		97	-0.283981	97	18.6023	97	31.5437	97	50.1112
			98	2.02808	98	20.0691	98	16.4104	98	32.7054	98	56.0928	98	97.7792		98	2.00848	98	9.39271	98	28.1224	98	40.7103	98	61.9689	98	95.9608		98	-0.446045	98	13.7496	98	30.062	98	48.4934	98	62.7546	98	91.6908		98	-0.823822	98	18.9762	98	31.0672	98	50.0112
			99	2.29016	99	19.4691	99	15.5475	99	33.1672	99	56.3799	99	98.8193		99	2.44266	99	10.5948	99	29.6163	99	41.1119	99	61.6603	99	95.769		99	-0.634766	99	13.8934	99	29.8855	99	48.6804	99	63.303	99	93.6854		99	-1.12227	99	18.9496	99	31.55	99	49.9018
			100	-0.22229	100	19.179	100	14.1776	100	31.2867	100	57.0255	100	98.4576		100	-0.720375	100	8.85697	100	28.1554	100	42.3491	100	61.1661	100	96.5515		100	0.391357	100	14.6181	100	29.3396	100	49.2819	100	64.2896	100	92.4429		100	-0.617188	100	18.9305	100	31.4992	100	50.0901
			101	0.497681	101	20.3375	101	15.2993	101	33.0348	101	56.9424	101	100.323		101	-0.680384	101	8.34154	101	26.7832	101	40.988	101	61.3154	101	96.5393		101	0.246582	101	14.0204	101	30.9973	101	49.916	101	64.8052	101	94.2506		101	-0.182816	101	18.768	101	32.0668	101	50.5276
			102	0.783203	102	20.2441	102	18.2651	102	32.9305	102	58.1682	102	100.682		102	-0.0267334	102	9.18498	102	28.3083	102	43.7424	102	63.4655	102	96.0086		102	0.840576	102	15.0297	102	31.73	102	50.1596	102	65.5117	102	94.0211		102	-1.07304	102	18.1895	102	32.0203	102	50.8217
			103	0.933228	103	20.016	103	18.4537	103	33.1262	103	57.715	103	99.512		103	1.42656	103	7.76517	103	28.516	103	42.6008	103	64.5135	103	97.0674		103	0.214111	103	14.5805	103	31.144	103	48.2265	103	65.5977	103	95.4049		103	-1.48906	103	18.834	103	30.7758	103	50.1831
			104	1.00854	104	19.9691	104	15.7561	104	33.7441	104	57.9275	104	100.429		104	2.48995	104	8.84031	104	27.601	104	42.4791	104	63.8058	104	94.6883		104	-0.293701	104	14.2494	104	31.9448	104	51.0353	104	65.4661	104	95.8624		104	-0.885941	104	18.2398	104	32.0805	104	50.6604
			105	0.52771	105	21.1298	105	12.7057	105	32.7347	105	56.8166	105	101.718		105	0.200195	105	8.67416	105	27.056	105	38.9385	105	65.5903	105	97.8835		105	-0.0996094	105	15.6161	105	32.416	105	50.9467	105	66.0059	105	95.8792		105	-0.65274	105	18.9695	105	32.7078	105	51.2217
			106	3.26477	106	21.9352	106	11.6251	106	32.3738	106	56.9165	106	101.825		106	1.2839	106	11.4417	106	29.8587	106	43.9973	106	65.2138	106	97.8139		106	-0.206543	106	15.8869	106	33.2083	106	51.1081	106	67.5349	106	97.5347		106	-0.116791	106	18.8199	106	33.3539	106	50.5612
			107	4.93665	107	22.4565	107	15.401	107	33.7875	107	57.8482	107	103.314		107	1.48544	107	10.388	107	30.4568	107	39.7931	107	64.1941	107	96.9446		107	-0.620605	107	16.525	107	32.5464	107	50.9636	107	68.6816	107	98.1951		107	-1.2332	107	18.6781	107	31.5141	107	51.3928
			108	3.06763	108	20.1934	108	17.0186	108	33.741	108	59.5096	108	101.511		108	-0.336975	108	10.6262	108	28.4419	108	42.2266	108	64.2114	108	98.2282		108	-0.115967	108	17.1137	108	33.3035	108	49.85	108	69.156	108	97.0604		108	-1.48164	108	19.4547	108	31.4586	108	50.5561
			109	2.54834	109	20.7054	109	17.933	109	32.8702	109	61.5154	109	100.681		109	-0.0045166	109	10.286	109	27.7339	109	40.5	109	63.6793	109	96.6392		109	-0.544922	109	15.3688	109	34.3347	109	53.2089	109	69.114	109	99.0303		109	-0.911331	109	19.7332	109	32.432	109	51.042
			110	3.32727	110	21.7316	110	15.7131	110	31.8184	110	60.4037	110	102.607		110	2.55787	110	10.0097	110	30.4528	110	40.2533	110	64.2663	110	96.0599		110	0.0808105	110	15.068	110	33.906	110	53.6967	110	69.3625	110	99.4234		110	-1.06993	110	19.3199	110	33.2457	110	51.8928
			111	3.76367	111	20.5277	111	14.9838	111	32.0605	111	58.058	111	104.063		111	0.73546	111	10.352	111	28.6256	111	41.9625	111	62.9907	111	97.2969		111	-0.379639	111	16.0504	111	34.3757	111	52.2136	111	70.1589	111	100.704		111	-0.249603	111	18.9273	111	32.8469	111	52.2815
			112	4.41882	112	22.0323	112	15.7639	112	32.4547	112	58.5732	112	103.678		112	2.17606	112	11.3494	112	27.6633	112	41.2698	112	62.1514	112	95.6592		112	0.627441	112	14.9559	112	33.9038	112	52.8105	112	70.1672	112	99.6737		112	0.602341	112	18.7578	112	31.8262	112	51.9487
			113	3.44958	113	20.6656	113	16.8873	113	33.4207	113	58.5802	113	102.818		113	0.249548	113	10.1078	113	28.0712	113	40.7941	113	61.4108	113	97.0196		113	0.899658	113	15.2777	113	33.4109	113	53.6511	113	70.3242	113	101.274		113	-1.25391	113	20.0418	113	32.5102	113	51.635
			114	5.3645	114	21.1445	114	17.5693	114	31.696	114	60.8623	114	104.47		114	-0.664673	114	9.83911	114	28.9705	114	40.1554	114	63.4011	114	95.5611		114	1.32056	114	16.0294	114	34.845	114	54.2453	114	70.7703	114	100.893		114	-1.16797	114	20.2387	114	32.7973	114	50.3639
			115	3.44409	115	21.5031	115	15.2826	115	33.7965	115	60.0916	115	105.051		115	0.971594	115	10.4912	115	27.1525	115	41.6218	115	64.087	115	96.127		115	1.05249	115	16.1537	115	35.1777	115	54.4843	115	72.219	115	100.996		115	-1.49649	115	20.5645	115	33.8609	115	51.1303
			116	3.33789	116	20.0957	116	14.2181	116	33.8965	116	60.731	116	102.764		116	0.28446	116	9.88688	116	28.2676	116	43.9927	116	63.9267	116	93.6233		116	-0.487549	116	15.9572	116	34.2603	116	55.7644	116	71.5249	116	102.127		116	-0.1996	116	20.0711	116	32.407	116	51.4991
			117	3.17896	117	21.2957	117	14.9932	117	32.7988	117	61.1939	117	104.256		117	1.24422	117	11.6169	117	29.4346	117	42.5592	117	63.9078	117	95.3688		117	-0.160889	117	16.6076	117	36.5891	117	55.5227	117	72.0371	117	102.392		117	-0.278122	117	20.9	117	33.132	117	51.5764
			118	2.12024	118	19.9594	118	16.4447	118	33.3503	118	60.4303	118	103.931		118	0.933508	118	10.7278	118	29.657	118	41.8153	118	63.4732	118	98.0835		118	-1.14282	118	15.9877	118	34.968	118	56.1948	118	72.4851	118	102.407		118	-2.15157	118	19.8582	118	32.4516	118	51.0881
			119	3.70227	119	22.175	119	16.5787	119	33.7246	119	60.9541	119	106.273		119	-0.385218	119	9.43889	119	28.3484	119	43.356	119	64.4648	119	97.8937		119	0.0620117	119	16.9161	119	35.9685	119	55.8872	119	73.7	119	102.842		119	-1.12227	119	19.6266	119	32.9418	119	50.61
			120	3.36475	120	21.4716	120	16.2487	120	34.2358	120	60.7658	120	105.625		120	0.365234	120	8.65892	120	27.4648	120	41.9021	120	63.4517	120	96.9192		120	0.126221	120	16.3922	120	36.1284	120	55.041	120	75.3237	120	103.604		120	-0.85585	120	19.6586	120	32.6047	120	51.9553
			121	2.70081	121	22.0469	121	15.8186	121	33.2784	121	61.9857	121	106.024		121	-0.0786266	121	7.91196	121	29.6706	121	43.4276	121	63.137	121	95.5901		121	-0.309814	121	17.1688	121	37.3586	121	56.4909	121	74.45	121	103.898		121	-0.76445	121	19.7191	121	32.9848	121	52.1854
			122	3.52234	122	22.7469	122	16.3907	122	32.8699	122	62.9149	122	106.37		122	0.116882	122	7.15691	122	27.8473	122	42.3261	122	66.5383	122	94.637		122	-0.150879	122	17.195	122	38.2258	122	55.7226	122	74.8594	122	104.811		122	-0.0222626	122	19.343	122	31.9102	122	51.3796
			123	2.55347	123	21.075	123	14.7631	123	33.2965	123	61.8059	123	106.514		123	0.578039	123	10.0713	123	26.9635	123	44.5519	123	64.0798	123	96.5074		123	0.202881	123	16.5121	123	37.459	123	56.1667	123	75.1426	123	106.318		123	-1.03946	123	21.302	123	31.7297	123	50.8549
			124	2.11755	124	22.327	124	14.1268	124	33.0341	124	61.286	124	108.479		124	-0.224939	124	10.4709	124	28.3706	124	43.1046	124	63.9561	124	99.4552		124	-1.2312	124	17.9215	124	38.6973	124	56.1081	124	76.8772	124	105.848		124	-1.43867	124	19.9457	124	32.5668	124	51.6092
			125	1.88403	125	21.6426	125	15.7474	125	34.2617	125	61.9669	125	106.217		125	-1.13837	125	11.4549	125	29.6438	125	46.3272	125	64.1779	125	95.8115		125	-1.34814	125	16.4728	125	38.2815	125	56.1738	125	77.4878	125	106.628		125	-0.0453186	125	19.7922	125	31.9012	125	51.0374
			126	2.23914	126	21.927	126	18.1166	126	33.8707	126	62.9654	126	106.827		126	-1.57763	126	10.9487	126	27.2022	126	43.8414	126	63.7843	126	98.0983		126	0.178467	126	17.0861	126	37.2078	126	56.9506	126	77.0339	126	106.046		126	0.52774	126	20.2773	126	32.4106	126	51.2159
			127	2.8656	127	22.2122	127	16.8955	127	34.5004	127	63.0213	127	107.496		127	-0.236048	127	9.0693	127	29.8845	127	41.1343	127	63.1207	127	96.1762		127	1.06128	127	16.954	127	38.6147	127	58.1376	127	77.3333	127	106.877		127	-0.650009	127	21.1551	127	31.2406	127	51.0483
			128	3.45654	128	22.957	128	18.8678	128	33.7297	128	61.6455	128	107.383		128	1.02031	128	8.99106	128	29.0151	128	43.1686	128	62.1782	128	97.2421		128	-1.23462	128	16.9332	128	39.1985	128	58.2893	128	77.894	128	108.105		128	-0.527344	128	20.2578	128	31.8836	128	50.962
			129	1.82495	129	22.557	129	18.2561	129	32.9698	129	63.0559	129	106.654		129	1.50432	129	10.419	129	27.1663	129	44.2599	129	62.5819	129	98.5197		129	-0.646484	129	17.2101	129	39.4304	129	57.8212	129	78.2759	129	108.327		129	-0.581253	129	20.557	129	31.5621	129	50.96
			130	3.4668	130	22.5137	130	17.4451	130	33.9918	130	62.0786	130	106.369		130	-0.131311	130	11.8815	130	27.6141	130	43.6632	130	65.4693	130	96.8978		130	-0.0678711	130	16.6251	130	38.8352	130	58.2609	130	79.1772	130	108.894		130	0.368362	130	20.6644	130	32.6141	130	49.9764
			131	3.37109	131	22.2328	131	15.79	131	33.891	131	60.463	131	108.079		131	-0.229858	131	9.88275	131	28.4311	131	42.0798	131	65.8461	131	97.3223		131	-0.173096	131	17.5387	131	39.1477	131	58.9277	131	80.2085	131	107.914		131	-0.245316	131	20.6207	131	32.0066	131	50.7542
			132	4.83984	132	21.4824	132	15.6794	132	33.4855	132	62.7253	132	108.915		132	0.711021	132	9.78119	132	28.5936	132	41.0693	132	62.8262	132	98.8773		132	-1.83374	132	18.4266	132	39.0227	132	58.4309	132	80.5366	132	107.729		132	-0.9086	132	20.5031	132	31.9191	132	50.9139
			133	3.10815	133	21.6696	133	17.8881	133	35.1945	133	63.3057	133	107.914		133	-0.296509	133	9.32463	133	26.3781	133	42.1387	133	63.5055	133	98.1552		133	-0.541504	133	16.8322	133	40.0005	133	59.9956	133	81.0767	133	109.836		133	0.146881	133	20.4336	133	32.5641	133	50.8526
			134	3.30078	134	23.1305	134	18.2412	134	35.6469	134	63.4174	134	108.008		134	-1.84724	134	9.6482	134	28.0128	134	41.0277	134	62.8206	134	98.3729		134	1.32178	134	17.1898	134	40.1731	134	59.5996	134	80.6218	134	110.176		134	-0.37149	134	20.1113	134	33.2809	134	50.5206
			135	5.46838	135	25.1392	135	17.6157	135	35.2957	135	61.6326	135	107.401		135	-0.588501	135	10.3504	135	29.2198	135	45.3122	135	63.4335	135	95.8918		135	-0.490723	135	17.2023	135	42.3235	135	59.5214	135	81.105	135	110.009		135	-0.128128	135	20.1359	135	32.4789	135	50.9186
			136	4.58044	136	23.4758	136	14.6661	136	35.3988	136	62.2178	136	109.407		136	1.34182	136	10.3209	136	27.349	136	46.0671	136	64.0881	136	95.6309		136	-1.37427	136	17.2465	136	40.3652	136	60.4238	136	82.0737	136	110.544		136	-0.564453	136	20.2789	136	32.2789	136	50.0389
			137	2.28711	137	23.0043	137	17.0333	137	34.5637	137	62.5813	137	110.074		137	3.7498	137	10.2068	137	25.2528	137	43.1859	137	64.5477	137	98.9336		137	-0.642334	137	18.0988	137	41.3613	137	60.1896	137	81.6538	137	111.096		137	-0.105469	137	18.9305	137	32.2797	137	50.1213
			138	4.17773	138	23.3098	138	16.1517	138	35.8531	138	62.1232	138	108.493		138	1.10204	138	10.162	138	27.1124	138	39.6647	138	65.3556	138	99.2454		138	-0.416504	138	17.3195	138	42.7844	138	60.8991	138	83.3823	138	111.209		138	-0.851181	138	19.1594	138	31.2941	138	50.6253
			139	3.90125	139	23.9637	139	16.5479	139	35.5227	139	63.2462	139	108.58		139	-0.898268	139	10.5673	139	26.7624	139	42.0793	139	63.7123	139	97.6234		139	0.458496	139	16.941	139	42.7151	139	60.8659	139	83.7122	139	110.939		139	0.0437469	139	20.1617	139	32.6906	139	50.9421
			140	3.93909	140	24.5488	140	15.026	140	35.5438	140	63.6486	140	106.967		140	-0.0207043	140	9.28353	140	28.5166	140	43.423	140	64.4516	140	96.1081		140	1.59033	140	18.3239	140	41.9773	140	61.5944	140	84.3203	140	112.666		140	-1.09337	140	19.7133	140	32.8258	140	51.719
			141	3.36804	141	24.2188	141	14.4323	141	36.2668	141	63.21	141	109.021		141	0.139732	141	10.1828	141	29.6687	141	45.2095	141	63.9799	141	96.8257		141	0.775879	141	18.4918	141	43.0144	141	61.2182	141	84.4863	141	111.948		141	-0.387894	141	19.85	141	32.7406	141	51.137
			142	3.98279	142	23.5844	142	14.749	142	35.7598	142	64.1721	142	107.959		142	0.624218	142	10.2885	142	30.339	142	43.6291	142	64.2261	142	97.1309		142	-0.376465	142	18.5861	142	41.6145	142	63.1245	142	83.3047	142	111.706		142	-0.257034	142	19.5168	142	32.4871	142	51.0881
			143	3.46021	143	24.4297	143	15.8049	143	37.2935	143	65.2935	143	107.36		143	-0.803688	143	11.0442	143	29.527	143	42.6359	143	64.769	143	97.1502		143	-0.601807	143	19.5289	143	42.6309	143	61.5109	143	85.1614	143	111.739		143	-0.513672	143	19.9402	143	32.1051	143	51.242
			144	3.33752	144	25.5417	144	13.5955	144	39.0472	144	64.6377	144	108.435		144	-2.52835	144	11.715	144	30.7799	144	41.9722	144	63.3192	144	97.8815		144	-0.0964355	144	18.182	144	43.4375	144	60.9501	144	85.0598	144	111.899		144	0.388672	144	19.7617	144	32.9125	144	51.8112
			145	3.89343	145	24.6746	145	14.824	145	37.7083	145	64.5294	145	108.791		145	0.759741	145	11.6215	145	29.7566	145	41.3527	145	63.174	145	97.5127		145	0.435547	145	18.506	145	42.7888	145	62.7385	145	86.2031	145	113.392		145	-0.937103	145	20.1602	145	32.9484	145	52.117
			146	4.35974	146	24.0441	146	14.8165	146	36.8375	146	65.6759	146	107.273		146	0.0711784	146	10.9928	146	28.8364	146	42.1722	146	62.0329	146	97.7002		146	-1.01392	146	18.6984	146	43.052	146	62.466	146	85.7378	146	113.092		146	-0.600784	146	20.0027	146	32.5832	146	51.2553
			147	4.39685	147	24.0778	147	14.3026	147	37.0441	147	65.0537	147	107.457		147	-0.876368	147	9.83451	147	29.1914	147	41.8153	147	63.4229	147	96.3103		147	-0.222168	147	17.9703	147	44.8477	147	64.0058	147	86.2168	147	112.698		147	-0.922653	147	20.1641	147	31.9227	147	51.1921
			148	5.04688	148	24.1105	148	15.0151	148	38.1047	148	63.7971	148	107.855		148	2.05736	148	9.57298	148	27.1814	148	44.8702	148	62.6373	148	96.9674		148	-0.436035	148	18.577	148	44.5085	148	63.725	148	87.0422	148	113.168		148	-1.27266	148	19.1348	148	33.1633	148	51.0889
			149	5.39685	149	24.7344	149	17.0919	149	37.1199	149	64.5287	149	108.874		149	0.499168	149	9.66852	149	26.1902	149	41.8813	149	62.0379	149	98.8071		149	0.269287	149	18.9684	149	44.2903	149	63.2363	149	87.03	149	113.728		149	-0.678909	149	19.9766	149	33.1961	149	51.1901
			150	6.29956	150	24.2848	150	14.5931	150	38.516	150	64.8087	150	109.283		150	0.750694	150	11.1945	150	28.422	150	42.8517	150	63.3102	150	97.0679		150	0.302734	150	19.3192	150	43.8184	150	62.3164	150	89.0261	150	113.591		150	-0.160934	150	19.6953	150	32.7883	150	51.7717
			151	3.08093	151	24.098	151	13.6694	151	39.9266	151	65.0692	151	108.754		151	0.313976	151	12.1512	151	29.105	151	41.2379	151	62.6205	151	96.1762		151	0.391357	151	19.5516	151	44.5996	151	62.789	151	88.0579	151	113.096		151	-0.423431	151	19.8414	151	32.8961	151	51.9077
			152	2.72229	152	25.6172	152	14.1569	152	38.5594	152	65.3756	152	110.282		152	1.56478	152	10.8512	152	29.4469	152	40.9083	152	62.0984	152	97.6722		152	0.231201	152	17.0902	152	43.6824	152	63.1962	152	87.6738	152	114.137		152	-0.758987	152	19.6805	152	32.6453	152	52.0046
			153	4.25269	153	24.7397	153	16.1146	153	38.5582	153	64.3682	153	109.962		153	1.89724	153	9.64059	153	29.7154	153	39.2981	153	63.2811	153	98.8224		153	0.919922	153	19.5302	153	45.479	153	63.5659	153	89.5261	153	113.995		153	-0.230469	153	20.4711	153	32.7203	153	51.3385
			154	3.75195	154	23.9375	154	15.0155	154	39.9457	154	64.3537	154	108.267		154	1.66984	154	11.0249	154	27.053	154	43.1635	154	62.8312	154	96.6129		154	0.444824	154	19.2828	154	44.9817	154	65.0725	154	88.8098	154	114.414		154	-0.51329	154	21.8531	154	33.2297	154	52.3893
			155	3.24573	155	25.0348	155	14.6897	155	40.5961	155	64.4795	155	109.976		155	0.825756	155	11.59	155	27.3496	155	41.705	155	62.1233	155	97.3172		155	0.760254	155	18.8239	155	46.616	155	63.9706	155	89.5747	155	116.08		155	-0.364838	155	21.6016	155	33.5672	155	51.5921
			156	3.47925	156	25.3633	156	14.5479	156	39.6238	156	64.6427	156	111.401		156	-0.712915	156	11.6601	156	27.6989	156	44.8915	156	62.1787	156	98.0708		156	-1.65967	156	17.2189	156	45.8386	156	63.5573	156	90.522	156	115.502		156	-1.17929	156	20.2543	156	32.3703	156	53.0815
			157	3.14844	157	26.5219	157	13.2354	157	38.516	157	65.1205	157	111.399		157	0.268749	157	11.5692	157	28.6663	157	41.0704	157	62.7144	157	97.2862		157	-0.75	157	19.5665	157	44.98	157	63.7929	157	91.4009	157	115.111		157	0.0832062	157	20.4977	157	31.75	157	52.1198
			158	3.86023	158	24.1855	158	14.7697	158	39.3699	158	63.7279	158	111.509		158	1.31786	158	9.96812	158	30.9844	158	41.1861	158	64.7676	158	98.3506		158	0.936279	158	19.746	158	46.0293	158	64.2136	158	90.3594	158	114.45		158	-0.454681	158	20.6055	158	31.9949	158	51.6944
			159	4.95117	159	24.652	159	14.3795	159	39.3477	159	65.1916	159	110.653		159	-0.115126	159	10.1459	159	29.1752	159	43.4266	159	63.1491	159	97.4513		159	-0.223877	159	19.1251	159	46.5176	159	66.0988	159	90.7305	159	117.35		159	-0.571091	159	20.734	159	32.5371	159	51.6366
			160	4.55469	160	25.3973	160	14.1764	160	38.1855	160	63.1127	160	110.746		160	0.0870476	160	10.0764	160	30.7189	160	41.6883	160	64.7071	160	95.9837		160	0.851563	160	19.0734	160	47.5454	160	66.1542	160	91.9636	160	116.903		160	-0.533981	160	20.7211	160	33.3191	160	51.0042
			161	4.05505	161	24.8809	161	12.3818	161	39.4703	161	63.0963	161	110.772		161	0.0646725	161	9.1058	161	28.0448	161	44.2701	161	65.2657	161	98.0581		161	-1.72461	161	20.7157	161	47.4065	161	66.0026	161	92.7046	161	116.477		161	-0.752731	161	20.7508	161	32.3637	161	51.3288
			162	4.32703	162	25.0804	162	12.9841	162	40.5941	162	63.9763	162	111.353		162	-0.181776	162	9.62773	162	28.4347	162	43.2417	162	64.3785	162	97.3076		162	-0.059082	162	18.9113	162	45.9875	162	65.8444	162	93.4155	162	117.623		162	-1.05782	162	20.5668	162	32.4137	162	51.5753
			163	6.15906	163	24.9078	163	14.7272	163	41.3022	163	63.7451	163	110.811		163	0.0748291	163	9.39684	163	31.2882	163	42.2271	163	63.8185	163	99.6196		163	0.00708008	163	18.5785	163	47.5522	163	66.8359	163	92.7351	163	117.233		163	-0.105072	163	21.5527	163	33.1375	163	51.5026
			164	7.93445	164	24.8665	164	13.5537	164	41.2614	164	68.2326	164	110.902		164	-0.704187	164	11.2656	164	28.3784	164	41.9503	164	61.5347	164	99.35		164	0.526855	164	19.1942	164	46.4949	164	66.6603	164	93.0488	164	117.717		164	-0.973038	164	21.0113	164	32.8422	164	51.8581
			165	5.64453	165	26.4098	165	14.0311	165	42.5867	165	68.3596	165	110.504		165	-0.28318	165	12.4223	165	28.316	165	41.8746	165	63.5747	165	96.976		165	-0.507813	165	20.5204	165	46.7876	165	65.7253	165	94.2517	165	116.694		165	-0.854691	165	20.7293	165	32.2352	165	50.4936
			166	3.59839	166	25.8164	166	14.5912	166	40.2367	166	70.3803	166	111.249		166	0.0716553	166	11.3053	166	28.4682	166	44.5256	166	64.4309	166	97.92		166	-0.148438	166	20.7548	166	47.4329	166	66.4186	166	94.7065	166	118.668		166	-1.44531	166	21.3715	166	32.6984	166	50.9272
			167	-3.05042	167	26.8011	167	13.6229	167	45.1688	167	94.5232	167	115.614		167	0.719749	167	11.5119	167	27.7127	167	42.4648	167	64.0433	167	97.8875		167	-0.585205	167	20.2494	167	48.4246	167	65.9453	167	93.196	167	118.473		167	0.042572	167	21.4695	167	31.6094	167	51.3471
			168	-9.81909	168	24.5673	168	15.885	168	11.9867	168	41.5451	168	112.318		168	0.562328	168	10.6689	168	30.7143	168	41.5741	168	63.3529	168	99.0428		168	-1.35474	168	20.4977	168	47.344	168	67.3557	168	95	168	118.467		168	-0.214447	168	20.9109	168	32.3094	168	51.0682
			169	-10.8066	169	23.2328	169	25.3987	169	-44.527	169	20.5557	169	130.024		169	-0.842884	169	11.4706	169	26.7229	169	41.8879	169	60.0565	169	97.5971		169	0.461426	169	20.4266	169	48.1626	169	66.1745	169	94.9641	169	117.023		169	-1.14063	169	20.3973	169	33.2391	169	51.0862
			170	-5.13977	170	20.5746	170	-6.73535	170	-45.3773	170	30.1658	170	98.8369		170	-4.48945	170	5.37337	170	74.2166	170	68.9071	170	48.1117	170	99.2189		170	1.21021	170	19.7003	170	48.1321	170	66.353	170	96.3633	170	118.035		170	-1.06679	170	20.6289	170	32.9691	170	50.9952
			171	-2.95349	171	13.9753	171	-48.4843	171	-13.0773	171	49.6252	171	79.2975		171	37.0969	171	39.4527	171	125.273	171	153.332	171	147.801	171	97.5463		171	0.921143	171	19.4547	171	50.0298	171	65.8847	171	95.6133	171	118.487		171	-1.5004	171	21.1527	171	32.8211	171	51.2295
			172	-2.93518	172	12.5602	172	-48.2412	172	17.452	172	67.5028	172	79.5475		172	42.0124	172	58.5789	172	131.222	172	171.718	172	161.992	172	103.819		172	-0.874512	172	20.8097	172	48.7749	172	67.0832	172	95.3296	172	118.971		172	-0.898438	172	22.154	172	33.2654	172	52.2541
			173	-2.6969	173	14.6914	173	-25.2764	173	40.6147	173	79.8938	173	90.9752		173	37.0429	173	52.7578	173	106.082	173	141.153	173	146.315	173	66.0274		173	-0.374268	173	20.8024	173	48.1587	173	69.0246	173	95.7566	173	118.819		173	-0.570313	173	21.3254	173	32.541	173	53.2651
			174	-3.83716	174	17.9792	174	-0.0549316	174	52.0691	174	87.8513	174	99.7322		174	27.4174	174	38.1919	174	76.1869	174	105.87	174	120.368	174	38.1327		174	0.468262	174	20.4567	174	50.0879	174	67.3068	174	97.0388	174	118.437		174	-1.18517	174	23.5452	174	33.9654	174	51.2654
			175	-1.88049	175	20.6727	175	17.6908	175	54.8633	175	93.1892	175	108.847		175	16.6879	175	30.5202	175	56.7448	175	78.6153	175	96.6347	175	40.1534		175	0.442871	175	21.7836	175	49.3984	175	66.4562	175	97.0542	175	118.865		175	-1.95313	175	21.547	175	32.5741	175	51.2354
			176	0.199219	176	24.1855	176	27.3685	176	57.3773	176	93.9678	176	113.869		176	9.46983	176	23.5729	176	46.166	176	63.1734	176	82.5034	176	55.4074		176	0.611084	176	18.5902	176	49.5132	176	67.0065	176	96.5645	176	118.446		176	-0.532029	176	22.3564	176	33.214	176	53.2145
			177	-2.40198	177	25.248	177	32.3197	177	59.1848	177	94.9689	177	117.936		177	6.80636	177	19.1646	177	40.0925	177	55.2236	177	75.7821	177	71.4275		177	-1.21411	177	21.2313	177	50.8513	177	68.6896	177	97.4883	177	119.433		177	-0.482804	177	21.2354	177	31.3254	177	52.3624
			178	-2.1582	178	25.1042	178	32.9979	178	60.2086	178	93.1955	178	118.58		178	5.85818	178	14.0179	178	37.9837	178	52.1812	178	72.1861	178	80.3802		178	0.170166	178	21.9137	178	51.7415	178	68.6308	178	98.0845	178	119.522		178	-1.27071	178	22.3564	178	33.2154	178	51.2354
			179	-0.944458	179	23.8848	179	36.033	179	59.9039	179	94.3162	179	119.669		179	5.50223	179	11.7607	179	33.3642	179	50.7786	179	68.8326	179	85.6827		179	0.0793457	179	20.9865	179	51.4707	179	64.1811	179	98.3628	179	120.536		179	-0.502335	179	21.3541	179	31.265	179	52.3651
			180	-2.14612	180	24.6793	180	38.3533	180	58.2391	180	92.9838	180	118.582		180	4.92285	180	12.0652	180	32.3423	180	49.0659	180	69.6264	180	86.9691		180	0.275879	180	21.5902	180	46.2224	180	64.3588	180	99.5454	180	121.569		180	-1.0293	180		180		180
			181	-2.53015	181	23.8883	181	37.4049	181	58.3992	181	90.4861	181	116.758		181	4.40441	181	13.0566	181	29.8388	181	46.8685	181	68.591	181	89.829		181	0.192627	181	21.3805	181	52.7251	181	63.9436	181	99.614	181	119.805		181	-1.22266	181		181		181
			182	-5.00354	182	24.1305	182	37.1776	182	56.7784	182	90.3153	182	118.008		182	3.5132	182	12.5032	182	32.1717	182	49.5416	182	67.7632	182	91.4824		182	-0.111328	182	17.4804	182	55.1399	182	63.8229	182	98.5378	182	116.169		182	-1.04765	182		182		182
			183	-2.27344	183	24.782	183	34.6549	183	57.2074	183	89.7221	183	117.57		183	4.64101	183	12.4656	183	31.1007	183	48.3919	183	67.8602	183	90.9203		183	1.30151	183	8.49305	183	51.1609	183	62.8803	183	99.05	183	114.792		183	-0.6584	183		183		183
			184	-3.58154	184	23.1147	184	35.8584	184	56.9355	184	90.0326	184	114.68		184	4.28761	184	13.5964	184	30.4964	184	49.2136	184	67.3351	184	93.7052		184	0.237793	184	12.1613	184	47.4458	184	60.3186	184	100.046	184	115.619		184	-0.96521	184		184		184
			185	-2.44409	185	22.8906	185	35.4736	185	55.4949	185	88.2434	185	114.58		185	6.82413	185	14.2728	185	31.5075	185	44.4889	185	68.666	185	93.248		185	-0.882813	185	11.5607	185	42.1257	185	60.7941	185	100.689	185	115.997		185	-0.9871	185		185		185
			186	-2.24487	186	22.4359	186	36.8209	186	55.1969	186	85.8986	186	114.811		186	6.38583	186	16.2858	186	31.2048	186	46.7944	186	69.0062	186	92.8633		186	-0.227783	186	10.3121	186	39.7612	186	61.4875	186	97.7798	186	114.276		186	-0.847656	186	5.9043	186	17.175	186	35.9174
			187	-3.75513	187	22.4453	187	36.2325	187	54.5156	187	87.1377	187	114.2		187	6.74796	187	15.2021	187	29.8942	187	45.5509	187	67.5449	187	95.61		187	-0.567871	187	8.91444	187	37.9402	187	60.4511	187	96.9253	187	113.447		187	-0.567963	187	5.41328	187	16.3336	187	34.553
			188	-3.51367	188	24.2191	188	34.3822	188	55.481	188	85.4525	188	114.31		188	5.74757	188	15.1696	188	28.9695	188	44.831	188	68.7742	188	93.8053		188	-0.13623	188	6.85511	188	36.5552	188	59.4384	188	97.5923	188	110.997		188	-0.375397	188	3.82578	188	15.0688	188	33.2756
			189	-3.01794	189	22.3945	189	34.085	189	56.1479	189	86.099	189	113.871		189	6.67576	189	14.7704	189	29.2772	189	43.8881	189	67.8145	189	92.7951		189	0.207031	189	6.03944	189	36.2798	189	59.9609	189	96.2397	189	109.538		189	-1.04102	189	2.45117	189	14.1438	189	33.0061
			190	-1.29175	190	22.5574	190	34.4205	190	55.6945	190	86.8377	190	115.19		190	6.52611	190	13.8046	190	29.0249	190	46.093	190	68.1511	190	93.0841		190	-0.369629	190	5.37269	190	34.8059	190	59.7929	190	96.4878	190	110.334		190	-1.21289	190	1.47617	190	13.4648	190	32.4006
			191	-2.77502	191	23.9645	191	34.403	191	56.0229	191	83.4602	191	115.029		191	6.13287	191	13.9621	191	30.336	191	46.2835	191	68.272	191	92.1548		191	-1.51489	191	5.83778	191	35.1008	191	60.4667	191	94.5229	191	110.464		191	-0.0988312	191	1.91759	191	12.9586	191	32.0628
			192	-4.32495	192	24.4716	192	34.8552	192	54.8016	192	83.4868	192	114.78		192	7.9464	192	14.4078	192	29.43	192	44.7839	192	68.9951	192	92.8343		192	0.689941	192	5.99598	192	36.4265	192	59.8405	192	95.5261	192	110.52		192	-0.891022	192	2.13867	192	12.2449	192	32.4467
			193	-2.91907	193	23.3457	193	35.0798	193	56.0254	193	83.7006	193	114.617		193	8.0286	193	14.2753	193	29.8342	193	45.0729	193	69.2108	193	94.5193		193	-0.629639	193	7.36292	193	34.7766	193	60.028	193	94.397	193	110.319		193	-0.848038	193	1.62422	193	12.4242	193	31.8061
			194	-2.81445	194	22.7762	194	33.0197	194	55.6035	194	84.2588	194	112.577		194	6.16905	194	14.8473	194	28.3555	194	46.1291	194	70.5281	194	94.992		194	0.0280762	194	6.48524	194	35.9199	194	59.7687	194	94.9358	194	109.288		194	-0.341797	194	1.58516	194	13.1141	194	31.2885
			195	-2.63794	195	23.316	195	33.5162	195	54.0012	195	84.2404	195	114.006		195	5.14994	195	17.1345	195	29.5305	195	46.029	195	71.4661	195	95.7847		195	-0.240723	195	7.71278	195	35.8806	195	59.7475	195	95.178	195	110.816		195	-1.175	195	1.36601	195	12.6734	195	32.5428
			196	-4.21948	196	24.3903	196	34.613	196	53.821	196	83.7299	196	112.931		196	6.65243	196	16.0201	196	31.249	196	45.4415	196	68.5822	196	93.4965		196	-0.391357	196	7.67152	196	38.0149	196	60.3139	196	93.9641	196	110.403		196	-0.955872	196	1.05196	196	12.8402	196	32.4307
			197	-5.21558	197	26.2078	197	33.6631	197	56.0504	197	85.2576	197	113.055		197	5.4789	197	14.7939	197	27.966	197	47.9065	197	67.9814	197	93.6487		197	-0.503174	197	8.20863	197	36.3987	197	61.1525	197	92.8108	197	110.019		197	-1.72032	197	0.989059	197	12.6992	197	31.3503
			198	-3.82275	198	24.8391	198	35.5365	198	55.8173	198	84.9611	198	112.286		198	7.29544	198	14.3236	198	30.8575	198	46.8375	198	67.2076	198	92.9267		198	-0.036377	198	8.56068	198	36.3223	198	60.6044	198	93.3398	198	110.284		198	-1.48398	198	0.596863	198	12.3024	198	31.8803
			199	-4.01208	199	22.1016	199	34.3896	199	54.6102	199	83.1357	199	113.765		199	7.73756	199	15.5068	199	30.3065	199	47.6999	199	70.3529	199	92.3873		199	0.857666	199	7.98768	199	37.6301	199	60.6069	199	93.2988	199	111.638		199	-1.54179	199	0.830856	199	11.3438	199	32.3592
			200	-3.05164	200	23.0836	200	33.5599	200	54.6879	200	83.5744	200	113.211		200	5.61601	200	15.3565	200	28.7942	200	46.6181	200	68.3264	200	93.8591		200	0.377441	200	11.1813	200	38.3521	200	60.4462	200	93.5215	200	111.211		200	-1.23007	200	1.10547	200	11.6328	200	31.3139
			201	-3.10229	201	25.2653	201	34.0294	201	55.2891	201	84.4989	201	113.004		201	4.96284	201	15.2376	201	30.591	201	46.6984	201	67.7723	201	93.0471		201	0.285645	201	10.5419	201	37.9426	201	60.3811	201	94.4011	201	112.321		201	-0.907425	201	0.190231	201	11.7863	201	31.1096
			202	-2.89343	202	25.9105	202	33.0612	202	54.8466	202	84.2353	202	114.495		202	3.73203	202	13.762	202	31.0788	202	46.1215	202	67.4766	202	92.7972		202	-0.731934	202	10.2169	202	38.3335	202	60.4394	202	93.9995	202	109.979		202	-1.40039	202	1.06445	202	11.4496	202	31.6639
			203	-3.12769	203	24.9031	203	35.6498	203	54.1602	203	83.8634	203	113.966		203	5.40781	203	13.0942	203	34.8267	203	43.5809	203	66.9236	203	94.0226		203	-0.520264	203	10.8478	203	38.4277	203	61.2585	203	94.0078	203	109.636		203	-0.928909	203	0.921875	203	11.3117	203	30.7163
			204	-3.28406	204	23.4897	204	34.0892	204	55.6879	204	83.1798	204	113.137		204	7.52285	204	12.9576	204	33.1899	204	45.0119	204	66.3164	204	94.2079		204	-0.596436	204	11.1586	204	39.0652	204	60.1655	204	91.6526	204	111.818		204	-0.893372	204	0.351563	204	11.1848	204	31.5518
			205	-3.74963	205	23.6527	205	32.2205	205	56.5648	205	82.6654	205	113.419		205	5.43923	205	14.8695	205	31.3105	205	46.3013	205	69.1307	205	94.7451		205	0.253174	205	11.161	205	39.2278	205	61.4909	205	92.3711	205	111.953		205	-1.82227	205	1.48203	205	11.7156	205	31.7331
			206	-4.53833	206	24.1832	206	33.7842	206	55.9121	206	83.3739	206	115.498		206	6.2676	206	14.0281	206	32.5993	206	47.8232	206	68.1434	206	95.1296		206	0.11499	206	10.2894	206	38.2329	206	61.8991	206	93.1536	206	112.73		206	-0.463287	206	0.905075	206	12.4594	206	31.6303
			207	-4.17383	207	24.2742	207	33.8744	207	57.5504	207	82.2576	207	115.285		207	6.30363	207	14.7516	207	32.2419	207	46.675	207	68.1591	207	93.0877		207	-1.7915	207	11.6652	207	39.293	207	59.5561	207	93.2534	207	111.351		207	-0.795319	207	0.811722	207	11.882	207	30.5292
			208	-3.55005	208	22.8551	208	32.3494	208	56.5242	208	83.9021	208	115.263		208	5.41654	208	13.8381	208	32.969	208	45.438	208	66.71	208	94.406		208	-1.94727	208	12.8785	208	38.0242	208	59.3998	208	92.6306	208	111.7		208	-1.35312	208	0.461334	208	11.1141	208	30.7335
			209	-2.88281	209	23.2512	209	32.6865	209	55.7028	209	83.5756	209	114.565		209	3.54208	209	14.2774	209	31.9686	209	46.6385	209	66.485	209	93.2221		209	-0.400391	209	12.0641	209	39.3198	209	60.9523	209	91.5125	209	112.546		209	-1.80977	209	0.00741577	209	11.6375	209	31.3014
			210	-4.97266	210	23.6945	210	33.9069	210	53.9902	210	83.2287	210	113.44		210	5.24737	210	14.3383	210	31.2029	210	46.9446	210	66.9572	210	94.1795		210	1.06689	210	11.4669	210	39.0137	210	61.2058	210	91.9414	210	111.897		210	-1.18477	210	0.983978	210	11.7563	210	31.801
			211	-3.35034	211	24.4902	211	34.9161	211	55.2113	211	82.7123	211	113.507		211	4.06211	211	15.3549	211	30.4903	211	49.5208	211	66.654	211	92.3814		211	0.510986	211	12.5619	211	39.0168	211	60.6367	211	91.938	211	111.273		211	-1.00351	211	1.56133	211	11.2121	211	30.7874
			212	-4.09021	212	24.5582	212	35.5283	212	56.5872	212	82.5049	212	114.85		212	2.69816	212	14.2307	212	31.468	212	47.608	212	67.5336	212	93.476		212	-0.952637	212	11.3571	212	39.5938	212	60.715	212	91.6914	212	110.644		212	-1.28593	212	0.953125	212	11.8508	212	30.1596
			213	-5.02539	213	22.0035	213	34.3884	213	54.9148	213	82.588	213	115.067		213	3.35577	213	15.2787	213	30.591	213	46.1864	213	68.9843	213	94.0104		213	-3.09717	213	12.5263	213	39.3105	213	59.9699	213	91.1797	213	112.533		213	-1.06679	213	0.945694	213	11.7039	213	30.3921
			214	-3.17065	214	23.673	214	32.8657	214	56.2797	214	82.4682	214	112.61		214	5.26197	214	14.2656	214	31.2353	214	46.3505	214	67.7921	214	94.1205		214	-0.32373	214	12.6832	214	38.6074	214	59.1757	214	91.9421	214	111.461		214	-1.26407	214	0.135941	214	12.0059	214	30.5628
			215	-2.36084	215	25.8398	215	32.458	215	55.8477	215	82.9908	215	114.122		215	7.34924	215	14.0275	215	30.1156	215	46.7629	215	68.5218	215	93.4162		215	1.04614	215	12.8187	215	39.6743	215	60.5749	215	91.0884	215	111.895		215	-0.665237	215	0.0210876	215	12.125	215	30.9264
			216	-1.44885	216	25.691	216	35.7911	216	55.3949	216	83.7248	216	114.663		216	5.8185	216	13.3613	216	33.0669	216	46.2835	216	69.6221	216	91.5967		216	-0.887207	216	12.746	216	39.3958	216	60.114	216	91.4382	216	111.879		216	-1.5918	216	0.322266	216	11.3645	216	30.8948
			217	-2.89575	217	23.4023	217	33.9521	217	55.3789	217	82.167	217	115.343		217	6.76875	217	12.5924	217	30.7524	217	45.9849	217	68.0638	217	94.9279		217	-1.41211	217	14.997	217	39.9409	217	59.6848	217	90.8562	217	110.948		217	-1.14023	217	0.0253906	217	12.1379	217	30.1979
			218	-3.07886	218	23.6895	218	34.9397	218	53.6832	218	83.5314	218	115.436		218	6.31775	218	14.673	218	31.61	218	43.9211	218	67.2665	218	93.9266		218	-1.57373	218	13.0958	218	38.9805	218	59.998	218	90.6411	218	112.521		218	-1.29297	218	0.244537	218	11.2941	218	30.1167
			219	-3.00549	219	24.1816	219	34.2229	219	55.4128	219	83.2224	219	114.426		219	6.5442	219	15.4769	219	30.5156	219	48.649	219	68.6801	219	93.443		219	0.209717	219	13.3173	219	39.6892	219	59.8644	219	90.6746	219	111.449		219	-1.16093	219	0.783981	219	12.2266	219	30.1776
			220	-2.94922	220	24.3508	220	32.8358	220	56.2562	220	82.9693	220	114.881		220	6.63021	220	14.3459	220	30.9368	220	47.2966	220	66.0016	220	91.715		220	-1.52783	220	13.2902	220	39.1079	220	59.9875	220	92.032	220	111.864		220	-1.13243	220	0.518356	220	11.7176	220	30.0526
			221	-1.58948	221	24.218	221	32.3182	221	55.7871	221	82.8572	221	116.734		221	5.64141	221	14.0163	221	30.3716	221	44.0293	221	64.5721	221	93.9093		221	0.819824	221	12.8656	221	39.7031	221	60.0751	221	92.3862	221	111.548		221	-1.18633	221	-0.305084	221	10.8484	221	30.4436
			222	-4.73975	222	24.3315	222	33.6595	222	54.5258	222	83.1205	222	114.931		222	5.31085	222	15.4663	222	31.8742	222	46.4733	222	67.0456	222	93.394		222	-0.474121	222	12.9584	222	38.7942	222	60.0976	222	91.3894	222	111.47		222	-1.38437	222	0.0769501	222	11.8957	222	30.9487
			223	-2.01526	223	24.5634	223	34.7286	223	54.0184	223	83.5252	223	115.098		223	6.96378	223	16.6565	223	30.0196	223	46.6887	223	67.6383	223	93.078		223	-0.128906	223	11.9227	223	39.1909	223	59.3139	223	90.7148	223	112.977		223	-1.06641	223	-0.534363	223	11.8965	223	30.1026
			224	-3.82275	224	25.4379	224	34.4717	224	55.2051	224	82.4701	224	117.283		224	8.20729	224	13.7726	224	31.7096	224	45.8646	224	69.2636	224	93.5102		224	-0.866455	224	14.006	224	38.8308	224	59.8366	224	89.9629	224	111.429		224	-1.63632	224	0.103516	224	11.8945	224	30.7264
			225	-4.53589	225	25.1641	225	32.4655	225	56.0417	225	83.0139	225	116.134		225	5.58967	225	13.8645	225	31.5836	225	46.5908	225	67.5017	225	93.854		225	-1.19067	225	13.371	225	39.8362	225	59.3998	225	89.4409	225	111.116		225	-1.03047	225	0.0484467	225	10.4133	225	30.7858
			226	-2.54407	226	24.9387	226	31.8424	226	55.9469	226	82.1916	226	115.398		226	5.70853	226	15.3152	226	30.8729	226	47.3317	226	66.4561	226	93.7433		226	-0.690186	226	14.7619	226	40.7925	226	59.1101	226	89.9617	226	111.269		226	-1.25821	226	0.372269	226	10.9563	226	30.3721
			227	-2.09302	227	23.8239	227	33.767	227	54.0996	227	82.0795	227	113.309		227	4.45011	227	15.1797	227	30.9509	227	46.2337	227	66.8734	227	94.1311		227	-0.509766	227	13.1996	227	39.0325	227	59.2116	227	91.4651	227	110.168		227	-1.24454	227	0.183594	227	10.8352	227	29.8358
			228	-1.89795	228	24.975	228	33.7311	228	55.0797	228	81.9369	228	114.898		228	3.41909	228	14.3453	228	32.7795	228	44.846	228	67.6133	228	92.853		228	-1.43799	228	12.7814	228	38.3081	228	60.8134	228	91.166	228	110.795		228	-1.63126	228	-0.112503	228	11.2609	228	30.2366
			229	-2.03088	229	24.5129	229	34.2936	229	55.6733	229	81.4049	229	115.531		229	3.71822	229	13.5085	229	36.0332	229	43.4392	229	67.1883	229	92.0567		229	-0.60083	229	13.2352	229	39.8118	229	59.6694	229	91.0845	229	111.627		229	-1.87773	229	-0.603134	229	11.9629	229	30.8092
			230	-3.0531	230	23.5309	230	32.5862	230	55.902	230	81.6466	230	113.973		230	5.9618	230	16.2034	230	32.2392	230	44.3447	230	66.4921	230	90.3241		230	-1.38599	230	13.1806	230	40.009	230	58.9882	230	90.1765	230	110.808		230	-0.696869	230	0.0292969	230	11.6855	230	30.51
			231	-2.37622	231	24.2504	231	34.035	231	55.7914	231	81.8357	231	112.289		231	4.3003	231	15.8952	231	30.3528	231	47.0554	231	68.116	231	93.2791		231	-0.547119	231	13.079	231	40.3848	231	59.1467	231	89.9663	231	111.347		231	-1.36171	231	-0.136719	231	10.5227	231	30.1983
			232	-2.59766	232	24.3777	232	34.6362	232	55.673	232	82.59	232	113.881		232	4.18859	232	14.4094	232	32.6612	232	45.1491	232	66.5281	232	92.5823		232	0.404785	232	14.1349	232	38.2512	232	58.0014	232	90.5176	232	111.431		232	-1.06328	232	-0.550781	232	10.9262	232	30.5979
			233	-2.58154	233	25.0996	233	34.8322	233	55.548	233	81.0932	233	115.796		233	5.65965	233	15.9679	233	32.2322	233	44.2909	233	67.7007	233	94.442		233	-0.159424	233	13.2101	233	40.3301	233	58.5644	233	90.5806	233	109.427		233	-1.10469	233	-0.0417938	233	11.1918	233	30.5979
			234	-1.65906	234	24.4185	234	33.3884	234	55.054	234	82.3705	234	116.147		234	6.85968	234	17.3465	234	30.7005	234	44.1207	234	65.6644	234	92.8641		234	-0.64502	234	12.9843	234	38.3906	234	58.9331	234	90.4719	234	110.703		234	-1.17969	234	-1.11562	234	11.2836	234	30.3217
			235	-2.14136	235	23.7415	235	32.9388	235	56.0609	235	83.7846	235	114.374		235	5.32751	235	15.2875	235	28.4647	235	45.5066	235	65.456	235	93.7717		235	0.274902	235	15.3998	235	40.1272	235	58.9553	235	89.5645	235	110.287		235	-1.13789	235	-0.112885	235	11.3266	235	29.8225
			236	-2.21411	236	23.6953	236	33.6459	236	55.1003	236	83.0282	236	113.478		236	4.57103	236	16.0827	236	31.9651	236	47.1859	236	67.5509	236	91.9091		236	-0.862549	236	14.4613	236	39.9243	236	58.8449	236	89.6555	236	111.304		236	-1.78125	236	0.495316	236	11.1199	236	30.4475
			237	-1.45898	237	24.1508	237	33.4763	237	54.6488	237	83.7326	237	115.265		237	4.33791	237	13.5293	237	32.551	237	46.3551	237	69.1448	237	93.7017		237	-1.99609	237	12.0333	237	38.1321	237	57.6643	237	89.4805	237	110.495		237	-1.68828	237	-0.394913	237	11.5477	237	30.2116
			238	-2.9574	238	24.427	238	34.3112	238	55.673	238	83.6424	238	116.403		238	5.79883	238	15.0601	238	29.2356	238	45.3623	238	67.4858	238	92.6793		238	-0.502441	238	12.3244	238	38.7715	238	58.1323	238	88.3965	238	109.571		238	-1.54102	238	-0.448044	238	10.5484	238	29.8768
			239	-2.77417	239	23.9371	239	34.3276	239	56.9473	239	83.081	239	116.627		239	6.47676	239	14.7638	239	32.5877	239	44.1131	239	66.8876	239	93.1887		239	-0.605713	239	13.6591	239	38.636	239	58.1113	239	89.1616	239	110.204		239	-1.53984	239	0.0749969	239	10.6797	239	29.7514
			240	-2.69727	240	26.1742	240	33.7026	240	57.1766	240	83.8576	240	115.254		240	5.6906	240	14.0336	240	30.7838	240	46.573	240	67.2873	240	93.9109		240	-0.375	240	12.2606	240	39.2849	240	57.7683	240	88.2915	240	108.72		240	-1.41562	240	0.571884	240	10.8371	240	30.5206
			241	-0.760498	241	25.0238	241	33.5143	241	54.5977	241	84.3131	241	115.402		241	5.62569	241	13.6644	241	30.0129	241	44.069	241	66.3834	241	91.4815		241	-0.496826	241	12.0585	241	38.884	241	58.3549	241	90.188	241	108.918		241	-1.56523	241	-0.381256	241	10.9309	241	30.3213
			242	-1.17773	242	24.9102	242	33.7689	242	54.9227	242	81.7849	242	115.191		242	5.83072	242	14.6527	242	32.0813	242	45.9468	242	68.4156	242	92.3397		242	-0.633545	242	13.5399	242	38.6672	242	57.392	242	89.4875	242	110.119		242	-1.79179	242	-0.191025	242	11.7121	242	29.3663
			243	-2.46094	243	23.9238	243	33.0916	243	55.2297	243	82.1649	243	116.405		243	5.45812	243	14.6049	243	33.1687	243	43.8841	243	67.601	243	91.7415		243	0.193848	243	13.6847	243	39.5435	243	57.2189	243	87.6538	243	109.726		243	-0.669144	243	-0.410156	243	11.6344	243	29.776
			244	-2.27112	244	24.4211	244	32.9919	244	55.8372	244	82.0177	244	116.712		244	3.71077	244	14.1719	244	31.6005	244	45.8367	244	66.9348	244	93.0799		244	-0.929443	244	13.2157	244	38.6548	244	59.6437	244	88.3362	244	110.375		244	-0.6996	244	0.401566	244	11.0168	244	30.7741
			245	-2.56482	245	23.6605	245	33.3763	245	56.5297	245	82.3881	245	114.658		245	6.20619	245	13.3746	245	30.635	245	45.4639	245	68.7346	245	91.3972		245	-0.281738	245	13.6676	245	38.6499	245	58.3251	245	88.4302	245	109.02		245	-1.70587	245	0.439453	245	11.0969	245	29.4608
			246	-1.08435	246	23.9598	246	33.8901	246	55.4941	246	82.851	246	114.849		246	6.02893	246	14.9207	246	31.8671	246	44.3005	246	69.1722	246	91.4484		246	-0.598877	246	13.1447	246	38.4753	246	57.0493	246	88.9524	246	109.877		246	-2.23242	246	0.137497	246	10.8813	246	30.4905
			247	-0.812134	247	23.8676	247	34.2419	247	55.1199	247	82.8361	247	112.826		247	6.19191	247	14.1825	247	31.212	247	44.4616	247	69.3257	247	94.2094		247	0.333984	247	13.3493	247	38.0938	247	58.0441	247	88.4602	247	109.894		247	-2.21835	247	-0.760941	247	11.3	247	29.5745
			248	-3.03162	248	25.0527	248	34.4905	248	55.3022	248	82.7471	248	109.227		248	4.67402	248	13.8346	248	30.667	248	44.9094	248	68.1642	248	91.6257		248	-0.619629	248	13.8056	248	38.0625	248	57.5507	248	87.616	248	110.436		248	-2.03438	248	-0.931641	248	11.6062	248	30.1409
			249	-0.573364	249	25.5	249	33.403	249	55.4578	249	83.1628	249	110.34		249	4.93967	249	14.0678	249	31.9405	249	44.9531	249	68.0497	249	90.6147		249	0.756592	249	12.2321	249	38.7852	249	57.9531	249	89.075	249	110.335		249	-1.13203	249	0.207031	249	12.007	249	29.8713
			250	-1.86255	250	23.007	250	33.8115	250	55.6531	250	82.8748	250	110.687		250	4.89651	250	13.8315	250	31.0541	250	45.0846	250	69.0905	250	94.8778		250	-0.813965	250	12.6859	250	38.9185	250	56.5729	250	87.4114	250	107.372		250	-1.5164	250	0.325775	250	11.2711	250	30.5569
			251	-1.29834	251	24.7574	251	35.3737	251	55.0449	251	82.9381	251	109.965		251	4.52977	251	13.2745	251	28.2579	251	46.0804	251	68.3445	251	93.7123		251	-0.626221	251	12.5922	251	38.5325	251	57.9125	251	88.5022	251	108.462		251	-2.13243	251	-0.551163	251	10.9289	251	29.7784
			252	-1.53052	252	25.0179	252	33.0397	252	56.0723	252	82.2025	252	109.816		252	5.99481	252	13.6487	252	30.239	252	46.1541	252	68.7923	252	91.2398		252	-0.537109	252	14.0214	252	39.2363	252	57.0644	252	88.7051	252	108.777		252	-2.2043	252	-1.29179	252	11.0945	252	29.58
			253	-2.74731	253	26.8094	253	34.0864	253	55.1273	253	83.4154	253	111.337		253	6.57721	253	14.3367	253	31.9564	253	44.1198	253	69.3638	253	90.9843		253	-0.0969238	253	13.1683	253	38.9507	253	57.9894	253	87.8452	253	108.426		253	-2.00391	253	0.160934	253	11.4703	253	29.5131
			254	-0.0147705	254	25.2719	254	32.8635	254	55.5621	254	83.283	254	111.501		254	6.2411	254	14.4332	254	32.9259	254	44.5164	254	67.9073	254	93.4102		254	-0.0664063	254	12.0082	254	39.4231	254	55.8393	254	87.6155	254	108.942		254	-2.28593	254	0.188278	254	10.3313	254	29.0307
			255	-0.483154	255	22.8228	255	34.1322	255	56.4148	255	83.7049	255	110.076		255	4.70497	255	13.2588	255	29.9575	255	47.455	255	69.1226	255	94.0499		255	0.0683594	255	13.6149	255	39.1934	255	57.2233	255	86.7441	255	107.521		255	-1.46132	255	-0.568359	255	10.6691	255	29.242
			256	-1.01904	256	24.2086	256	33.285	256	56.4285	256	83.1217	256	111.2		256	3.76202	256	13.5111	256	30.6924	256	43.9725	256	68.5451	256	92.0924		256	0.168457	256	14.4462	256	37.3613	256	56.5949	256	86.7595	256	109.168		256	-2.04219	256	-0.348053	256	10.941	256	29.619
			257	-1.84692	257	24.3691	257	34.2151	257	56.0863	257	81.0161	257	111.38		257	5.45399	257	13.7497	257	32.877	257	45.1414	257	67.4463	257	93.3869		257	-0.471436	257	13.5985	257	36.7229	257	57.7246	257	87.1536	257	109.644		257	-1.51758	257	-0.341019	257	11.7715	257	30.0342
			258	-1.07886	258	26.1871	258	32.7717	258	57.4517	258	82.4076	258	111.695		258	5.02838	258	14.3125	258	32.2987	258	47.0169	258	68.0014	258	93.9977		258	-0.233154	258	12.5848	258	38.3335	258	56.7209	258	86.1294	258	108.377		258	-1.12735	258	0.283981	258	10.8766	258	29.5491
			259	-0.589844	259	26.2301	259	32.7014	259	56.1125	259	83.2486	259	112.665		259	6.48485	259	14.7197	259	32.1667	259	43.8449	259	67.758	259	93.1883		259	-1.05908	259	12.0275	259	38.1335	259	55.3288	259	87.1914	259	107.366		259	-1.49843	259	-0.663284	259	11.134	259	29.5717
			260	-0.577271	260	24.5066	260	32.4678	260	55.5508	260	82.8119	260	111.58		260	5.58602	260	14.6232	260	30.6025	260	42.9523	260	68.1227	260	93.0693		260	-3.10156	260	11.2377	260	37.2036	260	56.4982	260	87.9634	260	107.868		260	-1.41914	260	-0.420303	260	11.4887	260	29.9006
			261	-0.239502	261	23.1563	261	34.2877	261	55.7727	261	82.4291	261	111.077		261	6.69147	261	13.8127	261	29.9956	261	43.8059	261	68.6528	261	92.0045		261	-0.121582	261	12.1054	261	39.0171	261	57.1828	261	85.3931	261	107.056		261	-1.75157	261	-0.976944	261	11.0172	261	29.919
			262	-1.14258	262	24.2805	262	32.8884	262	54.7347	262	83.349	262	110.823		262	6.37266	262	11.427	262	33.4697	262	45.2202	262	67.037	262	93.0907		262	0.425293	262	12.2321	262	37.7397	262	58.0312	262	86.7517	262	107.536		262	-1.56055	262	-0.541016	262	11.625	262	30.4737
			263	-1.12463	263	24.6852	263	33.5459	263	55.1324	263	82.3037	263	112.345		263	6.92363	263	13.5914	263	32.912	263	46.2388	263	66.6733	263	90.7532		263	0.244141	263	12.5634	263	38.2285	263	55.5541	263	87.8254	263	107.115		263	-0.930466	263	-0.646088	263	11.7516	263	29.305
			264	-0.0179443	264	24.4375	264	33.3967	264	55.9517	264	83.6037	264	112.26		264	8.50404	264	14.2855	264	31.2388	264	46.5628	264	68.9148	264	92.0559		264	0.0913086	264	12.8219	264	37.27	264	56.4233	264	87.3716	264	107.742		264	-1.40976	264	0.129303	264	9.909	264	29.6272
			265	-0.598022	265	23.8031	265	33.5267	265	55.5234	265	83.3977	265	112.317		265	7.51015	265	15.1083	265	31.8752	265	43.6053	265	68.7884	265	92.9267		265	-0.867188	265	12.4435	265	37.9487	265	56.7377	265	88.0874	265	107.479		265	-1.19453	265	-0.34375	265	10.725	265	29.9585
			266	0.181274	266	25.3137	266	34.8147	266	54.4698	266	83.8271	266	112.014		266	2.58231	266	14.3551	266	32.7851	266	44.9586	266	69.0713	266	92.0523		266	0.0114746	266	15.5758	266	38.6772	266	55.8334	266	85.2805	266	106.418		266	-1.53242	266	-0.616013	266	11.4129	266	29.555
			267	-1.72156	267	23.2054	267	34.2061	267	55.0566	267	83.4385	267	113.178		267	4.17779	267	13.2638	267	32.5323	267	46.8345	267	69.735	267	89.8853		267	-0.744873	267	13.8602	267	38.3767	267	56.4816	267	86.7578	267	108.453		267	-1.51523	267	-0.480865	267	10.7445	267	30.0913
			268	-1.35657	268	24.1641	268	33.1967	268	55.573	268	83.0533	268	111.542		268	4.82272	268	14.3591	268	30.96	268	47.1986	268	68.958	268	93.3447		268	-1.02393	268	13.0126	268	36.8633	268	55.4716	268	85.7065	268	107.926		268	-1.97266	268	-0.944138	268	10.9848	268	29.9198
			269	-2.68835	269	23.6523	269	34.3455	269	54.691	269	83.8485	269	111.522		269	5.27832	269	15.1621	269	32.6431	269	45.5623	269	66.9009	269	90.8852		269	-1.24463	269	12.9801	269	37.4844	269	54.9497	269	84.6843	269	107.243		269	-1.84843	269	-0.000396729	269	10.2227	269	29.992
			270	-1.92932	270	21.8273	270	34.3939	270	54.743	270	82.7768	270	111.78		270	5.78661	270	14.349	270	31.119	270	45.28	270	68.2979	270	90.1454		270	-1.53076	270	12.923	270	37.2632	270	55.6616	270	85.845	270	105.453		270	-1.49922	270	-1.00586	270	11.2383	270	30.16
			271	-1.29883	271	24.0414	271	33.594	271	54.9091	271	82.8275	271	113.649		271	5.6449	271	12.9585	271	30.9997	271	45.8346	271	68.9271	271	91.9115		271	-0.673096	271	13.3598	271	37.5952	271	55.6686	271	85.1008	271	106.632		271	-1.59726	271	-0.612885	271	11.2734	271	30.7842
			272	-0.444092	272	24.759	272	33.3174	272	55.7273	272	82.7091	272	113.005		272	4.29062	272	14.1957	272	33.7612	272	46.0601	272	68.4654	272	93.6052		272	-0.768311	272	11.5595	272	37.0352	272	55.3002	272	86.0444	272	107.284		272	-1.67813	272	-0.532806	272	11.0121	272	30.7772
			273	-1.42114	273	24.3574	273	33.0013	273	55.8066	273	84.1404	273	112.608		273	4.82684	273	15.4362	273	32.6278	273	45.8641	273	66.6546	273	92.1086		273	0.224854	273	12.5568	273	38.1892	273	54.9936	273	85.5569	273	105.77		273	-2.01054	273	-0.273056	273	10.8199	273	30.0135
			274	-0.433228	274	23.4805	274	36.2002	274	55.1707	274	83.5072	274	113.987		274	4.6472	274	14.58	274	32.1565	274	43.7948	274	67.6936	274	90.566		274	1.13599	274	12.0304	274	37.1509	274	55.3977	274	85.1282	274	107.447		274	-2.46875	274	-1.27657	274	10.9422	274	30.0069
			275	-1.31287	275	24.1398	275	35.2522	275	55.5387	275	81.0611	275	111.731		275	6.40725	275	12.5269	275	32.8035	275	44.2442	275	69.1789	275	91.5403		275	-0.85791	275	12.643	275	37.6309	275	54.5812	275	84.1548	275	108.087		275	-2.04883	275	-1.58945	275	11.577	275	29.787
			276	0.165161	276	24.1852	276	32.7458	276	54.123	276	82.0924	276	112.967		276	4.72734	276	12.9656	276	32.6577	276	44.9358	276	67.9308	276	91.6977		276	-0.980225	276	12.4091	276	36.948	276	54.5695	276	85.4746	276	106.286		276	-1.52968	276	-0.316803	276	11.284	276	30.2362
			277	-0.010498	277	23.6777	277	32.6036	277	55.2805	277	83.1951	277	112.506		277	6.75542	277	16.3071	277	30.9322	277	46.3826	277	67.1948	277	91.9629		277	-0.377686	277	11.3851	277	36.197	277	54.329	277	84.6184	277	106.389		277	-1.20039	277	0.125778	277	11.4344	277	30.3518
			278	-0.846924	278	24.9437	278	33.5502	278	55.5184	278	82.8146	278	112.931		278	3.43797	278	16.0969	278	31.9781	278	45.5777	278	66.6535	278	92.8094		278	-2.27026	278	12.7853	278	37.0442	278	53.7065	278	84.8477	278	106.082		278	-1.51602	278	-0.703125	278	10.9012	278	29.9006
			279	-0.392212	279	24.4668	279	33.5194	279	54.2363	279	82.9029	279	113.44		279	5.50525	279	14.059	279	34.9123	279	44.2128	279	67.9438	279	90.771		279	-1.12354	279	12.8239	279	37.2852	279	55.0598	279	86.2434	279	105.927		279	-2.48047	279	-1.08594	279	10.6969	279	30.5924
			280	0.604736	280	24.1012	280	34.4463	280	54.9703	280	82.4029	280	113.027		280	7.37669	280	13.6945	280	34.8651	280	44.7525	280	64.992	280	90.9579		280	-0.485107	280	13.2445	280	37.9297	280	54.5341	280	84.3289	280	105.952		280	-1.83281	280	-1.05469	280	10.7234	280	30.2159
			281	0.179688	281	23.6754	281	33.1826	281	53.684	281	83.3057	281	112.956		281	7.76771	281	12.0775	281	35.181	281	44.9397	281	65.9614	281	92.1681		281	0.157471	281	12.6996	281	37.4368	281	55.3796	281	84.5327	281	106.87		281	-1.56328	281	-0.221481	281	11.3258	281	31.3175
			282	-0.886719	282	23.8379	282	34.2142	282	56.1332	282	83.4932	282	113.79		282	5.26007	282	13.934	282	31.7831	282	44.5951	282	67.2929	282	92.1954		282	-1.27808	282	11.0265	282	37.2214	282	53.7514	282	84.1565	282	105.835		282	-1.52109	282	-0.153915	282	10.6008	282	30.3182
			283	-2.22498	283	24.7969	283	33.5244	283	55.3134	283	83.4962	283	113.237		283	6.75653	283	12.6053	283	31.9239	283	46.2409	283	67.2725	283	93.0607		283	-0.879395	283	10.9899	283	37.4426	283	54.6171	283	83.3247	283	106.014		283	-1.21718	283	-1.16289	283	10.157	283	30.1807
			284	-2.12073	284	24.1926	284	32.7346	284	54.1633	284	82.783	284	114.454		284	7.52126	284	13.7666	284	33.3423	284	45.1775	284	66.6144	284	93.241		284	-0.724121	284	12.2589	284	36.7852	284	53.9807	284	84.0144	284	104.949		284	-1.01915	284	-0.801559	284	10.2828	284	30.7596
			285	-0.645264	285	23.4952	285	35.1248	285	53.7012	285	81.6955	285	113.404		285	5.80486	285	14.5181	285	34.1451	285	46.2927	285	67.0343	285	92.333		285	-0.414063	285	12.4252	285	36.2556	285	54.7792	285	84.771	285	104.737		285	-1.16289	285	-1.85001	285	11.0875	285	31.0214
			286	-1.58203	286	24.0449	286	33.2319	286	55.2914	286	83.8564	286	112.518		286	5.91658	286	12.4102	286	34.1206	286	44.8125	286	65.5912	286	91.2002		286	0.859863	286	11.6486	286	36.2251	286	54.8207	286	83.3503	286	105.951		286	-1.09297	286	-1.03751	286	10.8832	286	30.4182
			287	-0.424194	287	24.4938	287	34.3678	287	55.8304	287	83.1654	287	112.799		287	7.80215	287	12.4529	287	33.7891	287	45.5163	287	68.3344	287	92.0156		287	0.216797	287	12.3527	287	38.197	287	54.923	287	82.853	287	105.865		287	-1.71875	287	-0.660934	287	10.4922	287	30.5131
			288	-1.46643	288	23.3246	288	34.056	288	54.1866	288	82.8006	288	112.482		288	7.29275	288	12.1771	288	33.2305	288	46.2704	288	68.4638	288	91.7273		288	-0.722168	288	12.307	288	38.5112	288	54.2944	288	83.9829	288	106.103		288	-0.47226	288	-0.779297	288	10.5875	288	31.0163
			289	-1.06909	289	23.1403	289	34.3729	289	54.2784	289	83.333	289	114.401		289	5.86738	289	13.6558	289	35.7782	289	46.9299	289	68.4029	289	92.3265		289	-1.47778	289	11.5419	289	36.1379	289	53.9597	289	84.5786	289	105.056		289	-1.04297	289	-0.517975	289	10.7555	289	30.0999
			290	-0.491455	290	23.4535	290	34.1416	290	55.3492	290	83.3459	290	113.138		290	6.02639	290	15.1005	290	35.2769	290	45.8727	290	69.2897	290	92.5818		290	-0.471436	290	12.3864	290	35.7754	290	53.853	290	84.7292	290	106.356		290	-1.07462	290	0.250397	290	10.4691	290	30.8874
			291	-1.17847	291	24.3929	291	32.2048	291	55.5531	291	83.2404	291	112.896		291	5.21389	291	14.1189	291	33.7379	291	44.4453	291	68.6436	291	90.4035		291	-0.734619	291	11.5629	291	35.8997	291	53.7932	291	84.3184	291	105.519		291	-0.276947	291	-0.344528	291	10.0664	291	30.5467
			292	1.1676	292	26.1105	292	33.5127	292	56.0656	292	84.2189	292	111.439		292	4.27698	292	14.2723	292	35.5155	292	45.3573	292	67.4427	292	90.2516		292	-0.428223	292	12.0968	292	36.3052	292	53.7316	292	83.6836	292	106.022		292	-0.379684	292	-0.358978	292	9.14766	292	30.4803
			293	0.20166	293	23.468	293	33.528	293	53.7332	293	83.6767	293	112.731		293	6.0329	293	13.8802	293	33.6449	293	46.7466	293	67.9292	293	93.8341		293	-0.387207	293	12.0187	293	36.7246	293	52.8049	293	85.0151	293	104.121		293	-1.55937	293	-1.68047	293	9.78203	293	30.2276
			294	-1.62146	294	24.4285	294	33.1638	294	54.2223	294	83.5674	294	112.973		294	5.38798	294	13.4257	294	35.4167	294	46.1353	294	69.448	294	92.5721		294	0.607422	294	11.2841	294	36.7449	294	54.1264	294	82.9102	294	104.881		294	-0.986328	294	-0.632813	294	10.6141	294	30.2749
			295	-0.464844	295	22.582	295	32.3479	295	55.3832	295	83.8131	295	112.448		295	5.81216	295	14.9055	295	34.0603	295	44.0039	295	69.3014	295	89.7722		295	0.313232	295	12.8192	295	36.0425	295	53.6276	295	82.1809	295	105.532		295	-0.881256	295	-1.1703	295	11.0887	295	31.1428
			296	-0.484741	296	24.1195	296	33.0018	296	54.9137	296	83.3603	296	113.391		296	4.55421	296	12.7057	296	33.9593	296	46.9781	296	69.9392	296	93.5609		296	-0.498047	296	10.7008	296	36.1233	296	53.1293	296	83.4934	296	104.851		296	-0.819931	296	-0.344925	296	11.0414	296	30.6217
			297	0.440186	297	24.6223	297	33.0405	297	55.3047	297	82.4353	297	114.659		297	5.36465	297	14.2109	297	35.6477	297	43.6009	297	68.7055	297	94.7564		297	-0.331543	297	11.7094	297	35.27	297	52.2482	297	85.0801	297	106.843		297	-0.21524	297	-0.639053	297	9.69102	297	29.7385
			298	1.26563	298	24.5417	298	33.2302	298	56.0613	298	84.9908	298	113.085		298	5.15089	298	15.2351	298	34.5808	298	44.632	298	68.534	298	93.3537		298	-0.285156	298	11.6762	298	35.2754	298	52.1386	298	83.5535	298	105.848		298	-0.842575	298	-0.813278	298	10.2992	298	29.7706
			299	-0.598022	299	24.8781	299	34.053	299	56.3445	299	85.1505	299	114.488		299	5.02441	299	13.4974	299	33.2539	299	45.3487	299	69.0423	299	92.4006		299	0.333496	299	12.2138	299	34.3086	299	52.9914	299	81.2075	299	105.029		299	-0.964447	299	-0.631638	299	10.6898	299	30.7663
			300	-0.502319	300	23.9395	300	33.1826	300	54.7039	300	83.2235	300	115.281		300	5.30625	300	13.7158	300	34.9652	300	46.6547	300	66.8679	300	89.8691		300	-0.485596	300	12.3578	300	36.239	300	52.5761	300	82.0977	300	104.414		300	-1.12617	300	-1.08281	300	10.5828	300	31.2588
			301	0.363647	301	24.807	301	32.8405	301	54.5833	301	82.7049	301	115.303		301	6.81651	301	13.865	301	34.5788	301	47.491	301	67.5874	301	91.623		301	-0.641357	301	12.8439	301	37.1172	301	52.8593	301	83.2146	301	104.235		301	-0.96875	301	-1.19727	301	9.91719	301	30.5827
			302	1.1543	302	25.0009	302	31.7822	302	54.6852	302	83.5115	302	113.686		302	5.47589	302	15.3341	302	33.8175	302	45.6218	302	67.9022	302	92.6505		302	-1.43018	302	11.8395	302	36.6746	302	52.2582	302	82.5188	302	104.738		302	-0.688278	302	-1.00819	302	9.8922	302	30.1753
			303	0.232056	303	25.5797	303	31.6494	303	55.3566	303	82.042	303	112.839		303	6.6702	303	15.8084	303	34.5751	303	43.4077	303	68.1958	303	91.5311		303	-1.82349	303	11.2941	303	34.7324	303	52.093	303	83.541	303	104.945		303	-1.85312	303	-2.46719	303	9.79219	303	29.6608
			304	-1.46326	304	25.4897	304	32.4122	304	54.8702	304	83.5271	304	116.078		304	5.06409	304	15.7074	304	36.1325	304	45.5985	304	67.9703	304	89.6168		304	0.216064	304	12.4078	304	34.8379	304	51.4934	304	82.1194	304	104.04		304	-1.7168	304	-1.43124	304	10.4395	304	30.1425
			305	-1.58203	305	24.5496	305	30.801	305	54.9348	305	82.006	305	114.311		305	4.89143	305	14.0808	305	36.6848	305	42.9163	305	67.9892	305	88.2716		305	-0.322266	305	10.9391	305	35.3931	305	52.6184	305	82.5884	305	104.747		305	-1.14415	305	-0.953522	305	10.3297	305	31.1362
			306	0.610229	306	23.8542	306	32.0635	306	54.3535	306	82.1252	306	111.988		306	4.28602	306	11.3956	306	35.217	306	42.2921	306	69.3941	306	91.13		306	-1.13477	306	12.9169	306	37.0657	306	51.8776	306	81.9446	306	103.728		306	-1.89766	306	-1.39297	306	10.0504	306	31.2061
			307	0.590576	307	24.7965	307	33.0079	307	53.8047	307	83.167	307	112.146		307	4.35521	307	14.377	307	32.7848	307	42.3028	307	69.6456	307	90.7964		307	-1.10303	307	11.6969	307	34.8411	307	52.6242	307	82.605	307	103.559		307	-1.45273	307	-1.16914	307	10.4402	307	29.9436
			308	0.0172119	308	24.4332	308	33.0487	308	55.1703	308	82.9158	308	111.856		308	6.74447	308	14.9487	308	33.1066	308	41.8111	308	69.3906	308	92.5894		308	-0.772705	308	10.955	308	35.6936	308	50.8354	308	82.3215	308	103.817		308	-1.83125	308	-1.32695	308	9.6125	308	30.5253
			309	-1.47424	309	23.9617	309	32.7045	309	54.0922	309	82.392	309	114.183		309	6.94347	309	13.343	309	34.1049	309	42.9985	309	67.7037	309	91.254		309	-0.44873	309	10.683	309	35.0925	309	51.1113	309	80.334	309	103.156		309	-2.05469	309	-0.997269	309	10.2238	309	30.2186
			310	0.946899	310	23.8665	310	31.9729	310	55.4773	310	82.4724	310	114.674		310	4.97823	310	12.8825	310	37.1197	310	42.0052	310	67.4817	310	91.8517		310	-0.532471	310	9.83045	310	33.416	310	51.3544	310	82.0027	310	104.04		310	-1.08632	310	-1.37891	310	10.2172	310	30.1167
			311	-0.0960693	311	22.9559	311	31.0026	311	55.5023	311	83.7423	311	112.539		311	5.76741	311	14.0489	311	34.438	311	40.007	311	68.3542	311	91.2453		311	-0.837646	311	11.6571	311	35.2815	311	51.6496	311	82.1411	311	102.275		311	-1.32109	311	-1.78242	311	10.7242	311	30.6335
			312	-1.14795	312	23.3176	312	32.2533	312	55.2203	312	83.1665	312	114.162		312	5.48351	312	13.4166	312	36.1738	312	40.4737	312	67.5952	312	90.5983		312	0.915771	312	10.7753	312	35.125	312	52.1589	312	81.9578	312	102.199		312	-1.68985	312	-1.35938	312	10.1559	312	30.6534
			313	0.406982	313	23.9078	313	32.3549	313	54.8997	313	82.4342	313	113.458		313	5.62157	313	13.0805	313	35.4695	313	45.0018	313	67.5955	313	90.2571		313	-1.50537	313	11.1957	313	34.5129	313	51.1374	313	81.178	313	101.632		313	-0.853516	313	-0.956253	313	10.5324	313	29.4604
			314	-0.914795	314	24.3734	314	31.9819	314	53.6672	314	83.0799	314	114.063		314	5.07472	314	14.974	314	33.1385	314	42.1042	314	68.3339	314	90.2581		314	-0.0297852	314	11.4755	314	35.468	314	52.1953	314	80.3462	314	103.628		314	-0.693359	314	-1.79375	314	10.1137	314	31.0088
			315	-1.13635	315	25.0367	315	30.9319	315	55.4645	315	83.5635	315	113.672		315	5.82787	315	14.3425	315	35.3384	315	40.7904	315	69.3144	315	92.1243		315	-0.778564	315	11.4122	315	35.25	315	51.6945	315	81.7644	315	102.223		315	-0.979294	315	-1.12305	315	9.61446	315	30.2831
			316	-0.380127	316	23.9871	316	31.5615	316	54.5852	316	84.2506	316	111.567		316	5.76677	316	13.798	316	34.6575	316	40.723	316	68.5863	316	91.935		316	-0.950928	316	11.5492	316	35.1228	316	51.4233	316	80.4441	316	101.982		316	-0.354294	316	-1.03984	316	9.91837	316	30.4413
			317	2.14258	317	24.7402	317	32.8822	317	55.0836	317	83.7389	317	113.214		317	5.36163	317	13.999	317	34.4391	317	42.932	317	70.8196	317	93.1526		317	0.036377	317	11.0695	317	34.7891	317	48.76	317	80.0117	317	102.53		317	-1.07422	317	-2.00859	317	9.79727	317	30.0249
			318	1.01526	318	22.8903	318	33.3342	318	54.9719	318	82.2174	318	113.709		318	3.07552	318	11.7653	318	35.341	318	41.2038	318	69.2729	318	92.4641		318	-0.710205	318	11.2089	318	34.7043	318	50.8432	318	79.4949	318	101.547		318	-1.60782	318	-2.71329	318	10.5379	318	29.7503
			319	-0.928467	319	23.6071	319	34.1716	319	54.3949	319	83.3096	319	112.69		319	5.56476	319	11.848	319	33.7677	319	41.018	319	68.9093	319	91.9696		319	0.165283	319	12.1603	319	34.1987	319	51.4018	319	80.0391	319	102.344		319	-1.29921	319	-1.99492	319	10.7266	319	29.7909
			320	-0.498047	320	25.1199	320	33.3834	320	54.9102	320	83.1892	320	113.382		320	5.27419	320	13.1115	320	32.1743	320	41.8813	320	68.6919	320	91.8852		320	0.208496	320	9.98524	320	35.8508	320	51.4702	320	79.5872	320	102.844		320	-0.740631	320	-0.499603	320	9.52696	320	29.621
			321	0.112549	321	23.4677	321	31.376	321	54.6866	321	84.1447	321	113.861		321	5.3683	321	13.2832	321	32.481	321	41.6486	321	68.5294	321	91.6709		321	-1.35791	321	9.58949	321	36.0564	321	48.6804	321	80.03	321	101.497		321	-1.35078	321	-1.28555	321	9.72343	321	29.4518
			322	0.855103	322	22.8262	322	31.0521	322	53.9562	322	82.8865	322	114.826		322	4.96284	322	15.7434	322	31.6827	322	40.3309	322	70.977	322	93.9169		322	-0.586426	322	11.3141	322	35.1948	322	49.8303	322	79.9319	322	101.213		322	-0.583588	322	-1.39571	322	10.2211	322	29.1632
			323	-0.264771	323	24.0691	323	31.4498	323	54.8121	323	80.9213	323	113.873		323	5.7079	323	15.1421	323	32.1803	323	40.1628	323	69.6029	323	93.01		323	-0.679688	323	11.1273	323	33.6177	323	51.685	323	80.5952	323	102.235		323	-0.47226	323	-1.99141	323	10.1621	323	29.7448
			324	1.07544	324	25.6136	324	30.9069	324	55.1301	324	82.3513	324	114.528		324	7.18309	324	13.5214	324	33.622	324	39.5722	324	68.3228	324	91.9075		324	-0.313965	324	11.5968	324	33.4102	324	49.9101	324	79.9204	324	102.06		324	-0.819138	324	-2.72656	324	10.568	324	29.969
			325	-0.424194	325	24.6926	325	31.235	325	54.684	325	82.885	325	114.533		325	6.57832	325	13.1266	325	32.8487	325	38.5292	325	69.1713	325	91.7314		325	0.79248	325	9.66712	325	33.9011	325	49.0991	325	80.9253	325	101.353		325	-0.687897	325	-1.2047	325	10.2504	325	30.3917
			326	-0.0672607	326	21.9528	326	30.7529	326	55.0417	326	82.7326	326	116.217		326	5.84358	326	14.8807	326	32.943	326	42.4246	326	69.6264	326	91.3074		326	-1.07739	326	10.0468	326	34.1172	326	50.9943	326	80.0898	326	100.404		326	-0.854294	326	-1.40234	326	9.82033	326	29.7131
			327	-0.213257	327	21.9562	327	31.4819	327	54.7509	327	81.9975	327	117.695		327	6.25998	327	14.709	327	33.7038	327	40.9942	327	69.19	327	91.8145		327	-0.592529	327	12.4064	327	33.2026	327	50.6376	327	78.6543	327	102.029		327	-0.84024	327	-1.48555	327	9.94649	327	30.1983
			328	-0.402344	328	24.2805	328	31.0385	328	55.1223	328	82.1057	328	116.424		328	5.56269	328	13.9473	328	34.6864	328	39.1823	328	69.3896	328	92.6707		328	0.8125	328	10.2496	328	33.0305	328	51.3808	328	80.3308	328	101.058		328	-1.01094	328	-1.49922	328	10.5703	328	29.8819
			329	0.00158691	329	25.9797	329	29.9772	329	55.9961	329	83.2631	329	114.801		329	4.74718	329	15.1427	329	33.2589	329	40.1055	329	68.1014	329	91.0715		329	-1.31445	329	9.8285	329	33.4199	329	49.1413	329	80.0051	329	99.6619		329	1.14571	329	-0.638275	329	10.8227	329	29.7428
			330	1.93555	330	24.0984	330	31.3541	330	54.7415	330	81.5177	330	116.442		330	3.7087	330	13.8296	330	34.0156	330	41.4785	330	67.7605	330	92.5793		330	-0.755371	330	11.5958	330	34.502	330	49.6516	330	80.343	330	99.859		330	-0.222656	330	-0.999222	330	10.0137	330	29.1667
			331	0.800049	331	22.5652	331	30.5049	331	56.4148	331	82.9369	331	115.019		331	4.08496	331	12.8174	331	32.2357	331	41.7458	331	71.1878	331	93.1099		331	-0.783203	331	10.7653	331	34.4675	331	50.1042	331	79.0715	331	100.313		331	-1.30196	331	-1.5172	331	9.86095	331	29.2081
			332	0.397705	332	24.8457	332	29.2595	332	54.6586	332	81.1889	332	114.568		332	3.99958	332	12.4915	332	32.058	332	39.9105	332	69.1134	332	92.1091		332	-0.971924	332	12.0067	332	34.3579	332	49.944	332	77.7534	332	101.674		332	-0.991791	332	-1.75	332	10.5566	332	29.6053
			333	-1.14612	333	24.2246	333	31.4427	333	55.2386	333	82.6728	333	114.168		333	5.81708	333	13.3989	333	32.6581	333	41.4177	333	69.0651	333	89.6157		333	-0.0725098	333	9.00111	333	34.4648	333	50.5639	333	78.7349	333	101.046		333	-0.011322	333	-1.60039	333	10.0203	333	30.2663
			334	-0.936279	334	23.9402	334	31.9037	334	56.2242	334	83.61	334	114.912		334	5.93229	334	12.2523	334	33.6052	334	42.769	334	71.3087	334	92.7256		334	-1.08862	334	10.5148	334	33.9448	334	49.1882	334	79.3594	334	99.8355		334	-0.155075	334	-1.0043	334	9.07111	334	30.2967
			335	0.43396	335	22.5172	335	30.8877	335	53.5179	335	83.8872	335	117.504		335	5.62617	335	15.526	335	33.5498	335	41.7148	335	69.5085	335	94.7049		335	-0.370605	335	9.51795	335	33.7668	335	47.2993	335	79.2612	335	98.9683		335	-0.67305	335	-0.720703	335	9.80664	335	29.9073
			336	-1.69727	336	22.4562	336	31.4807	336	54.4031	336	83.1498	336	115.392		336	4.59896	336	15.4738	336	35.1993	336	41.2186	336	68.0784	336	93.7433		336	-0.665283	336	11.0353	336	31.825	336	49.8439	336	80.1426	336	99.7398		336	-1.03438	336	-0.941803	336	10.6152	336	29.7979
			337	-1.13635	337	23.7723	337	32.2916	337	55.4141	337	83.4701	337	116.042		337	5.14121	337	13.8981	337	34.562	337	40.1503	337	69.1027	337	91.5237		337	0.197998	337	10.4301	337	33.0613	337	50.5854	337	79.1101	337	99.3783		337	-0.840622	337	-1.32578	337	9.67538	337	28.6835
			338	-0.521484	338	25.9327	338	32.1096	338	52.9574	338	83.3393	338	116.57		338	5.3875	338	11.915	338	31.8666	338	40.8546	338	71.6635	338	91.1488		338	0.631592	338	9.58509	338	34.6106	338	50.3234	338	79.5566	338	101.451		338	-0.218353	338	-0.846085	338	9.40234	338	29.5046
			339	-0.927734	339	24.8608	339	30.8108	339	54.8315	339	81.3037	339	115.616		339	6.67941	339	12.8341	339	33.2528	339	42.421	339	68.5172	339	93.5243		339	-1.33325	339	10.2777	339	34.396	339	48.1975	339	78.9939	339	99.452		339	0.2957	339	-0.518753	339	9.25548	339	30.071
			340	-0.607422	340	21.9117	340	30.4037	340	53.709	340	82.5459	340	115.293		340	6.67131	340	13.6731	340	33.58	340	39.9576	340	66.8725	340	93.2085		340	-1.67188	340	10.1591	340	33.5151	340	49.1154	340	78.52	340	99.6632		340	-0.756256	340	-0.540237	340	8.84492	340	29.1253
			341	0.057373	341	23.3809	341	31.2032	341	54.5402	341	81.5255	341	114.841		341	5.76027	341	13.762	341	33.4941	341	40.8592	341	66.7941	341	91.5145		341	-0.891846	341	10.6754	341	33.7129	341	49.2109	341	79.9746	341	100.926		341	-0.419922	341	-1.825	341	8.69141	341	30.1655
			342	-0.0628662	342	24.5273	342	31.1329	342	54.6827	342	82.5279	342	114.709		342	4.73861	342	13.695	342	31.1104	342	42.8212	342	67.8115	342	91.7317		342	0.599121	342	10.5087	342	33.4902	342	49.6765	342	79.6694	342	100.044		342	-0.719528	342	-1.96758	342	9.8125	342	29.8436
			343	0.824951	343	24.6202	343	30.7783	343	54.7281	343	83.0685	343	115.206		343	5.8704	343	13.9732	343	33.2899	343	41.3927	343	67.8173	343	89.405		343	0.269775	343	9.61659	343	33.2776	343	49.1957	343	78.937	343	98.8792		343	-0.606644	343	-1.73438	343	9.87656	343	29.6983
			344	0.101196	344	24.391	344	30.4575	344	53.8352	344	82.1482	344	115.571		344	3.99149	344	13.0245	344	32.8141	344	41.502	344	68.9245	344	93.2989		344	-0.605713	344	11.2457	344	33.1272	344	47.8371	344	77.8521	344	100.779		344	-0.71524	344	-0.653137	344	9.11874	344	29.4647
			345	0.072998	345	23.2642	345	31.4061	345	53.1727	345	83.0545	345	115.276		345	5.38639	345	14.3261	345	28.7992	345	43.0867	345	68.2867	345	91.5971		345	-0.799561	345	10.514	345	33.0862	345	47.7617	345	78.1565	345	101.68		345	-1.37735	345	-1.09805	345	9.07304	345	29.8921
			346	0.781982	346	24.0957	346	32.158	346	54.1312	346	81.4005	346	113.951		346	7.38971	346	14.5562	346	31.1287	346	43.0324	346	67.4868	346	91.8399		346	-1.72021	346	9.89857	346	33.2129	346	49.0852	346	78.5935	346	99.0902		346	-0.796875	346	-1.4996	346	9.03281	346	29.7694
			347	-0.303955	347	22.7438	347	31.4639	347	54.1637	347	82.0744	347	114.539		347	4.49327	347	12.0287	347	32.7553	347	42.0327	347	67.9892	347	91.3377		347	-1.48755	347	9.75355	347	32.937	347	48.7143	347	78.6594	347	98.7874		347	-0.755859	347	-2.15352	347	9.16486	347	29.6557
			348	0.365967	348	25.0728	348	30.751	348	54.8105	348	81.0049	348	116.387		348	5.07218	348	14.2683	348	31.8853	348	39.4078	348	69.0078	348	91.7522		348	-1.26611	348	9.58216	348	32.7603	348	48.1245	348	79.4063	348	98.2584		348	-0.274216	348	-1.68517	348	9.06718	348	29.7675
			349	0.982788	349	24.3539	349	30.3705	349	53.5414	349	81.8135	349	114.505		349	4.44503	349	14.4369	349	33.1883	349	39.7418	349	68.6716	349	91.2977		349	-0.974121	349	9.97621	349	33.0129	349	48.9499	349	78.2883	349	99.2027		349	-0.80899	349	-1.66171	349	9.325	349	29.3909
			350	-0.453491	350	25.6531	350	31.4276	350	52.8563	350	82.4482	350	115.489		350	6.66512	350	13.181	350	35.5206	350	38.5043	350	67.8064	350	89.2044		350	2.15967	350	9.61537	350	32.4211	350	47.6972	350	77.9856	350	99.1553		350	-0.42421	350	-1.42931	350	8.92657	350	29.3124
			351	0.272705	351	25.0867	351	32.1307	351	53.8665	351	82.6299	351	114.103		351	6.88412	351	13.2699	351	36.0681	351	40.8088	351	67.0781	351	90.3992		351	2.40308	351	11.1005	351	33.1375	351	49.121	351	78.6868	351	99.5106		351	-0.0921783	351	-1.92345	351	8.66016	351	29.0397
			352	-0.532349	352	25.1047	352	30.3364	352	53.2878	352	81.9381	352	114.769		352	5.06964	352	13.6583	352	33.418	352	40.5483	352	69.3576	352	93.1028		352	2.76587	352	10.7138	352	33.3413	352	47.7919	352	77.1897	352	100.458		352	-0.26796	352	-2.35001	352	9.22031	352	30.401
			353	-0.294556	353	25.5508	353	29.8325	353	54.9734	353	81.86	353	115.575		353	4.86588	353	12.0237	353	34.6727	353	40.6722	353	68.991	353	91.9071		353	1.82788	353	10.0753	353	32.8628	353	48.7971	353	77.2622	353	98.9959		353	-0.46524	353	-0.727737	353	8.31445	353	28.6905
			354	0.435181	354	24.093	354	30.4834	354	53.9934	354	82.1553	354	114.843		354	7.0663	354	12.9266	354	35.1805	354	44.0649	354	67.3808	354	91.6257		354	0.39917	354	9.53529	354	31.7813	354	49.3195	354	79.1921	354	98.8324		354	-0.245697	354	-1.72108	354	8.34335	354	28.8698
			355	0.785156	355	25.1552	355	30.9088	355	54.2605	355	83.7556	355	116.517		355	5.40368	355	13.5147	355	36.1479	355	40.9347	355	67.291	355	92.0127		355	0.96875	355	9.36707	355	31.4109	355	48.3796	355	78.5618	355	98.1431		355	-0.73555	355	-1.7336	355	8.64063	355	30.2698
			356	-0.432373	356	23.8105	356	31.2487	356	53.8715	356	82.0834	356	116.192		356	6.84191	356	13.4711	356	34.5361	356	41.2059	356	67.9363	356	91.2204		356	1.06982	356	9.20277	356	32.271	356	48.3164	356	77.8821	356	99.7069		356	-0.654678	356	-2.46249	356	10.2355	356	30.4155
			357	0.603882	357	25.1621	357	30.8955	357	56.7781	357	81.208	357	116.331		357	6.93585	357	12.7362	357	32.4993	357	41.599	357	67.8445	357	92.0842		357	0.043457	357	9.3285	357	32.8276	357	47.9074	357	78.2478	357	99.0335		357	-0.7211	357	-1.78671	357	10.1293	357	30.117
			358	-0.144043	358	24.2054	358	31.5022	358	54.9348	358	81.7287	358	115.633		358	5.83231	358	12.6635	358	30.3603	358	40.9679	358	66.882	358	92.0673		358	0.137451	358	9.61146	358	32.8035	358	48.3124	358	77.7104	358	99.4945		358	0.212112	358	-1.39453	358	8.4711	358	29.5741
			359	0.346558	359	23.6086	359	32.3295	359	54.0211	359	81.1353	359	117.148		359	6.72812	359	14.5627	359	32.4896	359	39.4736	359	69.0875	359	94.6594		359	0.390869	359	9.25086	359	31.7292	359	47.6428	359	77.6758	359	98.6124		359	0.108597	359	-1.23633	359	8.51094	359	29.719
			360	1.1156	360	24.3563	360	30.2803	360	54.7941	360	80.588	360	117.559		360	5.34592	360	14.9675	360	33.0131	360	42.3028	360	68.2939	360	93.6823		360	-0.385986	360	9.53431	360	33.1008	360	47.5397	360	78.6431	360	97.1429		360	0.0593719	360	-2.14413	360	7.91679	360	29.6897
			361	1.87378	361	23.4082	361	29.6982	361	54.243	361	81.6096	361	115.949		361	6.04051	361	14.8822	361	35.539	361	40.4132	361	68.7392	361	91.8898		361	-0.814453	361	8.64198	361	31.8269	361	47.4108	361	78.3743	361	97.8245		361	-1.27579	361	-3.01563	361	8.48009	361	30.1506
			362	0.0522461	362	23.7844	362	29.4587	362	55.1738	362	81.1967	362	114.531		362	5.86024	362	13.409	362	35.115	362	38.7267	362	65.3276	362	91.2112		362	1.35986	362	8.81288	362	33.4363	362	47.7775	362	76.9563	362	97.2904		362	-0.207809	362	-2.66641	362	8.54102	362	28.7444
			363	1.87854	363	23.3152	363	31.5811	363	55.3922	363	81.8236	363	113.94		363	5.63887	363	11.7815	363	33.49	363	39.7526	363	68.6086	363	90.5653		363	0.358887	363	7.71327	363	32.7202	363	48.1445	363	77.5259	363	98.0206		363	-0.770706	363	-1.49062	363	8.25861	363	28.9471
			364	2.43005	364	24.3137	364	29.5205	364	53.7328	364	82.626	364	113.776		364	6.63259	364	12.1182	364	32.4912	364	40.8585	364	69.3912	364	91.974		364	0.75708	364	9.00941	364	32.1909	364	46.0519	364	77.7258	364	98.65		364	-1.22148	364	-2.34453	364	9.09024	364	28.976
			365	1.08911	365	23.35	365	29.5502	365	53.3363	365	82.2471	365	115.599		365	5.88166	365	14.0144	365	33.3697	365	41.6106	365	68.4654	365	94.5888		365	0.135254	365	9.82948	365	31.4856	365	46.8764	365	76.4348	365	98.1019		365	-1.02812	365	-2.34415	365	8.12578	365	28.8171
			366	0.0570068	366	23.1105	366	30.8811	366	54.3781	366	82.1107	366	115.912		366	6.93839	366	14.1235	366	32.7467	366	39.7397	366	68.9605	366	91.0909		366	0.715576	366	8.97865	366	32.1521	366	47.5996	366	76.2754	366	97.1942		366	-0.349213	366	-1.41251	366	8.28516	366	29.7342
			367	-0.46167	367	24.0062	367	30.924	367	54.6887	367	83.052	367	114.967		367	6.28077	367	13.8975	367	34.3198	367	40.5137	367	66.8192	367	90.8391		367	0.60498	367	7.87342	367	32.6589	367	46.7727	367	76.9277	367	96.7174		367	0.540619	367	-1.99141	367	8.58867	367	29.6835
			368	0.852295	368	25.275	368	30.2181	368	53.6165	368	82.5447	368	114.565		368	7.02313	368	13.7005	368	36.0108	368	39.6515	368	68.7177	368	92.4046		368	0.324951	368	8.46986	368	32.019	368	47.6928	368	77.5181	368	96.8187		368	-0.788681	368	-1.91406	368	8.50391	368	29.2034
			369	1.06873	369	23.1254	369	31.1338	369	54.168	369	81.3166	369	115.496		369	6.28077	369	13.8727	369	33.6885	369	41.5136	369	68.8315	369	92.3809		369	0.752441	369	9.22572	369	32.1013	369	47.0932	369	76.761	369	95.846		369	-1.4879	369	-2.70703	369	8.79765	369	28.4944
			370	0.357056	370	23.2047	370	30.504	370	55.3121	370	82.699	370	115.43		370	6.65338	370	14.8214	370	32.7115	370	41.8949	370	68.1114	370	92.4163		370	0.794189	370	9.41786	370	31.7051	370	46.6413	370	76.1223	370	97.0799		370	-1.03946	370	-2.58633	370	8.73711	370	29.1464
			371	-0.767212	371	25.1184	371	29.594	371	54.8219	371	81.8994	371	115.89		371	6.5469	371	14.4673	371	33.688	371	39.8023	371	70.4392	371	90.8081		371	-0.467529	371	9.016	371	32.0774	371	47.6933	371	76.3176	371	98.6571		371	-0.723434	371	-1.40585	371	8.99609	371	29.826
			372	-0.278931	372	23.3918	372	30.2256	372	55.2008	372	81.0264	372	114.238		372	8.13381	372	14.5278	372	35.5487	372	41.2424	372	69.8975	372	93.5076		372	0.47583	372	9.74891	372	32.7043	372	46.3574	372	76.6499	372	96.6991		372	0.130859	372	-1.80704	372	8.7953	372	29.0553
			373	0.400024	373	23.4125	373	30.8737	373	53.8043	373	83.1853	373	115.837		373	5.225	373	14.1698	373	36.1712	373	38.938	373	67.5336	373	93.7352		373	0.737549	373	8.8683	373	31.4993	373	46.3303	373	78.343	373	97.6566		373	-1.23282	373	-1.72539	373	8.15274	373	29.1479
			374	1.64404	374	23.5914	374	30.9971	374	53.9672	374	81.033	374	116.427		374	6.42344	374	11.6209	374	34.5788	374	40.1531	374	66.6022	374	92.7323		374	0.450439	374	9.22889	374	31.7742	374	45.9694	374	75.9844	374	97.2916		374	-1.45195	374	-2.56836	374	8.47617	374	28.0499
			375	0.329712	375	24.6195	375	31.199	375	53.2324	375	83.1264	375	116.094		375	5.50477	375	13.2867	375	34.8489	375	39.8221	375	68.1933	375	92.1822		375	0.496582	375	9.34925	375	31.3293	375	46.2631	375	75.5923	375	98.0719		375	-0.687897	375	-1.99414	375	9.06445	375	29.1682
			376	0.353516	376	23.3629	376	31.2057	376	54.3051	376	82.1486	376	115.356		376	5.07424	376	10.6603	376	34.053	376	40.5746	376	69.5339	376	92.4077		376	1.61548	376	9.22767	376	31.8157	376	46.7268	376	75.3469	376	97.8856		376	0.117188	376	-0.611725	376	8.73985	376	29.2514
			377	0.489746	377	23.1497	377	29.6224	377	54.4758	377	83.2338	377	113.933		377	6.08019	377	12.7038	377	32.7795	377	41.3517	377	69.7511	377	93.9215		377	0.602051	377	8.76527	377	32.3247	377	45.5178	377	75.8484	377	97.2523		377	0.23204	377	-1.46915	377	9.18477	377	28.9526
			378	1.90906	378	23.5652	378	29.9076	378	54.2603	378	83.5076	378	116.344		378	5.73376	378	14.315	378	33.4641	378	43.2549	378	69.9365	378	94.776		378	-0.0476074	378	8.66493	378	32.019	378	47.3527	378	76.0774	378	96.658		378	-0.876572	378	-1.18164	378	9.18867	378	29.1268
			379	1.31995	379	23.3228	379	31.6924	379	55.0883	379	80.7869	379	115.796		379	4.57897	379	14.0505	379	36.0097	379	39.9643	379	69.6648	379	92.1681		379	0.369141	379	8.77088	379	29.6577	379	46.2075	379	76.7898	379	97.2576		379	-0.597656	379	-1.79219	379	9.1543	379	29.4233
			380	-0.1875	380	24.7766	380	30.7396	380	53.5215	380	82.1947	380	115.16		380	4.83398	380	14.1931	380	33.9034	380	40.3588	380	68.6812	380	93.1293		380	-0.980225	380	8.48158	380	28.7942	380	46.5539	380	76.187	380	96.5897		380	-0.511719	380	-1.36874	380	8.70078	380	30.0659
			381	1.40125	381	26.6188	381	32.5065	381	54.3074	381	82.1704	381	115.178		381	5.24833	381	12.6387	381	34.0156	381	42.3009	381	69.9655	381	91.2991		381	1.31494	381	8.55311	381	30.8997	381	46.9357	381	75.9316	381	94.9796		381	-0.928909	381	-1.66914	381	8.63203	381	30.8792
			382	1.21326	382	22.6035	382	31.8005	382	53.6766	382	82.2537	382	113.589		382	6.26237	382	11.3783	382	33.365	382	40.1349	382	68.6046	382	93.0704		382	-0.0112305	382	8.45228	382	33.071	382	45.8315	382	76.2141	382	95.6168		382	-1.15157	382	-1.56718	382	9.08711	382	29.9295
			383	1.24146	383	22.5009	383	29.9388	383	54.1793	383	81.908	383	114.935		383	4.36584	383	13.0323	383	33.6282	383	41.569	383	68.4151	383	90.153		383	1.06958	383	10.8244	383	31.293	383	45.3928	383	75.4612	383	97.6131		383	-0.608597	383	-1.97694	383	7.91914	383	28.7889
			384	0.705444	384	23.9719	384	30.2069	384	54.8047	384	81.8443	384	115.993		384	3.66506	384	12.9245	384	32.1925	384	42.766	384	68.6178	384	91.5556		384	0.19458	384	10.1642	384	31.8965	384	46.0214	384	74.3652	384	96.1549		384	-0.353516	384	-2.55859	384	7.92891	384	29.3331
			385	-0.773438	385	24.5637	385	30.6338	385	55.3691	385	82.9693	385	114.557		385	5.2296	385	15.0315	385	36.4734	385	41.3898	385	69.09	385	94.4664		385	-1.43213	385	7.75208	385	30.5034	385	45.592	385	76.073	385	96.3834		385	-0.187103	385	-2.12189	385	9.00938	385	28.9854
			386	0.0465088	386	24.6887	386	30.1755	386	54.356	386	83.2963	386	115.868		386	5.34894	386	14.2063	386	34.791	386	39.8567	386	67.8115	386	92.3971		386	0.91626	386	7.44227	386	31.2246	386	44.7492	386	74.8401	386	94.4154		386	-0.448441	386	-2.20508	386	8.69141	386	29.0999
			387	1.45349	387	22.7852	387	28.7627	387	54.6836	387	83.1393	387	114.151		387	3.80868	387	14.4201	387	33.1782	387	39.2802	387	66.5607	387	91.4718		387	0.375	387	9.28871	387	30.9734	387	46.5476	387	75.6433	387	94.5679		387	-1.3461	387	-1.91875	387	7.83594	387	28.9463
			388	1.03784	388	23.8707	388	28.3698	388	55.0375	388	83.0873	388	114.079		388	3.20391	388	12.7757	388	33.2412	388	40.6103	388	68.8158	388	92.5402		388	0.486328	388	8.37904	388	31.031	388	46.7651	388	74.3784	388	96.3817		388	-0.726959	388	-2.1207	388	9.10039	388	28.621
			389	0.520752	389	23.5648	389	30.0596	389	53.1429	389	82.2353	389	113.564		389	5.23516	389	10.3241	389	33.0269	389	42.6943	389	71.2067	389	91.3124		389	0.863281	389	8.63514	389	32.3184	389	46.2143	389	75.116	389	96.8214		389	-0.48555	389	-2.17148	389	9.10274	389	29.3038
			390	0.246948	390	23.5043	390	30.2697	390	53.7375	390	82.036	390	115.424		390	5.28594	390	13.5395	390	35.8017	390	43.4368	390	68.6946	390	91.5389		390	-0.273926	390	6.80287	390	32.343	390	44.4233	390	74.5254	390	95.5911		390	-0.626572	390	-1.34805	390	9.26485	390	28.7936
			391	1.32385	391	23.3785	391	30.8811	391	54.7574	391	84.385	391	114.548		391	5.97355	391	13.5376	391	33.4565	391	41.0145	391	68.5268	391	90.9898		391	-0.772949	391	9.03675	391	31.4878	391	44.405	391	76.5073	391	95.1834		391	-0.469147	391	-1.45937	391	8.27228	391	28.5389
			392	1.46558	392	22.5117	392	31.1982	392	55.6035	392	83.0559	392	114.398		392	5.35957	392	13.7209	392	32.6927	392	41.048	392	70.5257	392	91.2728		392	0.908691	392	8.72547	392	30.5012	392	44.1	392	74.3933	392	95.1615		392	-0.781647	392	-2.32031	392	7.8922	392	28.6409
			393	1.58325	393	24.9141	393	30.3416	393	54.5746	393	81.8313	393	115.796		393	5.03616	393	13.3486	393	35.0252	393	42.7928	393	69.2216	393	92.2538		393	0.283203	393	9.91175	393	29.6987	393	44.5891	393	73.9668	393	95.5167		393	-1.43359	393	-1.95625	393	8.41328	393	29.5686
			394	-0.0909424	394	24.5909	394	31.2799	394	54.0223	394	82.1955	394	115.882		394	6.84841	394	14.9082	394	36.0849	394	42.2103	394	68.0179	394	89.371		394	1.40088	394	9.18128	394	30.3257	394	45.5808	394	74.2214	394	95.97		394	-0.602737	394	-2.52892	394	8.34843	394	28.8163
			395	-1.89404	395	22.7594	395	29.6963	395	54.5125	395	83.2888	395	115.145		395	6.48533	395	13.9819	395	33.9274	395	40.5097	395	68.8276	395	91.4418		395	-0.201172	395	8.29139	395	32.0313	395	44.7292	395	74.1323	395	93.897		395	-0.372269	395	-1.61523	395	8.6918	395	29.417
			396	-0.568726	396	21.991	396	32.2155	396	53.4034	396	83.7826	396	114.41		396	6.0375	396	14.9858	396	32.9882	396	40.3828	396	67.4011	396	91.2331		396	0.491455	396	9.91102	396	30.3022	396	44.103	396	73.4141	396	95.2205		396	-0.264847	396	-2.47969	396	8.12149	396	29.1065
			397	0.251953	397	22.9398	397	30.9674	397	54.0673	397	82.1654	397	114.957		397	7.42732	397	13.1632	397	33.8704	397	40.5346	397	68.3847	397	90.5023		397	0.657471	397	8.4972	397	29.7761	397	45.0319	397	74.728	397	94.4327		397	-0.56485	397	-1.65039	397	8.27892	397	28.3186
			398	0.205078	398	22.9698	398	30.504	398	55.2802	398	80.8712	398	117.468		398	3.88025	398	14.5978	398	34.2614	398	40.0698	398	70.1304	398	92.8759		398	0.353516	398	8.40321	398	30.3501	398	43.8862	398	73.6016	398	95.3004		398	-0.759766	398	-2.29688	398	8.94649	398	29.0397
			399	-0.633179	399	24.9922	399	30.6146	399	54.9574	399	82.9735	399	115.496		399	7.23387	399	16.5265	399	35.3876	399	39.8159	399	67.881	399	92.6164		399	2.40967	399	7.71961	399	29.3809	399	45.4467	399	73.6836	399	95.2135		399	-0.330872	399	-2.3578	399	7.94453	399	28.8944
			400	0.114746	400	24.7594	400	31.1318	400	56.1298	400	83.0188	400	115.142		400	5.92673	400	14.0184	400	33.5535	400	39.9302	400	67.8016	400	92.2824		400	1.12744	400	8.8954	400	31.2251	400	43.6518	400	74.1401	400	94.7601		400	0.114059	400	-2.52148	400	8.5957	400	28.9061
			401	1.1156	401	25.3219	401	32.2272	401	54.5707	401	82.2451	401	116.611		401	5.37417	401	14.1777	401	35.1556	401	40.0882	401	68.9188	401	89.3517		401	0.265381	401	6.7472	401	30.6414	401	45.6945	401	75.0229	401	95.1092		401	0.212494	401	-1.90781	401	8.34142	401	28.1823
			402	1.47974	402	25.6761	402	31.9951	402	54.9602	402	81.6389	402	115.205		402	5.69473	402	11.9776	402	35.8456	402	41.6304	402	70.225	402	91.8699		402	1.073	402	9.28089	402	30.5586	402	44.4233	402	73.3933	402	95.0777		402	-0.26915	402	-2.92265	402	8.47658	402	29.8682
			403	-0.114746	403	24.4172	403	31.3165	403	53.9113	403	81.0885	403	115.742		403	7.6844	403	13.0937	403	33.5225	403	41.2643	403	68.6021	403	91.9472		403	-0.313965	403	10.5075	403	30.3633	403	45.2116	403	74.0552	403	95.1803		403	-1.21484	403	-2.29141	403	8.89883	403	28.846
			404	1.57385	404	25.9828	404	30.7794	404	54.941	404	82.1154	404	116.303		404	6.92109	404	14.2241	404	32.8613	404	39.2046	404	68.8509	404	90.7659		404	0.269775	404	7.64588	404	29.8184	404	43.6857	404	74.2603	404	96.0377		404	-0.180847	404	-1.88905	404	8.51602	404	29.2362
			405	1.75513	405	25.1207	405	32.8405	405	55.9352	405	81.9408	405	115.179		405	5.24277	405	14.4942	405	34.8743	405	41.4127	405	67.0217	405	93.3721		405	0.214111	405	7.28285	405	30.5337	405	44.1945	405	73.5957	405	94.8375		405	-1.01132	405	-2.54648	405	8.41133	405	29.3694
			406	3.60742	406	23.7914	406	32.6338	406	53.3914	406	82.4002	406	115.888		406	5.98529	406	15.3544	406	34.5539	406	42.193	406	68.5132	406	92.4265		406	-0.368652	406	8.5243	406	29.2	406	44.3674	406	73.6992	406	95.0404		406	0.333984	406	-2.16953	406	8.31406	406	28.8272
			407	3.11914	407	22.2656	407	30.7932	407	54.1727	407	80.8057	407	114.923		407	5.46478	407	13.5817	407	35.051	407	40.5178	407	66.6516	407	93.4361		407	0.0722656	407	7.86927	407	29.1855	407	43.9457	407	74.2397	407	93.1705		407	-0.374222	407	-2.13477	407	8.68439	407	28.9303
			408	1.06946	408	22.9723	408	30.3623	408	53.7679	408	82.7486	408	113.653		408	5.96688	408	14.0016	408	34.0786	408	41.1339	408	68.657	408	93.5879		408	1.27612	408	7.07728	408	28.7483	408	44.8303	408	73.9673	408	94.5538		408	-1.12227	408	-2.15858	408	8.38242	408	29.5003
			409	2.18201	409	24.0176	409	30.978	409	53.709	409	82.774	409	114.34		409	6.64084	409	12.8525	409	33.2731	409	42.7868	409	70.746	409	90.0261		409	0.953857	409	8.24207	409	30.4624	409	43.0268	409	73.5305	409	94.65		409	-0.0562591	409	-2.75859	409	9.50861	409	29.1331
			410	1.55859	410	24.3156	410	30.9294	410	56.0227	410	81.5533	410	113.278		410	8.16016	410	15.0859	410	31.3607	410	44.3705	410	69.6091	410	91.7582		410	0.938965	410	8.14417	410	31.5	410	43.1	410	73.3894	410	94.5365		410	-0.463669	410	-1.81523	410	8.80273	410	29.3624
			411	2.11084	411	23.2656	411	30.574	411	56.3992	411	82.5225	411	115.093		411	8.62639	411	14.6617	411	32.5266	411	43.6388	411	67.6372	411	92.6148		411	-0.748047	411	10.1945	411	29.3508	411	43.895	411	74.511	411	95.5111		411	-1.11641	411	-2.67345	411	8.2039	411	28.5569
			412	3.20203	412	23.3798	412	31.0885	412	53.8832	412	81.099	412	114.111		412	4.48978	412	16.2285	412	35.3526	412	43.3793	412	67.821	412	94.2749		412	1.19263	412	8.02186	412	30.2683	412	44.0122	412	72.5005	412	95.2491		412	-0.87149	412	-3.03984	412	8.53711	412	28.9674
			413	0.332031	413	24.2969	413	32.488	413	55.7145	413	82.6342	413	114.786		413	4.45963	413	14.3978	413	35.3913	413	42.7024	413	66.9302	413	91.5562		413	0.0598145	413	7.10707	413	30.0022	413	45.0324	413	72.4734	413	95.0394		413	-0.985931	413	-2.2207	413	8.32384	413	29.4409
			414	0.804688	414	24.318	414	31.4385	414	55.5477	414	82.0596	414	113.919		414	7.14294	414	12.269	414	33.0415	414	44.756	414	71.7667	414	91.2591		414	0.835205	414	8.46644	414	31.2102	414	42.7553	414	72.2473	414	93.7359		414	-0.970322	414	-2.44336	414	8.69141	414	29.1385
			415	0.674561	415	23.5453	415	31.4155	415	52.8379	415	81.1377	415	112.424		415	6.75764	415	13.9021	415	33.8466	415	41.6218	415	69.7112	415	92.1421		415	-0.183105	415	8.04774	415	29.6987	415	44.0331	415	73.2983	415	94.6295		415	-1.02579	415	-2.07188	415	8.51094	415	29.2081
			416	0.296143	416	24.6628	416	30.92	416	54.2117	416	82.3662	416	113.584		416	9.64598	416	12.9007	416	32.6811	416	41.8234	416	68.2856	416	94.0073		416	0.878418	416	9.29676	416	28.6348	416	42.9414	416	72.6672	416	94.93		416	-0.350388	416	-2.05	416	8.01563	416	28.2811
			417	0.847656	417	23.1273	417	30.0811	417	57.1508	417	80.8982	417	114.492		417	8.31044	417	12.2355	417	35.0704	417	42.0246	417	68.9423	417	93.139		417	-0.0175781	417	7.26576	417	28.8906	417	41.8613	417	72.7859	417	93.7042		417	-1.24962	417	-1.8293	417	7.83711	417	29.221
			418	0.521851	418	24.1105	418	30.4065	418	55.0031	418	82.3684	418	115.096		418	8.4166	418	13.7275	418	34.8219	418	41.8478	418	69.5156	418	92.3844		418	1.62109	418	6.51747	418	29.9116	418	42.4846	418	72.02	418	95.4686		418	-1.13985	418	-2.27031	418	8.24414	418	28.8881
			419	1.39648	419	25.6379	419	32.1104	419	54.7352	419	80.758	419	115.592		419	7.18008	419	12.7235	419	35.6517	419	44.6249	419	70.7323	419	92.2538		419	1.13672	419	7.26258	419	30.729	419	42.7414	419	71.261	419	94.378		419	-0.788681	419	-2.89023	419	8.16446	419	28.4346
			420	0.447754	420	23.4109	420	32.9427	420	53.9977	420	82.6928	420	114.783		420	6.82255	420	14.513	420	34.913	420	42.0336	420	70.1793	420	91.2606		420	0.966309	420	7.43128	420	30.2109	420	43.1918	420	73.9753	420	93.6637		420	-0.463287	420	-3.11015	420	8.41953	420	28.7975
			421	-0.852051	421	24.9453	421	31.8721	421	54.3137	421	83.4084	421	113.542		421	8.09303	421	14.64	421	35.5582	421	40.2853	421	67.8983	421	91.5362		421	1.60376	421	8.14686	421	27.5566	421	42.9953	421	71.77	421	95.1839		421	-0.685928	421	-2.60156	421	8.29845	421	27.9159
			422	-0.368774	422	24.269	422	30.8795	422	55.2836	422	82.0447	422	114.403		422	8.88839	422	14.2398	422	34.8651	422	43.6424	422	67.5814	422	92.6859		422	-0.244629	422	7.58094	422	29.3586	422	42.6613	422	71.9331	422	93.6744		422	-1.03008	422	-2.45235	422	9.57149	422	29.0569
			423	-0.616821	423	23.5754	423	30.2806	423	55.7523	423	80.8927	423	114.275		423	8.10176	423	12.7138	423	34.0714	423	43.8394	423	69.3109	423	91.5556		423	0.603027	423	7.87977	423	30.2773	423	42.5607	423	71.5061	423	94.2572		423	-0.978119	423	-1.67969	423	8.99767	423	28.2581
			424	0.512451	424	24.348	424	31.4814	424	54.3887	424	82.0786	424	114.546		424	7.16087	424	13.2059	424	37.712	424	41.539	424	69.7583	424	93.4329		424	-0.0112305	424	8.37074	424	29.1348	424	43.4611	424	71.8945	424	94.2144		424	-1.39258	424	-1.77187	424	8.31328	424	28.5022
			425	-0.276245	425	24.0598	425	31.1846	425	54.559	425	81.5205	425	113.231		425	7.04503	425	13.5603	425	38.2426	425	39.4641	425	68.5284	425	92.0954		425	0.789063	425	7.82826	425	30.0847	425	42.6093	425	72.281	425	93.7095		425	-1.57813	425	-2.1422	425	8.24492	425	28.9628
			426	-0.690186	426	24.4633	426	30.9108	426	55.4148	426	81.2939	426	115.15		426	7.39986	426	13.0956	426	36.0764	426	39.6683	426	68.9631	426	91.4261		426	0.721191	426	8.14686	426	29.5911	426	42.6166	426	73.0281	426	94.0252		426	-0.479691	426	-2.47929	426	8.83829	426	28.9217
			427	-0.00354004	427	23.2699	427	31.7756	427	55.3571	427	81.6432	427	114.821		427	9.98225	427	12.1817	427	37.682	427	41.2678	427	68.1023	427	92.0193		427	0.354248	427	7.93128	427	28.8208	427	43.3144	427	71.1243	427	93.9901		427	-0.649597	427	-2.52187	427	8.66563	427	28.7807
			428	0.869507	428	24.1652	428	31.7142	428	55.2438	428	82.0041	428	113.12		428	10.8038	428	12.0486	428	34.8403	428	41.548	428	68.6514	428	94.9143		428	0.0163574	428	8.43055	428	30.4167	428	42.7665	428	70.9839	428	94.0562		428	-0.542572	428	-2.42696	428	8.71172	428	28.7737
			429	-0.31604	429	24.1953	429	31.2595	429	53.6312	429	81.0482	429	113.559		429	8.37962	429	12.5169	429	32.5505	429	40.9723	429	68.7777	429	95.6506		429	0.495605	429	7.67665	429	29.5476	429	43.2011	429	71.6704	429	94.1373		429	-0.1707	429	-2.21445	429	8.90977	429	29.2307
			430	0.604736	430	23.7336	430	32.3209	430	54.7992	430	80.9502	430	113.975		430	6.68401	430	12.8758	430	34.4076	430	41.581	430	66.7195	430	93.4278		430	1.72705	430	7.33509	430	29.6013	430	42.6132	430	72.2246	430	94.7943		430	-0.407028	430	-2.55	430	8.66563	430	28.7042
			431	-2.48669	431	24.3571	431	31.9037	431	55.4691	431	82.1443	431	115.962		431	7.00393	431	15.0924	431	33.7656	431	42.2495	431	67.6391	431	93.0541		431	0.248535	431	7.3805	431	28.1953	431	40.1472	431	70.4922	431	93.335		431	-1.29297	431	-1.66133	431	7.87775	431	28.5823
			432	-0.689087	432	23.8512	432	32.3674	432	54.1859	432	82.2838	432	116.196		432	8.3455	432	13.6564	432	33.3864	432	40.1258	432	65.7436	432	92.7708		432	0.671387	432	7.1742	432	29.1257	432	43.1271	432	70.7043	432	92.7994		432	-1.05196	432	-2.21758	432	8.73164	432	29.2069
			433	-0.475342	433	24.259	433	32.8657	433	55.3988	433	83.3053	433	114.517		433	7.40462	433	13.7158	433	38.6784	433	43.7689	433	65.4003	433	93.1136		433	0.00805664	433	8.75404	433	30.3362	433	44.0644	433	69.4426	433	93.2183		433	-0.275787	433	-2.92265	433	7.97891	433	28.1835
			434	0.05896	434	22.5453	434	32.322	434	53.5004	434	82.4392	434	114.199		434	7.39082	434	11.4433	434	36.5785	434	40.2639	434	65.3489	434	91.7536		434	0.362793	434	8.38124	434	28.5396	434	42.2565	434	71.4243	434	94.0882		434	-0.0375061	434	-1.91367	434	7.74805	434	27.8565
			435	-0.0472412	435	22.998	435	31.1888	435	54.3488	435	81.5017	435	115.616		435	7.92513	435	11.9323	435	31.0585	435	42.8198	435	67.4833	435	92.5693		435	0.0422363	435	7.67005	435	27.6704	435	42.1486	435	71.7444	435	92.0277		435	-1.01523	435	-3.02187	435	7.82578	435	28.6956
			436	-1.62695	436	23.3145	436	30.985	436	54.5609	436	82.1642	436	116.869		436	7.45842	436	11.9084	436	32.5505	436	42.1844	436	69.4019	436	91.9315		436	0.133057	436	8.41883	436	28.8535	436	42.1213	436	71.2188	436	92.8472		436	-1.1543	436	-3.04063	436	8.99649	436	28.7514
			437	-1.00159	437	24.3363	437	31.6732	437	55.2539	437	82.3302	437	115.676		437	9.54537	437	13.4401	437	34.5859	437	40.8047	437	67.1786	437	93.1034		437	-0.204834	437	8.12318	437	27.6243	437	41.8781	437	70.5371	437	93.1588		437	-0.164459	437	-2.3922	437	8.06406	437	29.346
			438	-0.348755	438	23.9027	438	31.4131	438	54.9414	438	83.0498	438	113.451		438	6.4493	438	13.8762	438	35.9707	438	41.3065	438	66.3306	438	94.7898		438	0.138672	438	7.72376	438	29.687	438	42.3491	438	71.4714	438	93.2093		438	-1.24257	438	-2.32384	438	8.32071	438	28.8807
			439	0.153442	439	23.4121	439	32.8243	439	53.0586	439	81.2253	439	113.545		439	10.6346	439	14.2555	439	35.1226	439	40.5035	439	69.2719	439	91.8898		439	0.52417	439	6.77699	439	28.3789	439	42.4982	439	72.3855	439	93.3265		439	-0.363678	439	-2.10352	439	7.96407	439	28.1471
			440	-0.283569	440	24.0927	440	31.7162	440	54.6984	440	80.4334	440	114.416		440	10.1716	440	13.0171	440	32.9192	440	44.4727	440	69.3003	440	91.9593		440	1.03516	440	6.79457	440	28.1526	440	41.1389	440	70.4187	440	93.085		440	-0.522659	440	-2.83398	440	8.659	440	28.255
			441	-0.3125	441	23.5398	441	30.3518	441	54.1147	441	82.6795	441	114.769		441	9.65725	441	12.4608	441	33.1782	441	42.3872	441	68.317	441	92.9297		441	-0.314941	441	8.35047	441	27.8113	441	40.6667	441	69.9773	441	92.4835		441	-1.55742	441	-2.84415	441	8.02071	441	27.9421
			442	-0.0953369	442	25.1945	442	29.9385	442	55.0844	442	82.0111	442	114.816		442	8.7589	442	15.6445	442	33.547	442	41.1611	442	67.291	442	92.8719		442	1.02783	442	6.82728	442	27.9888	442	40.1655	442	71.541	442	92.2303		442	-0.9207	442	-2.46172	442	8.93124	442	28.0428
			443	-1.40234	443	22.9043	443	31.3712	443	53.3699	443	83.0799	443	113.901		443	8.46135	443	15.362	443	34.2827	443	41.1094	443	67.0496	443	93.1821		443	0.332031	443	6.6222	443	28.0767	443	41.5839	443	69.8633	443	93.6283		443	-0.136322	443	-2.28477	443	8.20235	443	27.9647
			444	1.79565	444	22.7122	444	31.1342	444	54.8871	444	81.7489	444	113.873		444	9.22609	444	14.4745	444	33.2421	444	40.0568	444	68.4091	444	93.2588		444	0.0678711	444	7.41712	444	27.8384	444	41.9604	444	70.5569	444	92.1312		444	0.260941	444	-3.81836	444	7.85469	444	28.6495
			445	-0.147705	445	23.0676	445	31.333	445	56.4824	445	80.4779	445	114.526		445	9.78119	445	13.4228	445	37.2492	445	42.417	445	69.6359	445	92.9313		445	-0.0698242	445	8.10047	445	28.3013	445	42.2036	445	70.4187	445	92.18		445	-1.24609	445	-3.6582	445	7.7961	445	27.9569
			446	-0.981323	446	25.0227	446	31.0701	446	53.5668	446	83.2807	446	115.631		446	8.17745	446	11.4357	446	36.7532	446	42.9228	446	68.6471	446	93.7895		446	-0.935547	446	8.07118	446	28.1387	446	42.0415	446	70.428	446	93.4459		446	-0.289841	446	-3.35313	446	8.14453	446	28.4428
			447	-0.144043	447	24.5691	447	32.708	447	55.2375	447	83.1353	447	113.703		447	9.13515	447	12.9291	447	32.806	447	44.493	447	67.8734	447	89.6817		447	1.75977	447	6.12928	447	27.7332	447	41.5522	447	70.3091	447	93.1866		447	-0.940231	447	-2.54219	447	8.42538	447	28.237
			448	-0.246948	448	22.6566	448	32.4919	448	55.0918	448	81.7462	448	114.437		448	9.03201	448	12.9921	448	33.0807	448	42.4611	448	69.3419	448	91.3612		448	0.046875	448	6.67567	448	27.1387	448	40.1987	448	70.5569	448	91.8585		448	-0.741791	448	-2.14102	448	8.48125	448	27.1686
			449	0.142578	449	22.3922	449	28.8639	449	54.2277	449	80.9149	449	115.548		449	11.2142	449	11.5809	449	35.4695	449	43.0105	449	68.0389	449	94.7157		449	-0.422607	449	6.18861	449	27.825	449	41.3613	449	70.1321	449	92.1202		449	-0.591019	449	-2.87968	449	7.39413	449	28.346
			450	-0.661255	450	23.1387	450	29.6174	450	54.6042	450	80.0158	450	113.858		450	10.2108	450	14.2707	450	37.2391	450	42.6384	450	68.5264	450	93.2913		450	-0.230713	450	8.56996	450	28.1704	450	40.653	450	70.884	450	91.5218		450	-1.05156	450	-3.75	450	7.77266	450	28.3639
			451	0.265625	451	26.0441	451	29.6655	451	55.7902	451	82.3451	451	115.137		451	6.50611	451	13.9697	451	35.696	451	41.8224	451	67.4865	451	94.2409		451	0.537109	451	6.61537	451	26.7427	451	41.2036	451	69.1936	451	92.8472		451	-1.48085	451	-2.83241	451	8.10509	451	28.5768
			452	0.513306	452	23.5098	452	32.056	452	54.8594	452	81.5271	452	115.685		452	7.83912	452	13.3035	452	36.0159	452	42.8552	452	69.9919	452	92.2974		452	0.754395	452	5.64588	452	28.7534	452	40.4648	452	69.4219	452	91.3455		452	-0.185928	452	-2.57539	452	8.28789	452	28.7803
			453	-1.96252	453	23.6848	453	30.1118	453	52.8597	453	81.185	453	114.246		453	10.8398	453	13.6517	453	35.9104	453	43.615	453	68.5995	453	93.1517		453	-0.642578	453	6.41883	453	28.1113	453	39.9042	453	69.3555	453	90.919		453	0.661331	453	-2.10194	453	8.98672	453	28.5006
			454	-0.721558	454	23.3516	454	29.6052	454	53.5398	454	80.7169	454	114.63		454	10.5591	454	13.7843	454	37.1594	454	41.8797	454	66.2103	454	93.7849		454	-0.682861	454	7.95277	454	27.5696	454	40.8361	454	69.6086	454	92.7428		454	-0.713669	454	-3.18517	454	7.98203	454	28.0643
			455	-1.01794	455	24.6957	455	30.5338	455	54.5396	455	80.9623	455	114.43		455	9.62424	455	15.6547	455	36.0124	455	42.9152	455	68.2364	455	90.937		455	1.62939	455	5.83753	455	26.8086	455	41.2148	455	69.9517	455	92.4928		455	-1.33867	455	-3.16602	455	7.97736	455	28.1846
			456	-0.684448	456	24.6582	456	30.1993	456	55.8597	456	81.6306	456	115.563		456	10.4321	456	12.4929	456	33.5505	456	40.8772	456	66.7728	456	93.3354		456	0.857178	456	5.72108	456	28.3164	456	41.2553	456	69.5383	456	91.1846		456	-0.475784	456	-1.55312	456	8.09688	456	29.0842
			457	0.497681	457	24.2867	457	30.3678	457	55.382	457	81.1892	457	114.273		457	9.56584	457	13.2526	457	35.636	457	41.342	457	69.5323	457	94.6151		457	0.665283	457	5.16688	457	27.8628	457	39.0976	457	69.1599	457	91.0037		457	-1.13399	457	-2.19649	457	7.83633	457	29.0104
			458	0.734375	458	23.4753	458	30.2733	458	53.9645	458	81.8645	458	114.057		458	8.93616	458	12.7549	458	36.5459	458	41.3287	458	67.3716	458	93.0333		458	0.287354	458	6.90907	458	28.4187	458	39.1843	458	69.2195	458	91.4827		458	-0.0718689	458	-2.50468	458	7.39493	458	28.1905
			459	0.74646	459	24.0215	459	29.3428	459	54.4141	459	81.1924	459	114.018		459	8.46135	459	13.3652	459	35.018	459	40.9153	459	67.6601	459	92.2884		459	-0.197266	459	7.25233	459	27.1152	459	40.9902	459	69.0642	459	91.4593		459	-1.0961	459	-2.43828	459	7.80939	459	28.1577
			460	0.135254	460	24.5767	460	28.8401	460	55.2297	460	81.9934	460	114.024		460	9.97559	460	12.6234	460	33.5519	460	39.0234	460	68.5349	460	91.8185		460	1.36987	460	7.10072	460	27.7695	460	40.0229	460	68.9734	460	93.161		460	-1.0168	460	-3.22383	460	8.42696	460	28.0202
			461	1.70984	461	23.8785	461	28.5118	461	56.141	461	81.0467	461	114.107		461	11.0688	461	14.3358	461	35.6604	461	42.096	461	67.8978	461	93.405		461	0.39917	461	6.67738	461	28.1719	461	40.0234	461	68.9214	461	90.7769		461	-1.26445	461	-2.31876	461	8.47852	461	29.3331
			462	1.41052	462	22.8645	462	29.7615	462	55.4489	462	81.701	462	114.15		462	9.38351	462	14.2312	462	35.6634	462	41.8762	462	68.8442	462	94.2135		462	-0.519531	462	5.72499	462	28.0503	462	38.0644	462	69.8435	462	90.6781		462	-0.516022	462	-0.892975	462	8.61563	462	28.6522
			463	-0.129761	463	23.0168	463	29.4498	463	55.9891	463	81.4318	463	115.21		463	9.48507	463	14.5292	463	36.1641	463	40.2049	463	68.9234	463	94.5085		463	0.453857	463	7.79139	463	27.0259	463	39.0873	463	69.5913	463	92.0889		463	-0.993759	463	-2.19962	463	7.34766	463	28.1159
			464	-0.697754	464	25.1691	464	28.7612	464	55.675	464	81.8537	464	115.767		464	7.92148	464	13.2673	464	33.8794	464	40.6676	464	68.2191	464	92.3447		464	2.12427	464	6.45838	464	27.1199	464	40.2756	464	68.2395	464	90.3551		464	-2.51758	464	-2.66171	464	7.74571	464	28.0256
			465	0.905518	465	25.468	465	28.9362	465	54.8961	465	80.0154	465	115.018		465	9.50586	465	14.1285	465	34.9373	465	40.498	465	69.506	465	90.6198		465	1.76807	465	5.3329	465	27.9021	465	38.7553	465	67.8823	465	90.2159		465	-0.453522	465	-2.64844	465	8.94844	465	28.5444
			466	0.218384	466	24.5953	466	29.1212	466	54.1266	466	80.6553	466	114.76		466	9.52109	466	10.8679	466	36.6257	466	43.5302	466	68.8728	466	93.1568		466	-0.284668	466	6.36683	466	27.9636	466	38.8608	466	68.4875	466	91.2166		466	0.563675	466	-2.51485	466	8.73438	466	28.2628
			467	0.151978	467	23.423	467	28.6276	467	53.7902	467	81.192	467	115.171		467	9.76595	467	12.1344	467	34.1019	467	41.9767	467	73.2343	467	92.1543		467	-0.681152	467	6.06678	467	26.6804	467	38.9819	467	68.8691	467	90.8241		467	-0.857422	467	-1.96172	467	7.85236	467	27.7452
			468	0.908569	468	23.6824	468	30.0459	468	54.5996	468	79.376	468	114.215		468	9.30638	468	14.4881	468	34.2984	468	40.7966	468	70.2361	468	92.0685		468	-0.141113	468	5.36537	468	26.938	468	39.5554	468	68.0332	468	90.1788		468	-0.541397	468	-2.24374	468	7.1375	468	28.7749
			469	0.429688	469	24.2043	469	28.9291	469	54.6262	469	80.8697	469	114.527		469	9.47428	469	15.1554	469	35.2826	469	43.0924	469	67.4138	469	92.5874		469	0.17627	469	6.06068	469	27.2112	469	39.9953	469	67.1411	469	91.7354		469	-1.32735	469	-1.94569	469	7.10158	469	27.828
			470	0.629761	470	25.459	470	30.2893	470	55.093	470	81.1411	470	115.289		470	9.89941	470	12.0186	470	35.8559	470	42.0966	470	67.6188	470	92.3351		470	0.135254	470	6.58436	470	27.4341	470	38.6625	470	67.7612	470	91.6256		470	-1.02344	470	-2.41719	470	8.73985	470	28.6167
			471	-0.391357	471	25.5918	471	29.3802	471	55.2473	471	81.6942	471	114.242		471	9.48697	471	12.0797	471	34.751	471	41.7619	471	67.3298	471	95.1804		471	0.138672	471	6.64198	471	27.8728	471	39.0991	471	68.4641	471	89.5438		471	-1.02968	471	-1.68672	471	8.26797	471	28.0889
			472	-0.261353	472	24.6152	472	29.1224	472	52.9324	472	81.9353	472	113.91		472	9.66899	472	13.3943	472	33.8171	472	43.0553	472	68.7341	472	92.4677		472	-0.669434	472	6.82997	472	26.2488	472	38.8417	472	68.8325	472	89.8541		472	-0.862106	472	-1.47227	472	7.784	472	28.0659
			473	-0.112915	473	24.652	473	30.5975	473	55.1097	473	81.4787	473	112.523		473	10.7002	473	13.081	473	35.731	473	41.0774	473	70.7826	473	92.0567		473	0.516357	473	7.35877	473	27.6816	473	39.217	473	66.8406	473	88.619		473	-0.675781	473	-1.20976	473	7.83984	473	28.2245
			474	0.417603	474	23.5945	474	30.4436	474	55.9121	474	81.8467	474	114.376		474	10.2239	474	13.9132	474	36.1733	474	40.5011	474	70.1885	474	92.7099		474	-0.625732	474	5.83045	474	28.2241	474	38.5109	474	67.895	474	87.3206		474	-0.3246	474	-2.32069	474	8.12032	474	28.0842
			475	0.440552	475	23.6559	475	29.1365	475	55.7855	475	80.6557	475	115.599		475	9.76738	475	14.4591	475	33.6409	475	41.6934	475	69.5349	475	94.929		475	-0.613037	475	5.78944	475	27.1328	475	38.8527	475	67.8	475	90.6868		475	-0.821487	475	-1.7336	475	8.28673	475	28.367
			476	-1.2262	476	22.9203	476	29.4498	476	53.8484	476	82.5559	476	112.894		476	9.87751	476	13.051	476	33.3005	476	38.0437	476	67.7686	476	92.9881		476	-0.21875	476	6.89857	476	28.7993	476	38.8432	476	67.5825	476	91.2816		476	-1.27968	476	-1.88399	476	7.99023	476	28.6467
			477	-0.954712	477	23.5582	477	31.1694	477	54.2145	477	81.8192	477	115.496		477	8.41454	477	14.4785	477	31.2206	477	38.2038	477	67.7058	477	94.252		477	-0.918213	477	6.38514	477	28.2234	477	38.7543	477	66.228	477	89.1331		477	-0.913681	477	-2.80664	477	8.28008	477	28.6999
			478	-0.144531	478	24.1219	478	31.1541	478	55.4203	478	80.0924	478	113.573		478	10.233	478	13.7742	478	31.4354	478	40.329	478	69.9594	478	93.0663		478	0.376953	478	6.07044	478	28.5762	478	40.0209	478	66.9746	478	89.4862		478	-1.10001	478	-1.80078	478	8.95197	478	28.3397
			479	-0.391846	479	23.3816	479	28.7201	479	54.2742	479	81.1889	479	113.653		479	9.70279	479	11.0721	479	33.0533	479	41.7213	479	67.1308	479	93.5727		479	1.07397	479	5.78211	479	25.5977	479	39.0241	479	67.5552	479	90.5784		479	-1.16328	479	-2.10898	479	9.52734	479	27.7827
			480	0.723022	480	24.2574	480	29.5205	480	53.6699	480	81.2146	480	114.317		480	8.97615	480	15.1061	480	35.0993	480	40.106	480	68.7696	480	92.4392		480	0.104248	480	5.71571	480	26.5481	480	37.4479	480	66.4675	480	90.0806		480	-0.48671	480	-2.08945	480	8.36055	480	27.7366
			481	-0.575806	481	24.2896	481	30.1716	481	52.5422	481	80.7932	481	114.122		481	10.2143	481	14.0408	481	34.8397	481	40.796	481	70.2102	481	92.296		481	0.0114746	481	7.37318	481	26.6282	481	38.0358	481	67.2122	481	89.8077		481	-0.763672	481	-2.03516	481	8.03047	481	28.8424
			482	0.751953	482	24.5328	482	29.7657	482	53.1195	482	81.7635	482	114.242		482	7.8534	482	14.0168	482	34.438	482	38.7832	482	69.1916	482	92.3224		482	1.36011	482	5.36146	482	27.082	482	38.2944	482	68.2383	482	89.8602		482	-1.58203	482	-1.99062	482	8.96133	482	28.1358
			483	0.17334	483	23.3469	483	29.8412	483	54.0547	483	81.2978	483	113.165		483	8.05145	483	12.8519	483	35.0601	483	39.5011	483	69.77	483	94.0821		483	-1.10571	483	5.95985	483	27.1189	483	39.1259	483	67.7849	483	90.5147		483	-1.74805	483	-2.49922	483	9.07227	483	29.0405
			484	0.486694	484	24.6355	484	28.7576	484	54.275	484	79.9975	484	113.885		484	9.8618	484	12.4721	484	32.227	484	39.9705	484	68.0977	484	93.5406		484	-0.744873	484	7.06751	484	27.3621	484	37.7514	484	68.5137	484	89.452		484	-0.334381	484	-1.88672	484	8.6461	484	28.971
			485	0.491455	485	25.1063	485	31.4216	485	55.0098	485	79.8377	485	113.119		485	8.99043	485	13.1678	485	33.8461	485	39.1137	485	68.9804	485	92.1148		485	0.116699	485	6.18324	485	27.5305	485	37.7656	485	67.6311	485	88.7838		485	-0.598831	485	-2.15977	485	8.56718	485	28.6702
			486	-0.313721	486	24.5066	486	29.3569	486	53.3922	486	79.8857	486	113.719		486	10.1397	486	14.2977	486	34.3304	486	40.527	486	68.832	486	92.9324		486	-0.882324	486	7.00672	486	26.3977	486	38.2167	486	68.7422	486	89.2713		486	-0.0730438	486	-2.37617	486	8.90274	486	27.9624
			487	-1.43164	487	26.3348	487	29.4243	487	54.4915	487	81.0033	487	114.181		487	8.73906	487	14.6227	487	34.0207	487	41.5914	487	68.6173	487	93.4203		487	-0.826416	487	5.48377	487	26.0977	487	38.4741	487	66.1958	487	88.13		487	-0.816788	487	-1.40273	487	8.08594	487	27.5979
			488	0.581543	488	23.125	488	30.903	488	54.769	488	80.908	488	113.948		488	8.32821	488	13.8965	488	33.3707	488	40.1776	488	68.1857	488	94.7659		488	-0.0229492	488	5.33558	488	25.7129	488	38.2841	488	66.8269	488	88.7584		488	-1.64063	488	-2.79375	488	8.47343	488	28.5585
			489	0.243408	489	23.8383	489	30.4299	489	54.6207	489	79.9228	489	112.003		489	7.3183	489	14.4719	489	34.338	489	40.398	489	65.7394	489	95.4327		489	0.107422	489	6.18299	489	26.7727	489	36.1101	489	67.053	489	89.526		489	-1.35977	489	-2.23906	489	7.96249	489	28.537
			490	0.27771	490	24.5957	490	31.0587	490	53.2418	490	80.6748	490	111.385		490	5.92673	490	12.5208	490	34.3964	490	41.2664	490	67.3046	490	92.1894		490	-0.010498	490	5.91297	490	26.9797	490	37.7038	490	66.7305	490	89.0648		490	-0.821869	490	-2.67188	490	8.25586	490	28.3393
			491	0.919922	491	24.4984	491	30.5916	491	53.6703	491	79.6935	491	112.062		491	8.49118	491	12.9855	491	34.703	491	40.9353	491	69.6355	491	95.0975		491	-0.264404	491	5.34266	491	26.8618	491	36.7058	491	65.9065	491	88.1422		491	-0.128906	491	-2.52539	491	8.27696	491	28.469
			492	-0.606323	492	24.6746	492	29.8108	492	55.1383	492	79.6678	492	113.739		492	9.9959	492	14.9274	492	34.3568	492	41.7823	492	69.4679	492	92.5525		492	-0.565186	492	5.4911	492	26.5757	492	37.4069	492	64.9766	492	89.0565		492	-1.81367	492	-2.49141	492	7.29141	492	27.9674
			493	0.0397949	493	24.8199	493	31.6674	493	56.2297	493	80.576	493	112.604		493	8.0267	493	14.4404	493	31.3597	493	42.288	493	69.0951	493	92.2778		493	-0.28833	493	5.16297	493	26.0737	493	38.0363	493	65.9961	493	88.5706		493	-1.80078	493	-2.35313	493	7.8793	493	28.6741
			494	-0.521118	494	25.4441	494	30.6299	494	54.7074	494	80.427	494	111.889		494	8.30488	494	12.6935	494	32.9709	494	41.6274	494	67.0253	494	92.6448		494	0.0141602	494	6.70008	494	25.6238	494	37.7827	494	65.8276	494	88.8072		494	-0.739456	494	-2.89961	494	8.3754	494	28.9139
			495	1.20935	495	24.6543	495	31.4537	495	53.1168	495	80.231	495	112.953		495	9.21291	495	14.0909	495	36.8305	495	42.5389	495	68.2385	495	93.304		495	0.444092	495	5.34413	495	26.0286	495	38.5248	495	65.6509	495	88.6256		495	-0.4832	495	-2.87968	495	8.76094	495	27.9678
			496	-0.619507	496	23.6918	496	31.2096	496	55.8695	496	79.5439	496	113.988		496	7.05868	496	12.6625	496	36.089	496	42.4353	496	67.8743	496	95.4754		496	0.493408	496	5.59193	496	26.9673	496	36.4575	496	66.2522	496	88.4288		496	-1.80351	496	-2.21953	496	9.17227	496	27.8975
			497	-0.766357	497	24.6133	497	30.4768	497	53.9824	497	80.649	497	114.088		497	6.72717	497	10.8289	497	33.9769	497	42.3037	497	68.5746	497	90.9679		497	-0.136719	497	5.06556	497	25.6587	497	38.6088	497	65.5715	497	88.4022		497	-1.33008	497	-2.29024	497	7.65585	497	28.087
			498	-2.05042	498	24.7543	498	29.6127	498	55.6625	498	79.8842	498	114.996		498	7.90514	498	12.3604	498	33.5535	498	42.2728	498	69.0545	498	90.1927		498	-0.371582	498	6.00599	498	26.8276	498	37.9804	498	65.9063	498	88.9947		498	-1.62227	498	-2.72461	498	8.53477	498	28.696
			499	-0.224243	499	24.068	499	29.603	499	56.2054	499	80.3658	499	111.483		499	8.82396	499	12.3482	499	32.4587	499	41.6599	499	68.5548	499	91.8861		499	-0.353027	499	7.15516	499	26.5684	499	37.5058	499	66.8516	499	87.7887		499	-1.17421	499	-2.65547	499	8.39532	499	28.0651
			500	-0.463257	500	23.9711	500	29.6927	500	54.0957	500	80.6553	500	112.294		500	7.80104	500	14.7882	500	32.4926	500	41.8457	500	69.0972	500	94.1002		500	-0.335938	500	5.84486	500	25.9075	500	36.4714	500	67.9878	500	89.2811		500	-1.10196	500	-2.13126	500	8.32655	500	28.3108
			501	0.501953	501	23.3203	501	30.2646	501	53.5551	501	81.0119	501	113.946		501	7.63917	501	15.5931	501	37.2093	501	41.211	501	67.6188	501	93.8591		501	0.930176	501	5.44886	501	24.7363	501	37.1311	501	65.0833	501	87.8846		501	-1.54532	501	-2.80234	501	7.73164	501	26.7639
			502	-1.41638	502	25.8574	502	29.322	502	53.5082	502	80.7486	502	115.237		502	7.93767	502	14.3907	502	36.505	502	41.6671	502	66.8266	502	93.599		502	1.31714	502	6.85975	502	26.5886	502	38.237	502	64.1016	502	89.0037		502	-1.65079	502	-2.24101	502	7.79688	502	28.3159
			503	-0.763306	503	26.1066	503	27.6556	503	53.5496	503	80.0127	503	113.261		503	6.66671	503	13.077	503	34.2481	503	43.787	503	69.1927	503	91.3097		503	0.770752	503	6.15736	503	26.4695	503	37.0812	503	65.9272	503	88.2088		503	-1.3371	503	-2.28593	503	9.15274	503	28.7382
			504	-0.169067	504	25.3223	504	30.5079	504	54.5187	504	81.9275	504	111.133		504	7.12009	504	12.7957	504	32.8172	504	46.2491	504	69.3566	504	91.7104		504	-0.343262	504	5.54676	504	27.1587	504	37.6523	504	65.219	504	86.9049		504	-0.246094	504	-2.70586	504	8.20898	504	27.4159
			505	-0.344116	505	25.0332	505	29.8643	505	54.0616	505	81.3861	505	111.516		505	6.62513	505	13.7401	505	33.9023	505	45.008	505	68.8788	505	94.2222		505	-0.248535	505	6.06068	505	25.498	505	36.5959	505	66.2964	505	87.4722		505	-1.32227	505	-2.1414	505	8.07111	505	27.6069
			506	-1.04016	506	24.2527	506	30.5752	506	55.2859	506	80.463	506	112.645		506	7.65742	506	13.9767	506	33.8323	506	46.64	506	67.2924	506	92.956		506	-0.973389	506	5.7765	506	24.7898	506	37.1415	506	65.4565	506	87.5721		506	-0.759369	506	-2.97501	506	7.28477	506	27.6694
			507	-2.63086	507	25.4091	507	29.3126	507	53.3801	507	81.2982	507	113.478		507	8.47103	507	11.8343	507	29.6089	507	45.9692	507	67.4198	507	93.8239		507	0.178467	507	4.94422	507	25.5696	507	36.4311	507	66.0696	507	87.9859		507	-0.221481	507	-2.61523	507	7.57539	507	28.0284
			508	-1.23914	508	25.0378	508	29.8971	508	54.2195	508	80.2416	508	112.439		508	7.63108	508	12.8392	508	32.8125	508	42.8046	508	67.983	508	92.0913		508	1.03394	508	4.16566	508	26.0247	508	35.9924	508	65.5886	508	87.7713		508	-0.580872	508	-2.38789	508	8.78908	508	28.2897
			509	0.453491	509	22.9504	509	31.5518	509	54.0145	509	81.7896	509	112.356		509	8.12159	509	10.5191	509	32.9487	509	43.4987	509	68.9144	509	91.4094		509	-0.0800781	509	6.52259	509	25.0188	509	35.7761	509	65.3579	509	86.078		509	-0.41835	509	-2.27539	509	8.5461	509	27.4295
			510	0.231567	510	24.6602	510	31.8325	510	54.2386	510	80.1642	510	111.082		510	6.70273	510	13.0134	510	33.7444	510	45.5991	510	68.5924	510	92.5174		510	0.61499	510	5.01454	510	25.3845	510	36.6789	510	64.259	510	87.0504		510	-1.21407	510	-2.5957	510	7.95117	510	27.0659
			511	-1.03052	511	24.4043	511	30.2126	511	54.5887	511	80.0619	511	111.454		511	9.69121	511	12.9987	511	34.335	511	43.0116	511	68.0049	511	92.7267		511	-0.00341797	511	5.99818	511	24.7224	511	37.2131	511	63.4856	511	87.2987		511	-0.717575	511	-1.93359	511	7.71797	511	28.4553
			512	-1.96045	512	24.3563	512	29.969	512	55.446	512	78.7807	512	112.866		512	10.1189	512	12.6332	512	31.733	512	43.1005	512	68.4618	512	91.5205		512	0.331787	512	4.20106	512	24.6724	512	35.6289	512	65.8477	512	88.2835		512	-1.38437	512	-2.48984	512	7.96407	512	28.5737
			513	0.0440674	513	24.106	513	30.0228	513	54.4656	513	79.7342	513	112.074		513	7.45525	513	12.0075	513	32.7334	513	44.1736	513	67.6266	513	93.5062		513	0.797607	513	4.12342	513	24.3589	513	35.343	513	66.6453	513	88.1124		513	-0.523819	513	-2.22383	513	8.03477	513	28.2335
			514	-0.279663	514	22.6	514	29.8225	514	53.6563	514	81.0255	514	112.148		514	6.62958	514	13.7553	514	35.3675	514	46.2743	514	66.2768	514	93.0582		514	-0.881104	514	5.70838	514	23.5754	514	36.2709	514	64.7163	514	87.6468		514	0.207428	514	-1.39961	514	7.61288	514	28.2198
			515	-0.565186	515	23.6145	515	31.2181	515	55.0266	515	79.9482	515	112.856		515	6.40915	515	14.4567	515	35.5979	515	44.7276	515	66.9487	515	93.3929		515	0.697998	515	5.99207	515	26.3926	515	37.3979	515	63.7898	515	86.3233		515	-0.227341	515	-2.04414	515	8.48399	515	27.7807
			516	-1.58276	516	24.4855	516	30.6483	516	55.6262	516	79.8041	516	110.047		516	8.23331	516	11.9776	516	34.8022	516	45.1018	516	66.8349	516	93.5351		516	-0.880859	516	5.85511	516	25.696	516	36.2307	516	63.5979	516	86.7991		516	-0.998428	516	-1.97305	516	8.21211	516	27.4854
			517	-1.31445	517	25.9363	517	29.2877	517	55.2642	517	80.8236	517	110.865		517	7.97417	517	11.8567	517	33.7707	517	45.1054	517	67.8667	517	92.1502		517	0.480957	517	4.6825	517	25.3269	517	35.6296	517	63.8704	517	86.0865		517	-0.202728	517	-2.51289	517	8.08203	517	28.5702
			518	-0.334839	518	24.6978	518	27.9315	518	55.054	518	80.9337	518	110.894		518	8.22268	518	12.4762	518	31.6704	518	41.0393	518	68.4481	518	89.4964		518	0.519775	518	5.50941	518	24.5442	518	34.7482	518	63.8618	518	86.6182		518	-0.368347	518	-2.20039	518	7.63594	518	28.4092
			519	0.509033	519	23.8363	519	28.8298	519	54.3641	519	80.4005	519	110.93		519	9.43318	519	11.496	519	32.967	519	41.5822	519	66.9272	519	92.0818		519	0.570557	519	5.94544	519	23.0984	519	34.6569	519	64.6218	519	87.1461		519	-0.180466	519	-2.56406	519	7.36603	519	27.9514
			520	1.08276	520	24.5066	520	29.3643	520	55.3309	520	79.1967	520	112.076		520	9.43826	520	12.0608	520	32.9305	520	42.3277	520	67.0374	520	92.0451		520	1.70728	520	3.79408	520	24.3618	520	35.5707	520	64.0542	520	87.9049		520	-0.615234	520	-2.54688	520	8.12344	520	28.1928
			521	0.130127	521	25.4617	521	29.7014	521	54.2559	521	79.9193	521	111.806		521	10.4686	521	12.1979	521	32.3098	521	43.7957	521	67.0537	521	93.1303		521	-1.0686	521	6.29969	521	24.5835	521	36.0397	521	64.228	521	87.5338		521	-1.14531	521	-2.33281	521	8.05821	521	27.7671
			522	-0.665161	522	25.196	522	29.9376	522	55.0375	522	81.2716	522	110.655		522	10.4991	522	11.8231	522	32.0442	522	42.3662	522	68.8941	522	94.3719		522	0.705811	522	4.37513	522	24.9263	522	35.0358	522	63.4453	522	85.628		522	-0.2789	522	-2.19884	522	7.96172	522	28.2264
			523	-0.234009	523	24.0031	523	31.0955	523	54.446	523	81.7283	523	110.908		523	7.79453	523	13.2161	523	33.0939	523	46.1418	523	67.9535	523	91.4978		523	0.452393	523	3.82948	523	24.3796	523	35.2377	523	62.634	523	86.9137		523	0.0726624	523	-1.8746	523	8.36641	523	28.9077
			524	-0.0488281	524	24.968	524	30.4299	524	53.9941	524	80.354	524	112.51		524	6.74748	524	14.1133	524	32.581	524	43.4439	524	66.5749	524	90.9893		524	0.291016	524	4.96278	524	23.9829	524	36.5515	524	62.7429	524	86.846		524	0.285553	524	-1.68906	524	8.40196	524	27.6725
			525	-1.36023	525	24.6539	525	29.7623	525	53.4551	525	79.4353	525	111.89		525	9.17673	525	11.5652	525	31.0103	525	42.5532	525	66.1574	525	94.3043		525	-0.57373	525	4.53822	525	23.303	525	35.4924	525	62.0183	525	85.5787		525	-0.00743102	525	-2.41875	525	7.3918	525	27.0006
			526	-1.02075	526	25.5719	526	28.9857	526	53.991	526	79.3904	526	111.065		526	7.99607	526	13.3086	526	30.728	526	42.3166	526	67.5052	526	92.7703		526	0.315674	526	4.83998	526	23.2422	526	35.0229	526	63.4966	526	85.2655		526	-0.191788	526	-2.7664	526	7.77306	526	27.5561
			527	-0.863647	527	25.098	527	30.2467	527	55.6055	527	81.2967	527	110.052		527	8.28298	527	11.2169	527	33.4143	527	44.1014	527	67.135	527	90.8486		527	0.0922852	527	3.5558	527	24.3027	527	35.7155	527	64.2273	527	85.7528		527	-0.563675	527	-1.84843	527	8.77071	527	29.1335
			528	-0.285522	528	24.7473	528	29.5134	528	54.0313	528	80.9318	528	111.23		528	10.458	528	12.3569	528	32.6089	528	45.502	528	67.243	528	91.0692		528	0.114502	528	5.06727	528	24.5977	528	35.944	528	63.675	528	86.4893		528	0.161331	528	-2.08556	528	8.74492	528	28.4909
			529	-0.919067	529	23.6941	529	30.8444	529	54.2848	529	79.7661	529	111.569		529	8.82698	529	11.0883	529	32.3287	529	45.7884	529	67.4539	529	91.7628		529	-1.03564	529	5.04774	529	24.853	529	34.1823	529	63.427	529	85.8272		529	-0.748047	529	-2.74648	529	7.01563	529	28.1268
			530	-1.40515	530	23.566	530	30.9642	530	53.1923	530	79.7888	530	109.993		530	7.6041	530	13.8315	530	32.8913	530	44.3047	530	66.7784	530	93.533		530	-1.49463	530	4.35975	530	24.1028	530	35.3417	530	64.5313	530	86.4464		530	-0.727341	530	-3.63672	530	8.99297	530	28.1116
			531	0.0211182	531	26.5027	531	29.0444	531	55.0133	531	79.8596	531	110.946		531	8.57037	531	12.6727	531	33.1671	531	43.8541	531	68.6219	531	92.8226		531	-1.20386	531	4.96058	531	24.4956	531	34.3957	531	63.3372	531	86.5394		531	-0.444931	531	-1.90079	531	7.96835	531	27.6823
			532	-0.127319	532	25.8887	532	28.7487	532	56.0176	532	80.6088	532	110.318		532	10.0051	532	11.3591	532	33.6779	532	44.305	532	68.8915	532	93.2156		532	0.270752	532	4.21131	532	24.3689	532	34.3928	532	62.0896	532	84.7674		532	0.532822	532	-1.85938	532	8.58163	532	27.9909
			533	-0.722656	533	24.5341	533	28.3936	533	54.0055	533	80.9458	533	112.527		533	8.11445	533	11.851	533	33.1401	533	39.7561	533	67.7707	533	92.0105		533	-0.451172	533	4.55824	533	23.3396	533	34.8554	533	63.1289	533	84.7796		533	-0.211319	533	-1.73672	533	9.07149	533	28.3553
			534	-0.667969	534	24.2386	534	29.1036	534	53.8605	534	80.1166	534	111.007		534	9.96289	534	12.7579	534	32.8644	534	40.3426	534	67.8318	534	92.9347		534	-0.139893	534	5.66175	534	23.6323	534	34.5893	534	63.1824	534	85.6619		534	-1.0164	534	-1.56914	534	7.56055	534	28.0917
			535	-1.46094	535	26.1387	535	28.3342	535	55.4716	535	81.1209	535	110.672		535	10.6383	535	12.8855	535	32.645	535	42.2982	535	65.8146	535	91.5754		535	0.408203	535	4.86659	535	22.8328	535	35.298	535	62.0789	535	85.4398		535	-0.658203	535	-3.14844	535	8.36015	535	28.0108
			536	-0.162842	536	26.3285	536	28.5173	536	55.1	536	79.7139	536	110.281		536	10.0051	536	13.0439	536	33.3464	536	42.4277	536	66.6846	536	89.377		536	0.543457	536	4.99891	536	23.0789	536	34.7404	536	63.03	536	84.6822		536	-1.14102	536	-2.08125	536	7.96094	536	28.3393
			537	-0.271118	537	24.5977	537	28.8282	537	54.5551	537	82.3662	537	110.458		537	10.6621	537	13.145	537	32.3204	537	43.9532	537	67.8286	537	91.4907		537	-1.54834	537	4.07728	537	22.9939	537	34.2109	537	62.2617	537	85.1475		537	-0.464066	537	-2.19023	537	8.28555	537	27.901
			538	-1.80664	538	24.3746	538	28.6982	538	52.9309	538	80.4385	538	110.946		538	9.92941	538	12.4158	538	34.3644	538	41.4319	538	68.8453	538	93.0049		538	-0.544922	538	4.94935	538	22.7026	538	33.5493	538	64.2466	538	83.2362		538	-0.79335	538	-2.45078	538	7.94492	538	27.7651
			539	-0.515991	539	24.6758	539	28.0212	539	54.5352	539	79.7459	539	110.149		539	9.9705	539	14.5526	539	33.974	539	41.0835	539	67.4092	539	92.3888		539	-0.660645	539	4.92396	539	23.0845	539	35.1603	539	62.3613	539	84.432		539	-0.438675	539	-2.46484	539	8.74883	539	28.3229
			540	-0.984009	540	24.5082	540	27.5674	540	56.0781	540	81.6709	540	108.641		540	8.19427	540	12.427	540	33.5763	540	42.6141	540	66.9526	540	92.3417		540	-0.0163574	540	4.42957	540	22.8093	540	33.6857	540	62.8606	540	84.1803		540	-1.33046	540	-2.44844	540	7.42618	540	27.3952
			541	1.71838	541	26.1484	541	29.4603	541	54.5125	541	80.8142	541	110.508		541	6.83318	541	12.1344	541	34.0754	541	42.0657	541	68.9767	541	89.7249		541	-0.751953	541	4.04798	541	23.8	541	34.5092	541	62.4102	541	85.4295		541	-0.680847	541	-2.05273	541	7.56367	541	28.5385
			542	1.19226	542	23.7113	542	29.0658	542	53.9609	542	80.8994	542	110.487		542	8.96361	542	13.1191	542	34.0075	542	43.5428	542	69.8944	542	91.0433		542	-0.314941	542	5.41444	542	23.584	542	34.4165	542	62.6497	542	84.2784		542	0.209763	542	-1.84531	542	9.38789	542	28.4819
			543	0.114136	543	24.5824	543	27.8385	543	53.818	543	80.8053	543	111.088		543	8.53435	543	12.7321	543	30.9973	543	44.1491	543	67.9403	543	92.2213		543	0.163574	543	5.91371	543	22.4324	543	33.1372	543	61.2993	543	85.057		543	-0.582809	543	-2.72343	543	9.22539	543	28.6776
			544	-0.339111	544	24.2875	544	28.5951	544	55.5637	544	81.7928	544	109.206		544	9.31337	544	12.723	544	32.6992	544	43.1829	544	66.8804	544	91.0665		544	0.747559	544	5.21961	544	23.145	544	34.5747	544	61.78	544	83.9776		544	-1.54102	544	-3.3297	544	7.8	544	27.6331
			545	-0.685913	545	25.4886	545	28.4752	545	56.7117	545	81.683	545	111.326		545	8.2668	545	12.9637	545	31.4416	545	43.3036	545	66.8674	545	92.7221		545	-1.62964	545	4.09461	545	23.1289	545	33.4721	545	61.6816	545	83.9241		545	-0.863678	545	-3.01875	545	7.90352	545	28.6139
			546	0.311279	546	25.5187	546	30.6396	546	55.0109	546	81.3029	546	111.135		546	9.15293	546	12.175	546	34.1151	546	41.7005	546	68.3071	546	91.3017		546	0.701904	546	4.83875	546	25.2148	546	32.871	546	61.6802	546	83.5042		546	-1.25429	546	-1.6422	546	8.03593	546	28.9792
			547	0.459351	547	24.3016	547	29.5825	547	52.2321	547	81.9646	547	109.464		547	9.27338	547	9.98955	547	33.2463	547	42.8111	547	68.2348	547	91.9699		547	-0.166016	547	5.17225	547	22.4431	547	33.685	547	62.1453	547	84.6092		547	-1.78633	547	-0.858978	547	8.34843	547	28.8811
			548	0.162109	548	25.8508	548	31.5134	548	55.2813	548	82.0076	548	110.753		548	8.05605	548	12.6849	548	32.2098	548	42.7644	548	68.2049	548	91.1082		548	-0.372559	548	5.03211	548	23.5234	548	34.3854	548	60.8567	548	83.9808		548	-1.43437	548	-1.67578	548	8.49805	548	27.5475
			549	-1.07703	549	24.1586	549	30.5862	549	56.6866	549	83.0338	549	110.109		549	8.82634	549	12.8038	549	32.3733	549	42.6776	549	66.8085	549	92.3701		549	-0.360107	549	4.67542	549	22.989	549	34.1389	549	61.3081	549	83.7498		549	-1.64023	549	-1.87109	549	7.76212	549	27.7901
			550	-2.32935	550	23.9207	550	29.0388	550	54.6813	550	81.008	550	111.046		550	9.78769	550	10.6883	550	31.5308	550	43.4093	550	68.5889	550	90.9		550	-0.380127	550	4.71009	550	23.7747	550	33.9523	550	60.0754	550	84.8697		550	-0.741791	550	-2.4957	550	8.25821	550	28.5663
			551	-0.598755	551	24.4352	551	28.728	551	53.4188	551	79.5021	551	109.327		551	9.41397	551	12.9596	551	31.2748	551	45.96	551	68.7406	551	93.6742		551	-0.650391	551	4.72181	551	22.1277	551	34.1884	551	61.5388	551	84.7139		551	-0.639847	551	-2.48788	551	9.14336	551	28.2667
			552	-0.0539551	552	25.2672	552	29.4127	552	52.9034	552	80.0396	552	108.911		552	8.33487	552	14.1495	552	34.8154	552	42.8653	552	67.297	552	93.6092		552	-0.344482	552	4.72279	552	22.7246	552	33.873	552	62.3894	552	83.8411		552	-1.1875	552	-2.69492	552	8.32227	552	27.867
			553	0.617554	553	26.2961	553	30.124	553	54.8258	553	80.1818	553	110.536		553	8.70605	553	13.2445	553	32.6851	553	42.8731	553	67.8067	553	93.9799		553	0.810059	553	5.1742	553	22.5715	553	33.7038	553	60.8811	553	84.0667		553	-2.30196	553	-2.17461	553	7.89688	553	27.8053
			554	-1.11597	554	25.2465	554	29.6342	554	54.7017	554	79.7873	554	109.251		554	8.25822	554	11.7155	554	31.8888	554	43.4834	554	68.3512	554	90.1794		554	-0.177002	554	5.59291	554	23.4875	554	32.9081	554	59.6921	554	83.3778		554	-1.71875	554	-2.22694	554	8.06017	554	27.2862
			555	-0.463745	555	24.2926	555	27.3197	555	53.4707	555	80.9138	555	107.327		555	11.3483	555	12.1877	555	30.4112	555	43.1621	555	67.5253	555	92.0716		555	-0.828613	555	5.81947	555	23.1575	555	33.2148	555	59.9878	555	84.8219		555	-1.57735	555	-1.71172	555	8.53946	555	28.0346
			556	0.912842	556	23.9496	556	28.1732	556	54.0773	556	81.3682	556	108.431		556	9.27988	556	10.4764	556	31.254	556	42.1458	556	67.856	556	92.6469		556	-0.065918	556	4.79969	556	23.1948	556	34.0686	556	61.491	556	83.5679		556	-1.15703	556	-1.63905	556	8.37383	556	28.1604
			557	1.07666	557	24.9469	557	29.408	557	54.55	557	80.2029	557	108.675		557	8.69542	557	13.1029	557	32.9182	557	41.3424	557	67.7408	557	91.8293		557	-0.206543	557	6.11805	557	22.4695	557	32.1777	557	60.9624	557	83.6444		557	-0.927734	557	-2.39258	557	8.1543	557	28.0307
			558	-0.56604	558	26.2863	558	28.3325	558	54.2062	558	81.0576	558	109.101		558	6.93585	558	13.4257	558	32.5187	558	43.1903	558	66.6489	558	91.6089		558	-0.822998	558	5.37269	558	21.9836	558	32.395	558	60.4641	558	83.2889		558	-1.15001	558	-2.28358	558	8.72305	558	28.5678
			559	-0.915161	559	25.0504	559	28.4276	559	53.6016	559	79.4275	559	110.182		559	10.3685	559	13.5918	559	33.5828	559	40.8941	559	67.8941	559	91.6622		559	-0.489014	559	5.75746	559	22.3289	559	33.4545	559	60.8223	559	83.2965		559	-0.853516	559	-3.74727	559	8.77148	559	28.5292
			560	-1.03516	560	23.6738	560	29.972	560	53.307	560	80.5381	560	108.831		560	12.3466	560	12.0008	560	32.1007	560	43.0255	560	67.959	560	92.1538		560	-0.0617676	560	5.06458	560	23.0073	560	33.0812	560	59.6746	560	83.4339		560	-0.919144	560	-2.25391	560	8.54883	560	29.3167
			561	-0.0429688	561	25.5691	561	29.2607	561	53.9641	561	81.5783	561	107.559		561	9.556	561	11.5144	561	31.1003	561	42.3291	561	69.25	561	91.6389		561	0.736084	561	5.245	561	21.7234	561	34.0288	561	60.3203	561	84.9268		561	-1.06758	561	-2.83125	561	8.59415	561	28.1764
			562	1.83276	562	25.7695	562	30.1885	562	55.9293	562	79.7748	562	108.902		562	10.1997	562	12.5275	562	31.8564	562	41.4344	562	69.9665	562	91.5191		562	0.00463867	562	5.56361	562	22.2461	562	33.3049	562	60.6575	562	84.595		562	-0.364838	562	-2.58163	562	7.42345	562	27.7979
			563	-0.542236	563	26.0363	563	27.5173	563	54.1738	563	79.6853	563	107.775		563	9.83435	563	10.4771	563	29.0446	563	42.6222	563	68.4359	563	92.4154		563	-0.319092	563	5.20594	563	21.272	563	33.2665	563	59.8164	563	83.6903		563	-0.858597	563	-2.29063	563	7.56172	563	27.7264
			564	-0.142578	564	25.8984	564	28.4768	564	54.0895	564	80.276	564	108.342		564	8.02908	564	14.3053	564	33.6687	564	42.191	564	66.4473	564	92.2686		564	1.70068	564	5.18177	564	22.3503	564	33.1945	564	60.7046	564	83.4859		564	-1.48984	564	-3.11366	564	7.5793	564	27.6967
			565	-0.915161	565	23.9977	565	28.2147	565	53.0577	565	81.6658	565	108.069		565	7.99464	565	12.9312	565	32.9603	565	40.573	565	67.2792	565	92.2838		565	0.141357	565	4.8744	565	23.2112	565	31.9577	565	60.5957	565	83.2479		565	-1.88632	565	-2.97421	565	8.24141	565	28.801
			566	0.397949	566	24.0577	566	28.3032	566	53.1691	566	81.4458	566	108.587		566	9.03613	566	14.544	566	30.5848	566	42.6467	566	67.9363	566	92.5677		566	-0.267578	566	3.72572	566	22.5415	566	32.3793	566	61.7571	566	83.5631		566	-1.66016	566	-2.06992	566	8.54259	566	28.5768
			567	-1.13672	567	26.1992	567	29.0608	567	53.5684	567	80.26	567	109.152		567	8.85284	567	11.3113	567	31.9645	567	44.6606	567	67.0523	567	90.7873		567	-1.16919	567	5.19691	567	23.2988	567	31.0925	567	61.1555	567	82.8846		567	-0.848038	567	-2.5629	567	8.37344	567	27.5628
			568	-1.34534	568	24.9996	568	29.0544	568	52.3754	568	79.933	568	109.264		568	7.93418	568	12.011	568	30.3882	568	47.1011	568	68.4085	568	91.1057		568	-0.300049	568	4.96522	568	22.1074	568	32.4448	568	59.7603	568	83.5719		568	-1.73047	568	-3.54922	568	8.03751	568	27.6229
			569	-0.799194	569	26.606	569	27.517	569	54.5435	569	80.0592	569	108.333		569	9.43826	569	11.0431	569	30.1848	569	42.0336	569	68.4253	569	93.4822		569	0.770264	569	3.4369	569	21.5007	569	32.7766	569	60.4272	569	81.4549		569	-1.76485	569	-3.75664	569	7.47736	569	27.8842
			570	-0.244873	570	24.5918	570	29.0315	570	53.5469	570	80.4693	570	108.081		570	10.558	570	12.3918	570	33.1163	570	40.8285	570	67.5225	570	90.6704		570	-0.081543	570	4.28944	570	21.7898	570	32.3698	570	60.6582	570	81.8975		570	-0.572266	570	-3.63516	570	8.47031	570	28.4174
			571	0.585449	571	25.0938	571	29.776	571	53.7445	571	81.0428	571	109.015		571	9.88831	571	12.2563	571	33.6865	571	43.0407	571	69.4485	571	90.7405		571	-0.120361	571	4.46327	571	20.7559	571	33.3354	571	60.5554	571	81.1331		571	-1.08398	571	-2.75078	571	8.38283	571	27.1217
			572	1.03357	572	25.1534	572	29.9319	572	52.8738	572	80.0783	572	108.945		572	9.77389	572	9.37541	572	33.68	572	41.2567	572	68.5949	572	91.423		572	-0.526855	572	6.30287	572	22.397	572	32.2036	572	61.1321	572	82.6063		572	-1.4539	572	-3.17578	572	7.51993	572	28.0198
			573	-0.131592	573	26.4758	573	28.317	573	54.5223	573	80.1182	573	108.639		573	8.59481	573	8.78794	573	31.3988	573	42.6252	573	67.5661	573	91.1941		573	-0.404785	573	3.53211	573	21.9431	573	32.0871	573	60.0188	573	83.1033		573	-1.10585	573	-3.1875	573	8.02188	573	28.1213
			574	-0.0733643	574	26.5809	574	29.4733	574	54.0359	574	80.8162	574	107.587		574	11.139	574	9.89608	574	31.9025	574	43.1315	574	68.3872	574	88.6525		574	0.313232	574	3.90125	574	21.5574	574	31.3251	574	58.8052	574	82.9405		574	-1.59375	574	-2.98828	574	8.10822	574	28.1784
			575	0.280884	575	23.0289	575	29.8201	575	54.5422	575	82.1795	575	107.274		575	12.3796	575	11.2407	575	33.1564	575	44.5828	575	69.2719	575	92.2071		575	1.79614	575	3.97181	575	22.2981	575	30.954	575	58.7661	575	82.2701		575	-0.918747	575	-2.87852	575	8.24414	575	27.867
			576	0.324585	576	24.4117	576	28.8724	576	52.75	576	80.1236	576	108.869		576	9.71295	576	12.2492	576	31.5476	576	45.9265	576	67.1867	576	95.1693		576	-0.0012207	576	5.443	576	21.8972	576	31.5371	576	60.2207	576	82.0733		576	-1.36212	576	-1.76367	576	8.25586	576	27.0835
			577	0.724243	577	23.7832	577	29.7604	577	53.5027	577	79.7451	577	107.13		577	9.16562	577	12.2111	577	33.5698	577	42.2606	577	67.1618	577	95.8517		577	0.0168457	577	4.79847	577	22.1548	577	31.4238	577	59.6536	577	82.2999		577	-2.11797	577	-3.1254	577	6.8922	577	27.5999
			578	0.694458	578	25.723	578	30.8314	578	52.9414	578	81.0279	578	107.076		578	8.9452	578	12.9596	578	32.0088	578	42.7674	578	66.4254	578	93.858		578	-0.383301	578	3.44959	578	21.2798	578	31.4558	578	60.0891	578	83.2274		578	-1.19531	578	-3.16093	578	7.78555	578	27.9471
			579	0.688354	579	24.7491	579	31.488	579	52.5195	579	81.2025	579	106.249		579	9.12389	579	12.6418	579	29.8712	579	43.4168	579	68.0673	579	89.4696		579	0.33667	579	3.72376	579	21.5005	579	31.7604	579	59.1328	579	82.2418		579	-1.92343	579	-2.73906	579	8.04922	579	28.7518
			580	0.495239	580	23.0016	580	29.3618	580	53.7582	580	80.7342	580	105.903		580	9.58504	580	12.1457	580	30.1862	580	45.1018	580	68.4472	580	92.5498		580	-0.941406	580	4.79969	580	21.7527	580	30.9792	580	59.7961	580	82.1639		580	-1.0461	580	-2.51758	580	7.32384	580	27.5362
			581	0.289795	581	23.2379	581	28.197	581	53.859	581	79.8639	581	106.251		581	10.3666	581	12.7225	581	31.2125	581	43.8659	581	69.4831	581	91.9152		581	-0.94751	581	4.74159	581	22.3198	581	31.0839	581	59.2954	581	82.5455		581	-1.78516	581	-2.89726	581	7.27266	581	26.5717
			582	-0.753906	582	25.4648	582	31.1447	582	52.9469	582	80.7307	582	105.491		582	9.79928	582	13.5376	582	31.1993	582	42.4642	582	68.056	582	93.431		582	-0.664795	582	3.59852	582	21.0168	582	33.3659	582	58.645	582	82.0513		582	-1.4043	582	-3.23984	582	7.39336	582	27.6663
			583	-0.358643	583	27.0391	583	31.0303	583	54.6667	583	81.6322	583	105.932		583	8.22316	583	13.2318	583	31.9294	583	43.6616	583	67.1735	583	92.5779		583	-0.266113	583	2.83631	583	22.1333	583	30.9992	583	59.0938	583	81.7081		583	-1.48633	583	-3.23125	583	7.62032	583	28.1413
			584	0.699219	584	25.9078	584	30.7939	584	52.902	584	81.7779	584	105.744		584	9.95273	584	12.7678	584	32.317	584	43.8384	584	68.1871	584	93.5594		584	0.121094	584	3.08387	584	21.9915	584	29.9995	584	58.3108	584	82.2796		584	-1.72032	584	-2.24922	584	7.38361	584	27.8092
			585	0.117554	585	24.0352	585	29.6611	585	53.8422	585	81.0783	585	105.519		585	8.80666	585	12.239	585	31.0714	585	42.6973	585	68.6279	585	93.1598		585	0.0488281	585	4.88856	585	21.9663	585	30.7915	585	58.2495	585	81.3631		585	-2.08907	585	-2.39531	585	8.2047	585	28.1338
			586	-0.615234	586	25.3434	586	30.7334	586	54.1738	586	80.6299	586	106.797		586	8.94885	586	11.1183	586	31.2556	586	43.0934	586	67.0775	586	90.3013		586	1.47021	586	6.21327	586	20.5737	586	31.7897	586	58.0437	586	81.4783		586	-1.3996	586	-2.51289	586	7.31445	586	26.5616
			587	0.510254	587	25.8137	587	31.0131	587	51.7145	587	80.2514	587	105.341		587	9.8334	587	12.3874	587	32.4956	587	43.7932	587	68.8853	587	88.8703		587	1.02417	587	4.28822	587	21.1992	587	32.1257	587	58.7207	587	80.9293		587	-1.38789	587	-2.2207	587	7.31055	587	27.2674
			588	0.239746	588	25.7434	588	29.9846	588	53.5398	588	79.9373	588	106.595		588	10.0832	588	12.0603	588	30.6742	588	44.7407	588	70.1661	588	92.7759		588	-0.368652	588	2.03797	588	20.8589	588	30.2976	588	59.5564	588	80.9061		588	-2.15117	588	-3.15977	588	7.29845	588	27.4163
			589	-0.0871582	589	23.4863	589	31.3041	589	53.475	589	80.0146	589	106.329		589	8.21506	589	11.907	589	30.7813	589	43.3032	589	69.0199	589	92.6905		589	-0.0917969	589	3.40711	589	21.0288	589	29.8972	589	58.4414	589	80.6243		589	-0.620697	589	-2.65039	589	8.39024	589	28.4288
			590	0.181641	590	25.1656	590	30.5146	590	54.141	590	79.0486	590	105.915		590	8.81364	590	11.0823	590	33.6555	590	42.0371	590	68.4248	590	92.5361		590	-0.774658	590	4.1974	590	21.1191	590	31.7924	590	58.7488	590	81.9163		590	-1.32579	590	-2.99258	590	7.65781	590	27.9284
			591	0.219482	591	25.557	591	27.6661	591	54.4652	591	81.604	591	104.301		591	5.78756	591	11.7475	591	33.8048	591	42.4734	591	68.765	591	90.3957		591	0.232666	591	4.97743	591	20.2629	591	30.9851	591	59.0974	591	82.5994		591	-1.59102	591	-2.30939	591	7.12149	591	27.5077
[truncated: 209 more rows]
[truncated: 292 more columns]

## Sheet: Figure 5A
Figure 5A
[truncated: 54 more rows]

## Sheet: Supplementary Figure 1A
	Supplementary Figure 1B
	Graph generated with Origin Pro 2023.
		Hydrodynamic radius (nm)	Molecular mass (kDa)
		1	3
[truncated: 7 more rows]

[truncated: 9 more sheets: Supplementary Figure 1B, Supplementary Figure 1C, Suplementary Figure 2A, Supplementary Figure 6, Supplementary Figure 7A, Suplementary Figure 9, Supplementary Figure 10A, Supplementary Figure 12A, Supplementary Figure 13A]
